# Supplementary material for: Transcriptomic Insights into Tumor Necrosis Factor α’s Role in the Fibrosis-Related Processes of Equine Endometrial Fibroblasts
Source: Int J Mol Sci. 2025 Nov 24;26(23):11344. doi: 10.3390/ijms262311344 (PMC12692204; doi:10.3390/ijms262311344)
Supplement: Supplementary file 1 [file ijms-26-11344-s001.zip]

Archive with 2 entries (2 files):
- Figures S1-S3.pdf
- Supplementary Tables.xlsx
