# Supplementary material for: Transcriptomic Insights into Tumor Necrosis Factor α’s Role in the Fibrosis-Related Processes of Equine Endometrial Fibroblasts
Source: Int J Mol Sci. 2025 Nov 24;26(23):11344. doi: 10.3390/ijms262311344 (PMC12692204; doi:10.3390/ijms262311344)
Supplement: Supplementary file 1 [file ijms-26-11344-s001.zip › Supplementary Tables.xlsx]

## Sheet: Table S1
Table S1. Summary of sequence read alignments to the reference genom4
	SAMPLE	READS BEFORE QC	READS AFTER QC	MAPPED READS	MAPPED READS (%)	UNIQUELY MAPPED READS	UNIQUELY MAPPED READS (%)	FEATURES
	C.1	22142255	17310450	16096568	92.9876	15769970	91.1	17461
	C.2	20378446	17081637	16360124	95.7761	16033868	93.87	16864
	C.3	23245665	17466017	16814520	96.2699	16432437	94.08	17383
	C.4	20841522	16451619	15952207	96.9644	15637539	95.05	17537
	C.5	19050113	14930559	14531344	97.3262	14241495	95.38	17411
	TNFα.1	21376173	17163696	16732129	97.4856	16392176	95.5	17372
	TNFα.2	21689516	16787617	16289690	97.034	15969033	95.12	17245
	TNFα.3	23211021	17563719	16968701	96.6122	16600556	94.52	17187
	TNFα.4	22480519	17803815	17267924	96.99	16917452	95.02	17568
	TNFα.5	22317503	16991265	16373107	96.3619	16047218	94.44	17415
	C: control; TNFα: Tumor Necrosis Factor α; 1, 2, 3, 4, 5: biological replicates; QC: quality control

## Sheet: Table S2
Table S2. The Pearson correlation between biological replicates of equine endometrial fibroblasts after 96 hours of TNFα treatment (10 ng/ml)
	Sample	C.1	TNFα.1	C.2	TNFα.2	C.3	TNFα.3	C.4	TNFα.4	C.5	TNFα.5
	C.1	1	0.976152	0.98279	0.974855	0.977108	0.966104	0.980568	0.956823	0.98036	0.965537
	TNFα.1	0.976152	1	0.962288	0.985283	0.949683	0.97798	0.979338	0.979251	0.954677	0.97761
	C.2	0.98279	0.962288	1	0.97759	0.982269	0.970246	0.970707	0.947699	0.975852	0.960202
	TNFα.2	0.974855	0.985283	0.97759	1	0.963909	0.988579	0.981561	0.97657	0.966956	0.98297
	C.3	0.977108	0.949683	0.982269	0.963909	1	0.971229	0.961993	0.939773	0.977216	0.953002
	TNFα.3	0.966104	0.97798	0.970246	0.988579	0.971229	1	0.974539	0.971355	0.963468	0.980447
	C.4	0.980568	0.979338	0.970707	0.981561	0.961993	0.974539	1	0.984695	0.974178	0.978402
	TNFα.4	0.956823	0.979251	0.947699	0.97657	0.939773	0.971355	0.984695	1	0.946898	0.97222
	C.5	0.98036	0.954677	0.975852	0.966956	0.977216	0.963468	0.974178	0.946898	1	0.975588
	TNFα.5	0.965537	0.97761	0.960202	0.98297	0.953002	0.980447	0.978402	0.97222	0.975588	1

## Sheet: Table S3
Table S3. Differentially expressed genes (padjusted<0.05; log2FC≥1.0/log2FC≤−1.0) identified in equine endometrial fibroblasts after 96 hours of TNFα treatment (10 ng/ml)
	No.	Ensembl	Symbol	Gene name	Biotype	padjusted	log2FC
	1	ENSECAG00000051569	ENSECAG00000051569		protein_coding	2.02941e-18	5.52849
	2	ENSECAG00000011404	ENSECAG00000011404		protein_coding	0	5.49887
	3	ENSECAG00000038102	ENSECAG00000038102		lncRNA	4.15599e-28	4.55449
	4	ENSECAG00000036921	ENSECAG00000036921		protein_coding	1.30088e-22	4.50402
	5	ENSECAG00000009125	UPK3A	uroplakin 3A	protein_coding	5.89396e-42	4.15122
	6	ENSECAG00000015644	SLC1A2	solute carrier family 1 member 2	protein_coding	5.87641e-08	4.08982
	7	ENSECAG00000015342	CXCL8	C-X-C motif chemokine ligand 8	protein_coding	4.54314e-20	3.8865
	8	ENSECAG00000016735	VCAM1	vascular cell adhesion molecule 1	protein_coding	1.20708e-14	3.84805
	9	ENSECAG00000009261	AOAH	acyloxyacyl hydrolase	protein_coding	8.57695e-12	3.64964
	10	ENSECAG00000016196	PIGR	polymeric immunoglobulin receptor	protein_coding	1.21125e-16	3.52233
	11	ENSECAG00000017837	DKK1	dickkopf WNT signaling pathway inhibitor 1	protein_coding	4.25145e-10	3.51145
	12	ENSECAG00000008763	LYPD3	LY6/PLAUR domain containing 3	protein_coding	1.58144e-06	3.50292
	13	ENSECAG00000048486	ENSECAG00000048486		lncRNA	7.47653e-06	3.49071
	14	ENSECAG00000023720	SLAMF8	SLAM family member 8	protein_coding	3.0303e-10	3.38371
	15	ENSECAG00000011669	TNN	tenascin N	protein_coding	5.82732e-94	3.28286
	16	ENSECAG00000010475	IL33	interleukin 33	protein_coding	9.72437e-45	3.20109
	17	ENSECAG00000034282	CCL8	chemokine (C-C motif) ligand 8	protein_coding	1.28926e-206	3.16927
	18	ENSECAG00000022015	ALOX12	arachidonate 12-lipoxygenase, 12S type	protein_coding	4.48346e-20	3.1239
	19	ENSECAG00000031841	ENSECAG00000031841		lncRNA	2.06238e-61	3.09852
	20	ENSECAG00000024790	ENSECAG00000024790		protein_coding	3.63127e-06	3.02127
	21	ENSECAG00000002430	PRKAG3	protein kinase AMP-activated non-catalytic subunit gamma 3	protein_coding	1.43242e-15	2.99386
	22	ENSECAG00000015692	SERTAD4	SERTA domain containing 4	protein_coding	1.17226e-08	2.97541
	23	ENSECAG00000008059	PDE4C	phosphodiesterase 4C	protein_coding	1.09061e-12	2.95248
	24	ENSECAG00000024668	IGDCC4	immunoglobulin superfamily DCC subclass member 4	protein_coding	1.23377e-11	2.91135
	25	ENSECAG00000027808	PLCXD1	phosphatidylinositol specific phospholipase C X domain containing 1	protein_coding	7.00563e-91	2.91052
	26	ENSECAG00000035548	ENSECAG00000035548		protein_coding	5.99552e-172	2.89401
	27	ENSECAG00000014384	AURKB	aurora kinase B	protein_coding	2.15333e-10	2.83092
	28	ENSECAG00000014813	CCNB2	cyclin B2	protein_coding	3.37319e-12	2.82055
	29	ENSECAG00000024937	TBC1D21	TBC1 domain family member 21	protein_coding	9.6569e-13	2.79786
	30	ENSECAG00000020193	TGFBI	transforming growth factor beta induced	protein_coding	1.68114e-16	2.76014
	31	ENSECAG00000000203	TRPA1	transient receptor potential cation channel subfamily A member 1	protein_coding	1.16826e-20	2.7428
	32	ENSECAG00000014708	PTHLH	parathyroid hormone like hormone	protein_coding	2.54421e-74	2.71796
	33	ENSECAG00000004372	SLC22A3	solute carrier family 22 member 3	protein_coding	4.72834e-08	2.64031
	34	ENSECAG00000047720	ENSECAG00000047720		lncRNA	4.37564e-68	2.63753
	35	ENSECAG00000024694	KIF14	kinesin family member 14	protein_coding	8.64877e-12	2.60172
	36	ENSECAG00000013708	SLC24A4	solute carrier family 24 member 4	protein_coding	7.37665e-07	2.571
	37	ENSECAG00000018135	ENSECAG00000018135		protein_coding	2.57198e-09	2.56335
	38	ENSECAG00000009375	GASK1A	golgi associated kinase 1A	protein_coding	1.54407e-06	2.54924
	39	ENSECAG00000016129	ABLIM3	actin binding LIM protein family member 3	protein_coding	3.17906e-43	2.54247
	40	ENSECAG00000025101	NELL2	neural EGFL like 2	protein_coding	7.09855e-36	2.5339
	41	ENSECAG00000050517	ENSECAG00000050517		lncRNA	0.000286224	2.51655
	42	ENSECAG00000020645	ASPM	assembly factor for spindle microtubules	protein_coding	9.22824e-33	2.49985
	43	ENSECAG00000014314	POLQ	DNA polymerase theta	protein_coding	3.89475e-10	2.48482
	44	ENSECAG00000020111	IQGAP3	IQ motif containing GTPase activating protein 3	protein_coding	2.85421e-22	2.47579
	45	ENSECAG00000004572	CH25H	cholesterol 25-hydroxylase	protein_coding	1.37241e-15	2.44872
	46	ENSECAG00000044572	ENSECAG00000044572		lncRNA	4.92191e-07	2.43126
	47	ENSECAG00000009218	EGFL6	EGF like domain multiple 6	protein_coding	2.00115e-37	2.37174
	48	ENSECAG00000023092	FOSL1	FOS like 1, AP-1 transcription factor subunit	protein_coding	2.30821e-135	2.33945
	49	ENSECAG00000038834	MTFR2	mitochondrial fission regulator 2	protein_coding	9.80848e-13	2.32597
	50	ENSECAG00000008277	CHN1	chimerin 1	protein_coding	1.55237e-13	2.32366
	51	ENSECAG00000030554	LIF	LIF interleukin 6 family cytokine	protein_coding	3.05002e-139	2.31792
	52	ENSECAG00000036105	ENSECAG00000036105		protein_coding	8.46285e-29	2.30645
	53	ENSECAG00000008466	BIRC5	baculoviral IAP repeat containing 5	protein_coding	2.59759e-22	2.28974
	54	ENSECAG00000008324	LECT2	leukocyte cell derived chemotaxin 2	protein_coding	0.000236682	2.26807
	55	ENSECAG00000003124	RCSD1	RCSD domain containing 1	protein_coding	5.73608e-10	2.26668
	56	ENSECAG00000009263	RASL12	RAS like family 12	protein_coding	2.69981e-29	2.2628
	57	ENSECAG00000026891	ENSECAG00000026891		protein_coding	1.5335e-11	2.26074
	58	ENSECAG00000022188	WNT11	Wnt family member 11	protein_coding	4.20505e-11	2.25605
	59	ENSECAG00000010821	RACGAP1	Rac GTPase activating protein 1	protein_coding	5.60772e-29	2.25324
	60	ENSECAG00000008506	HMMR	hyaluronan mediated motility receptor	protein_coding	2.45978e-12	2.25249
	61	ENSECAG00000024127	CENPF	centromere protein F	protein_coding	6.98387e-32	2.24722
	62	ENSECAG00000036591	APLN	apelin	protein_coding	6.16942e-07	2.24617
	63	ENSECAG00000021101	LGI4	leucine rich repeat LGI family member 4	protein_coding	1.12692e-11	2.23563
	64	ENSECAG00000022310	IL23A	interleukin 23 subunit alpha	protein_coding	4.26623e-12	2.23366
	65	ENSECAG00000017628	ENTPD3	ectonucleoside triphosphate diphosphohydrolase 3	protein_coding	9.74885e-13	2.22646
	66	ENSECAG00000015140	LIPG	lipase G, endothelial type	protein_coding	5.38262e-94	2.21672
	67	ENSECAG00000019129	FOXM1	forkhead box M1	protein_coding	7.71751e-12	2.21089
	68	ENSECAG00000013193	UHRF1	ubiquitin like with PHD and ring finger domains 1	protein_coding	7.72907e-24	2.20702
	69	ENSECAG00000003535	G0S2	G0/G1 switch 2	protein_coding	7.62497e-09	2.207
	70	ENSECAG00000023922	E2F2	E2F transcription factor 2	protein_coding	8.88458e-05	2.20452
	71	ENSECAG00000019433	CDKN3	cyclin dependent kinase inhibitor 3	protein_coding	9.60872e-05	2.20219
	72	ENSECAG00000008827	NDC80	NDC80 kinetochore complex component	protein_coding	1.5814e-12	2.19908
	73	ENSECAG00000055331	SPNS2	SPNS lysolipid transporter 2, sphingosine-1-phosphate	protein_coding	4.41953e-77	2.19064
	74	ENSECAG00000020448	UBE2T	ubiquitin conjugating enzyme E2 T	protein_coding	1.75269e-08	2.18601
	75	ENSECAG00000032009	ENSECAG00000032009		protein_coding	7.66002e-06	2.1579
	76	ENSECAG00000012063	GLRA4	glycine receptor alpha 4	protein_coding	8.71341e-25	2.15171
	77	ENSECAG00000034739	ADORA2A	adenosine A2a receptor	protein_coding	1.0899e-24	2.14046
	78	ENSECAG00000015060	PRR11	proline rich 11	protein_coding	8.64962e-14	2.13081
	79	ENSECAG00000008876	PTPRE	protein tyrosine phosphatase receptor type E	protein_coding	6.87977e-06	2.12466
	80	ENSECAG00000009626	TNFAIP3	TNF alpha induced protein 3	protein_coding	2.49435e-93	2.1208
	81	ENSECAG00000008655	DLGAP5	DLG associated protein 5	protein_coding	1.191e-10	2.11838
	82	ENSECAG00000019038	KIF2C	kinesin family member 2C	protein_coding	1.43356e-10	2.0973
	83	ENSECAG00000018476	TPX2	TPX2 microtubule nucleation factor	protein_coding	4.58656e-32	2.09035
	84	ENSECAG00000023019	KIF18B	kinesin family member 18B	protein_coding	4.71049e-07	2.08697
	85	ENSECAG00000000179	SCN1B	sodium voltage-gated channel beta subunit 1	protein_coding	1.29715e-18	2.08539
	86	ENSECAG00000052587	ENSECAG00000052587		lncRNA	0.000468441	2.08507
	87	ENSECAG00000015806	CCNB1	cyclin B1	protein_coding	1.14715e-18	2.05458
	88	ENSECAG00000018955	DRP2	dystrophin related protein 2	protein_coding	0.00301411	2.03588
	89	ENSECAG00000010053	HJURP	Holliday junction recognition protein	protein_coding	3.94652e-11	2.03538
	90	ENSECAG00000037853	ENSECAG00000037853		pseudogene	3.7249e-37	2.03055
	91	ENSECAG00000007464	RRM2	ribonucleotide reductase regulatory subunit M2	protein_coding	1.1663e-28	2.02983
	92	ENSECAG00000047556	ENSECAG00000047556		lncRNA	8.11208e-13	2.0234
	93	ENSECAG00000008461	DEPDC1	DEP domain containing 1	protein_coding	6.3709e-06	2.02042
	94	ENSECAG00000016452	PODNL1	podocan like 1	protein_coding	5.65202e-23	2.01654
	95	ENSECAG00000012344	PTPRU	protein tyrosine phosphatase receptor type U	protein_coding	6.95642e-53	2.0062
	96	ENSECAG00000005925	MYBL2	MYB proto-onco like 2	protein_coding	9.92812e-17	2.00546
	97	ENSECAG00000009716	CDK1	cyclin dependent kinase 1	protein_coding	2.91652e-16	1.9979
	98	ENSECAG00000020657	SYT7	synaptotagmin 7	protein_coding	0.00209656	1.99194
	99	ENSECAG00000017625	ITGB3	integrin subunit beta 3	protein_coding	1.24364e-14	1.98398
	100	ENSECAG00000000278	FCAMR	Fc alpha and mu receptor	protein_coding	1.07926e-49	1.9825
	101	ENSECAG00000021074	CLDN1	claudin 1	protein_coding	8.59975e-14	1.98034
	102	ENSECAG00000057193	ENSECAG00000057193		lncRNA	0.00123046	1.97491
	103	ENSECAG00000020971	RND1	Rho family GTPase 1	protein_coding	3.56615e-14	1.96965
	104	ENSECAG00000014536	KIF23	kinesin family member 23	protein_coding	4.11523e-21	1.96512
	105	ENSECAG00000047232	BIRC3	baculoviral IAP repeat containing 3	protein_coding	5.35579e-72	1.96455
	106	ENSECAG00000019705	CDC20	cell division cycle 20	protein_coding	0.00103255	1.96264
	107	ENSECAG00000046504	ENSECAG00000046504		lncRNA	0.000106365	1.96257
	108	ENSECAG00000013188	CDCA2	cell division cycle associated 2	protein_coding	6.15815e-11	1.94925
	109	ENSECAG00000039582	ENSECAG00000039582		protein_coding	1.92912e-05	1.94273
	110	ENSECAG00000057591	MATK	megakaryocyte-associated tyrosine kinase	protein_coding	2.08419e-05	1.9424
	111	ENSECAG00000012742	CXCL6	C-X-C motif chemokine ligand 6	protein_coding	1.34529e-17	1.93996
	112	ENSECAG00000047831	ENSECAG00000047831		lncRNA	0.000174984	1.93864
	113	ENSECAG00000003462	RUNX1	RUNX family transcription factor 1	protein_coding	9.51373e-68	1.92498
	114	ENSECAG00000010859	KIF4A	kinesin family member 4A	protein_coding	3.27855e-10	1.91312
	115	ENSECAG00000018261	RGS4	regulator of G protein signaling 4	protein_coding	1.1248e-05	1.91198
	116	ENSECAG00000012064	CP	ceruloplasmin	protein_coding	5.63548e-59	1.91037
	117	ENSECAG00000012629	MASTL	microtubule associated serine/threonine kinase like	protein_coding	3.25121e-11	1.90664
	118	ENSECAG00000021452	BUB1B	BUB1 mitotic checkpoint serine/threonine kinase B	protein_coding	5.19458e-19	1.88823
	119	ENSECAG00000000281	SHCBP1	SHC binding and spindle associated 1	protein_coding	7.55171e-21	1.88219
	120	ENSECAG00000029465	CHI3L1	chitinase 3 like 1	protein_coding	5.54876e-23	1.88047
	121	ENSECAG00000047776	ENSECAG00000047776		lncRNA	0.000284179	1.87613
	122	ENSECAG00000018322	EXO1	exonuclease 1	protein_coding	4.02137e-08	1.87438
	123	ENSECAG00000009472	CLSPN	claspin	protein_coding	2.66323e-10	1.87331
	124	ENSECAG00000008634	NCAPH	non-SMC condensin I complex subunit H	protein_coding	3.43571e-11	1.87065
	125	ENSECAG00000021964	ASB9	ankyrin repeat and SOCS box containing 9	protein_coding	7.86581e-07	1.86712
	126	ENSECAG00000013092	WNT6	Wnt family member 6	protein_coding	0.000874064	1.85155
	127	ENSECAG00000023776	TTK	TTK protein kinase	protein_coding	7.58406e-07	1.85135
	128	ENSECAG00000016560	CRABP2	cellular retinoic acid binding protein 2	protein_coding	7.66002e-06	1.85118
	129	ENSECAG00000006229	PIMREG	PICALM interacting mitotic regulator	protein_coding	0.00200263	1.84138
	130	ENSECAG00000017926	TROAP	trophinin associated protein	protein_coding	3.79678e-09	1.83978
	131	ENSECAG00000008193	UPP1	uridine phosphorylase 1	protein_coding	2.05279e-05	1.82791
	132	ENSECAG00000024558	ENSECAG00000024558		protein_coding	2.3356e-22	1.8214
	133	ENSECAG00000032673	ENSECAG00000032673		lncRNA	2.14959e-06	1.81041
	134	ENSECAG00000000949	GPR84	G protein-coupled receptor 84	protein_coding	0.00493271	1.8032
	135	ENSECAG00000049448	ENSECAG00000049448		lncRNA	0.000266204	1.79897
	136	ENSECAG00000022278	KNL1	kinetochore scaffold 1	protein_coding	1.25592e-15	1.79781
	137	ENSECAG00000025122	KIF9	kinesin family member 9	protein_coding	1.69852e-49	1.7952
	138	ENSECAG00000014517	CDCA3	cell division cycle associated 3	protein_coding	1.43278e-10	1.79182
	139	ENSECAG00000016860	KIF20A	kinesin family member 20A	protein_coding	7.63772e-19	1.78532
	140	ENSECAG00000002513	ERCC6L	ERCC excision repair 6 like, spindle assembly checkpoint helicase	protein_coding	3.35077e-11	1.78452
	141	ENSECAG00000010656	HBEGF	heparin binding EGF like growth factor	protein_coding	1.27106e-27	1.78148
	142	ENSECAG00000044527	TPBG	trophoblast glycoprotein	protein_coding	1.04142e-57	1.77168
	143	ENSECAG00000053742	ENSECAG00000053742		lncRNA	2.80487e-12	1.7707
	144	ENSECAG00000009524	SLC16A3	solute carrier family 16 member 3	protein_coding	4.2482e-05	1.76736
	145	ENSECAG00000007540	CYP7B1	cytochrome P450 family 7 subfamily B member 1	protein_coding	1.42833e-57	1.76272
	146	ENSECAG00000000426	CENPL	centromere protein L	protein_coding	1.98874e-05	1.76091
	147	ENSECAG00000009173	ZNF367	zinc finger protein 367	protein_coding	4.57684e-09	1.74492
	148	ENSECAG00000021589	TMEM176A	transmembrane protein 176A	protein_coding	8.76705e-07	1.74341
	149	ENSECAG00000015366	EFCAB13	EF-hand calcium binding domain 13	protein_coding	0.0039406	1.73936
	150	ENSECAG00000012475	SGO1	shugoshin 1	protein_coding	1.58382e-07	1.73868
	151	ENSECAG00000013053	TOP2A	DNA topoisomerase II alpha	protein_coding	9.05203e-44	1.73728
	152	ENSECAG00000001466	PLEKHB1	pleckstrin homology domain containing B1	protein_coding	0.000203752	1.73364
	153	ENSECAG00000020767	IL7	interleukin 7	protein_coding	6.82361e-12	1.73042
	154	ENSECAG00000022078	CHST15	carbohydrate sulfotransferase 15	protein_coding	7.75046e-26	1.7191
	155	ENSECAG00000059829	ENSECAG00000059829		lncRNA	1.10068e-06	1.71801
	156	ENSECAG00000052301	ENSECAG00000052301		lncRNA	1.91902e-13	1.71735
	157	ENSECAG00000009913	CDC6	cell division cycle 6	protein_coding	1.20043e-11	1.71122
	158	ENSECAG00000015194	RHBDL2	rhomboid like 2	protein_coding	1.09305e-08	1.70853
	159	ENSECAG00000015846	VASH2	vasohibin 2	protein_coding	7.48275e-69	1.70785
	160	ENSECAG00000024406	KCP	kielin cysteine rich BMP regulator	protein_coding	0.000142585	1.70311
	161	ENSECAG00000052667	ENSECAG00000052667		lncRNA	2.34701e-16	1.69765
	162	ENSECAG00000009817	HPN	hepsin	protein_coding	0.00251496	1.69577
	163	ENSECAG00000050145	ENSECAG00000050145		lncRNA	0.00104899	1.69495
	164	ENSECAG00000009370	ORC1	origin recognition complex subunit 1	protein_coding	4.19527e-08	1.69272
	165	ENSECAG00000045964	ENSECAG00000045964		lncRNA	9.19545e-54	1.68828
	166	ENSECAG00000018105	IL4I1	interleukin 4 induced 1	protein_coding	4.36477e-06	1.68799
	167	ENSECAG00000024148	RAB39A	RAB39A, member RAS onco family	protein_coding	9.17276e-09	1.67797
	168	ENSECAG00000017103	BUB1	BUB1 mitotic checkpoint serine/threonine kinase	protein_coding	3.14541e-12	1.67607
	169	ENSECAG00000046407	ENSECAG00000046407		protein_coding	0.0025355	1.66973
	170	ENSECAG00000058184	ENSECAG00000058184		lncRNA	0.000398529	1.66726
	171	ENSECAG00000009460	NTRK1	neurotrophic receptor tyrosine kinase 1	protein_coding	4.44109e-06	1.66183
	172	ENSECAG00000010869	CAPN6	calpain 6	protein_coding	4.15518e-09	1.66176
	173	ENSECAG00000016927	SULF1	sulfatase 1	protein_coding	5.01744e-54	1.65793
	174	ENSECAG00000029514	SLC2A6	solute carrier family 2 member 6	protein_coding	4.15599e-28	1.65406
	175	ENSECAG00000031302	ENSECAG00000031302		protein_coding	2.91398e-14	1.65404
	176	ENSECAG00000024519	SPC25	SPC25 component of NDC80 kinetochore complex	protein_coding	5.74414e-05	1.65243
	177	ENSECAG00000008760	RAD54L	RAD54 like	protein_coding	3.22888e-09	1.63996
	178	ENSECAG00000020204	TMEM176B	transmembrane protein 176B	protein_coding	1.14333e-10	1.63677
	179	ENSECAG00000024291	CCDC85C	coiled-coil domain containing 85C	protein_coding	1.49198e-16	1.63501
	180	ENSECAG00000023355	GTSE1	G2 and S-phase expressed 1	protein_coding	6.75176e-06	1.63297
	181	ENSECAG00000018961	ACTN3	actinin alpha 3	protein_coding	0.00122914	1.62154
	182	ENSECAG00000019025	PSTPIP2	proline-serine-threonine phosphatase interacting protein 2	protein_coding	3.60391e-09	1.61956
	183	ENSECAG00000008517	PNMA2	PNMA family member 2	protein_coding	2.24737e-09	1.60711
	184	ENSECAG00000016423	CFAP91	cilia and flagella associated protein 91	protein_coding	1.41835e-06	1.60662
	185	ENSECAG00000020700	MIOX	myo-inositol oxygenase	protein_coding	1.38013e-07	1.60294
	186	ENSECAG00000022448	INHBA	inhibin subunit beta A	protein_coding	4.68245e-38	1.59935
	187	ENSECAG00000016287	GORASP1	golgi reassembly stacking protein 1	protein_coding	0.00147378	1.59917
	188	ENSECAG00000052431	ENSECAG00000052431		protein_coding	2.49994e-05	1.5981
	189	ENSECAG00000020920	NEK2	NIMA related kinase 2	protein_coding	3.36315e-05	1.59785
	190	ENSECAG00000057464	ENSECAG00000057464		lncRNA	5.34377e-08	1.59218
	191	ENSECAG00000005547	CDT1	chromatin licensing and DNA replication factor 1	protein_coding	7.85016e-06	1.57718
	192	ENSECAG00000013009	KIF26B	kinesin family member 26B	protein_coding	2.11138e-12	1.57646
	193	ENSECAG00000010522	BACH2	BTB domain and CNC homolog 2	protein_coding	3.11955e-08	1.57453
	194	ENSECAG00000058962	VNN1		protein_coding	0.0051221	1.57236
	195	ENSECAG00000020277	SLC4A11	solute carrier family 4 member 11	protein_coding	0.00498487	1.57137
	196	ENSECAG00000000943	PTGES	prostaglandin E synthase	protein_coding	1.02275e-36	1.56491
	197	ENSECAG00000030455	ENSECAG00000030455		protein_coding	2.98064e-06	1.55793
	198	ENSECAG00000019781	SERPINE1	serpin family E member 1	protein_coding	0.00297041	1.55502
	199	ENSECAG00000024577	KLHL18	kelch like family member 18	protein_coding	1.86583e-50	1.55259
	200	ENSECAG00000023472	KCNK2	potassium two pore domain channel subfamily K member 2	protein_coding	7.36556e-10	1.55067
	201	ENSECAG00000038039	TBXA2R	thromboxane A2 receptor	protein_coding	3.62862e-13	1.5502
	202	ENSECAG00000059122	ENSECAG00000059122		protein_coding	0.00794851	1.54839
	203	ENSECAG00000008358	ADA	adenosine deaminase	protein_coding	2.49104e-42	1.54814
	204	ENSECAG00000000633	ZWINT	ZW10 interacting kinetochore protein	protein_coding	0.000566462	1.5478
	205	ENSECAG00000005631	BDKRB1	bradykinin receptor B1	protein_coding	3.60974e-64	1.54729
	206	ENSECAG00000010267	CD44	CD44 molecule	protein_coding	8.49766e-58	1.54722
	207	ENSECAG00000022866	SPNS3	SPNS lysolipid transporter 3, sphingosine-1-phosphate (putative)	protein_coding	0.00677095	1.54407
	208	ENSECAG00000006898	ACHE	acetylcholinesterase (Cartwright blood group)	protein_coding	3.73339e-05	1.54186
	209	ENSECAG00000007149	ADCY7	adenylate cyclase 7	protein_coding	4.20895e-23	1.54014
	210	ENSECAG00000023013	NDST4	N-deacetylase and N-sulfotransferase 4	protein_coding	0.00749859	1.5388
	211	ENSECAG00000018332	AK4	adenylate kinase 4	protein_coding	1.28942e-28	1.53866
	212	ENSECAG00000049452	ENSECAG00000049452		lncRNA	2.90398e-19	1.53416
	213	ENSECAG00000016658	SLCO4A1	solute carrier organic anion transporter family member 4A1	protein_coding	0.0019726	1.53286
	214	ENSECAG00000044049	ENSECAG00000044049		lncRNA	3.6552e-05	1.52939
	215	ENSECAG00000018699	CHTF18	chromosome transmission fidelity factor 18	protein_coding	6.63293e-05	1.52836
	216	ENSECAG00000008975	PPM1H	protein phosphatase, Mg2+/Mn2+ dependent 1H	protein_coding	2.59679e-33	1.52763
	217	ENSECAG00000014519	ETV7	ETS variant transcription factor 7	protein_coding	2.54403e-17	1.52667
	218	ENSECAG00000010326	MIS18A	MIS18 kinetochore protein A	protein_coding	0.000286647	1.52664
	219	ENSECAG00000007960	LIMD2	LIM domain containing 2	protein_coding	9.93301e-11	1.52368
	220	ENSECAG00000023727	IL1A	interleukin 1 alpha	protein_coding	1.01959e-10	1.51805
	221	ENSECAG00000018717	BGN	biglycan	protein_coding	1.40553e-38	1.51643
	222	ENSECAG00000025050	CCN4	cellular communication network factor 4	protein_coding	1.55689e-40	1.51638
	223	ENSECAG00000056117	ENSECAG00000056117		lncRNA	0.00437503	1.51237
	224	ENSECAG00000000816	AMPD3	adenosine monophosphate deaminase 3	protein_coding	2.91094e-37	1.5121
	225	ENSECAG00000019578	CDCA5	cell division cycle associated 5	protein_coding	0.000504908	1.50971
	226	ENSECAG00000031322	ENSECAG00000031322		protein_coding	3.30572e-38	1.50962
	227	ENSECAG00000019161	DIAPH3	diaphanous related formin 3	protein_coding	4.5711e-16	1.50823
	228	ENSECAG00000033973	ENSECAG00000033973		lncRNA	2.64444e-12	1.50506
	229	ENSECAG00000014368	MCM5	minichromosome maintenance complex component 5	protein_coding	6.07366e-16	1.50451
	230	ENSECAG00000018438	CEP55	centrosomal protein 55	protein_coding	2.28856e-10	1.50086
	231	ENSECAG00000020956	SERINC2	serine incorporator 2	protein_coding	0.00381444	1.49795
	232	ENSECAG00000018743	EVA1C	eva-1 homolog C	protein_coding	8.76442e-08	1.49594
	233	ENSECAG00000011704	TNFAIP2	TNF alpha induced protein 2	protein_coding	5.89396e-42	1.49467
	234	ENSECAG00000017630	MOCOS	molybdenum cofactor sulfurase	protein_coding	5.47639e-56	1.49395
	235	ENSECAG00000007518	MARCHF3	membrane associated ring-CH-type finger 3	protein_coding	1.75533e-29	1.48995
	236	ENSECAG00000007942	LMNB1	lamin B1	protein_coding	3.23423e-23	1.48963
	237	ENSECAG00000011965	OLR1	oxidized low density lipoprotein receptor 1	protein_coding	0.00449929	1.48955
	238	ENSECAG00000025143	CYP27B1	cytochrome P450 family 27 subfamily B member 1	protein_coding	5.88194e-07	1.48857
	239	ENSECAG00000010054	NOX4	NADPH oxidase 4	protein_coding	4.33414e-27	1.48055
	240	ENSECAG00000054412	ENSECAG00000054412		lncRNA	1.56925e-09	1.47917
	241	ENSECAG00000037655	GDNF	glial cell derived neurotrophic factor	protein_coding	1.24672e-19	1.47268
	242	ENSECAG00000015967	ASF1B	anti-silencing function 1B histone chaperone	protein_coding	0.000680025	1.4724
	243	ENSECAG00000015871	CDCA8	cell division cycle associated 8	protein_coding	5.70491e-08	1.46463
	244	ENSECAG00000014953	KIF15	kinesin family member 15	protein_coding	1.89728e-08	1.46288
	245	ENSECAG00000010158	PHLDB3	pleckstrin homology like domain family B member 3	protein_coding	5.18509e-31	1.45916
	246	ENSECAG00000010560	MIP-2BETA	CXCL3	protein_coding	2.39513e-23	1.45865
	247	ENSECAG00000004969	GPR68	G protein-coupled receptor 68	protein_coding	3.85963e-17	1.45469
	248	ENSECAG00000020270	CCNE2	cyclin E2	protein_coding	0.000227611	1.44976
	249	ENSECAG00000014880	CFAP45	cilia and flagella associated protein 45	protein_coding	8.30033e-10	1.44726
	250	ENSECAG00000059103	IL36G	interleukin 36 gamma	protein_coding	1.39142e-06	1.44447
	251	ENSECAG00000009568	CENPI	centromere protein I	protein_coding	6.30403e-06	1.43172
	252	ENSECAG00000024473	MCM10	minichromosome maintenance 10 replication initiation factor	protein_coding	2.41241e-10	1.43088
	253	ENSECAG00000054340	ENSECAG00000054340		lncRNA	0.00219132	1.43046
	254	ENSECAG00000011325	CGNL1	cingulin like 1	protein_coding	8.10715e-38	1.42777
	255	ENSECAG00000009067	SLC16A6	solute carrier family 16 member 6	protein_coding	4.43258e-05	1.42077
	256	ENSECAG00000016121	ADAMTS12	ADAM metallopeptidase with thrombospondin type 1 motif 12	protein_coding	1.01402e-56	1.4184
	257	ENSECAG00000009142	ENSECAG00000009142		protein_coding	0.00714291	1.41727
	258	ENSECAG00000039010	BHLHE22	basic helix-loop-helix family member e22	protein_coding	0.00387157	1.41724
	259	ENSECAG00000009801	EXOC3L4	exocyst complex component 3 like 4	protein_coding	0.00454921	1.41085
	260	ENSECAG00000016271	CENPA	centromere protein A	protein_coding	2.3404e-07	1.41016
	261	ENSECAG00000007650	EPHA2	EPH receptor A2	protein_coding	1.19379e-52	1.40504
	262	ENSECAG00000004031	EVI2A	ecotropic viral integration site 2A	protein_coding	2.45341e-07	1.40409
	263	ENSECAG00000015611	ETV4	ETS variant transcription factor 4	protein_coding	1.50984e-08	1.40035
	264	ENSECAG00000022901	PKMYT1	protein kinase, membrane associated tyrosine/threonine 1	protein_coding	0.000362074	1.39881
	265	ENSECAG00000016983	ANKRD1	ankyrin repeat domain 1	protein_coding	5.54876e-23	1.39472
	266	ENSECAG00000014521	ANKDD1B	ankyrin repeat and death domain containing 1B	protein_coding	0.000373164	1.39212
	267	ENSECAG00000019215	ITGB8	integrin subunit beta 8	protein_coding	1.84185e-15	1.39122
	268	ENSECAG00000018490	HIVEP3	HIVEP zinc finger 3	protein_coding	1.37893e-08	1.39051
	269	ENSECAG00000008333	MSC	musculin	protein_coding	2.8222e-30	1.3897
	270	ENSECAG00000049573	ENSECAG00000049573		lncRNA	7.5375e-16	1.38959
	271	ENSECAG00000001041	CENPN	centromere protein N	protein_coding	4.45465e-07	1.38816
	272	ENSECAG00000018841	CGA	glycoprotein hormones, alpha polypeptide	protein_coding	0.00159762	1.38657
	273	ENSECAG00000015102	MYOZ3	myozenin 3	protein_coding	0.00382487	1.38079
	274	ENSECAG00000021082	ZBTB46	zinc finger and BTB domain containing 46	protein_coding	5.91298e-06	1.37642
	275	ENSECAG00000020399	CTHRC1	collagen triple helix repeat containing 1	protein_coding	4.45424e-06	1.37103
	276	ENSECAG00000030025	ENSECAG00000030025		lncRNA	0.0092297	1.36708
	277	ENSECAG00000018603	SLC46A2	solute carrier family 46 member 2	protein_coding	1.71968e-29	1.36079
	278	ENSECAG00000006607	KIF11	kinesin family member 11	protein_coding	2.20592e-15	1.35822
	279	ENSECAG00000018810	HELLS	helicase, lymphoid specific	protein_coding	1.27258e-08	1.35492
	280	ENSECAG00000011854	CFB	complement factor B	protein_coding	9.96697e-15	1.35409
	281	ENSECAG00000010858	ANKRD37	ankyrin repeat domain 37	protein_coding	0.000586154	1.34679
	282	ENSECAG00000017615	CDH17	cadherin 17	protein_coding	0.00885386	1.33915
	283	ENSECAG00000005086	EGLN3	egl-9 family hypoxia inducible factor 3	protein_coding	2.97345e-18	1.33419
	284	ENSECAG00000008055	BMPER	BMP binding endothelial regulator	protein_coding	0.000312262	1.33241
	285	ENSECAG00000009163	NUF2	NUF2 component of NDC80 kinetochore complex	protein_coding	2.98867e-08	1.31817
	286	ENSECAG00000016969	STRA6	signaling receptor and transporter of retinol STRA6	protein_coding	6.61416e-08	1.3176
	287	ENSECAG00000018248	LUM	lumican	protein_coding	6.25369e-43	1.31634
	288	ENSECAG00000024367	CASP1	caspase 1	protein_coding	0.00213288	1.31312
	289	ENSECAG00000002675	ZGRF1	zinc finger GRF-type containing 1	protein_coding	0.000741914	1.31289
	290	ENSECAG00000024852	FABP3	fatty acid binding protein 3	protein_coding	1.1123e-12	1.29571
	291	ENSECAG00000011878	DTL	denticleless E3 ubiquitin	protein_coding	2.27772e-07	1.29446
	292	ENSECAG00000022703	LY5	lymphocyte antigen 75	protein_coding	2.71957e-18	1.29419
	293	ENSECAG00000022018	TRIM47	tripartite motif containing 47	protein_coding	3.25193e-11	1.29281
	294	ENSECAG00000021674	ALDH8A1	aldehyde dehydrogenase 8 family member A1	protein_coding	0.011217	1.29129
	295	ENSECAG00000011380	TACC3	transforming acidic coiled-coil containing protein 3	protein_coding	2.77398e-09	1.28814
	296	ENSECAG00000014267	NINJ1	ninjurin 1	protein_coding	5.40158e-06	1.2848
	297	ENSECAG00000014774	MMP23	matrix metallopeptidase 23	protein_coding	1.68767e-12	1.28387
	298	ENSECAG00000019767	ENSECAG00000019767		protein_coding	2.98373e-11	1.27494
	299	ENSECAG00000013731	STC1	stanniocalcin 1	protein_coding	0.00022588	1.27401
	300	ENSECAG00000007872	TCF19	transcription factor 19	protein_coding	7.96745e-08	1.26537
	301	ENSECAG00000004534	CCDC136	coiled-coil domain containing 136	protein_coding	7.87574e-26	1.25486
	302	ENSECAG00000014969	TP53I3	tumor protein p53 inducible protein 3	protein_coding	1.21259e-16	1.24576
	303	ENSECAG00000008545	ECM1	extracellular matrix protein 1	protein_coding	5.06458e-30	1.24526
	304	ENSECAG00000015959	MYBL1	MYB proto-onco like 1	protein_coding	1.24431e-08	1.24497
	305	ENSECAG00000016382	ANLN	anillin, actin binding protein	protein_coding	2.15919e-25	1.24453
	306	ENSECAG00000018995	CD47	CD47 molecule	protein_coding	4.8897e-41	1.24444
	307	ENSECAG00000009479	CASS4	Cas scaffold protein family member 4	protein_coding	0.0140171	1.24019
	308	ENSECAG00000053885	ENSECAG00000053885		lncRNA	4.8183e-13	1.23489
	309	ENSECAG00000023484	SKA1	spindle and kinetochore associated complex subunit 1	protein_coding	6.20933e-06	1.23108
	310	ENSECAG00000014338	EGR1	early growth response 1	protein_coding	3.46336e-15	1.22703
	311	ENSECAG00000020400	ENO3	enolase 3	protein_coding	1.39658e-07	1.22681
	312	ENSECAG00000038313	ENSECAG00000038313		protein_coding	2.74535e-10	1.22471
	313	ENSECAG00000017388	CENPT	centromere protein T	protein_coding	0.000189709	1.22367
	314	ENSECAG00000018531	GEM	GTP binding protein overexpressed in skeletal muscle	protein_coding	9.58334e-36	1.22354
	315	ENSECAG00000059657	SLC5A3	solute carrier family 5 member 3	protein_coding	1.23764e-51	1.2201
	316	ENSECAG00000046821	MMP1	matrix metallopeptidase 1	protein_coding	5.1331e-05	1.21707
	317	ENSECAG00000021072	KNTC1	kinetochore associated 1	protein_coding	3.83325e-12	1.21116
	318	ENSECAG00000013223	PBK	PDZ binding kinase	protein_coding	1.18536e-05	1.21005
	319	ENSECAG00000020557	KIAA1522	KIAA1522	protein_coding	9.71655e-22	1.20971
	320	ENSECAG00000020052	TNS3	tensin 3	protein_coding	6.15923e-20	1.20927
	321	ENSECAG00000031808	SAPCD2	suppressor APC domain containing 2	protein_coding	0.0167751	1.20898
	322	ENSECAG00000016029	TRAIP	TRAF interacting protein	protein_coding	0.00624041	1.20573
	323	ENSECAG00000018631	LTBP2	latent transforming growth factor beta binding protein 2	protein_coding	3.3491e-25	1.20469
	324	ENSECAG00000021361	ANXA13	annexin A13	protein_coding	0.0017292	1.20413
	325	ENSECAG00000014645	OASL	2'-5'-oligoadenylate synthetase-like	protein_coding	0.0114697	1.20411
	326	ENSECAG00000051463	ENSECAG00000051463		lncRNA	4.37902e-18	1.20379
	327	ENSECAG00000018674	CEMIP	cell migration inducing hyaluronidase 1	protein_coding	0.00359955	1.20358
	328	ENSECAG00000009398	STS	steroid sulfatase	protein_coding	6.89362e-13	1.20096
	329	ENSECAG00000025126	FHAD1	forkhead associated phosphopeptide binding domain 1	protein_coding	7.56562e-08	1.19989
	330	ENSECAG00000010891	ETHE1	ETHE1 persulfide dioxygenase	protein_coding	5.79344e-25	1.19914
	331	ENSECAG00000048282	ENSECAG00000048282		lncRNA	2.47836e-09	1.19831
	332	ENSECAG00000006554	PRRG4	proline rich and Gla domain 4	protein_coding	1.0394e-13	1.19673
	333	ENSECAG00000024576	RASGEF1A	RasGEF domain family member 1A	protein_coding	0.00284376	1.19277
	334	ENSECAG00000018024	TMEM150C	transmembrane protein 150C	protein_coding	0.000420011	1.18991
	335	ENSECAG00000023071	DDIAS	DNA damage induced apoptosis suppressor	protein_coding	4.63555e-10	1.18707
	336	ENSECAG00000011964	IL27RA	interleukin 27 receptor subunit alpha	protein_coding	7.71461e-15	1.18318
	337	ENSECAG00000002569	FLRT3	fibronectin leucine rich transmembrane protein 3	protein_coding	7.93736e-12	1.18019
	338	ENSECAG00000054990	CCNA2	cyclin A2	protein_coding	3.56739e-06	1.17612
	339	ENSECAG00000024297	COL27A1	collagen type XXVII alpha 1 chain	protein_coding	6.15964e-24	1.17189
	340	ENSECAG00000008723	ENSECAG00000008723		protein_coding	5.32885e-06	1.16977
	341	ENSECAG00000015922	MBOAT2	membrane bound O-acyltransferase domain containing 2	protein_coding	1.63221e-17	1.16888
	342	ENSECAG00000013106	ESM1	endothelial cell specific molecule 1	protein_coding	2.04658e-07	1.16865
	343	ENSECAG00000009402	VEGFA	vascular endothelial growth factor A	protein_coding	4.28579e-25	1.16822
	344	ENSECAG00000020362	MND1	meiotic nuclear divisions 1	protein_coding	0.0178047	1.16123
	345	ENSECAG00000024267	TFRC	transferrin receptor	protein_coding	1.38094e-43	1.15929
	346	ENSECAG00000024196	KIFC1	kinesin family member C1	protein_coding	4.6373e-06	1.15819
	347	ENSECAG00000019329	MPP3	MAGUK p55 scaffold protein 3	protein_coding	0.00182341	1.15729
	348	ENSECAG00000017458	BNIP3	BCL2 interacting protein 3	protein_coding	6.74963e-25	1.1543
	349	ENSECAG00000014027	NEGR1	neuronal growth regulator 1	protein_coding	0.0127942	1.15355
	350	ENSECAG00000057981	ENSECAG00000057981		lncRNA	0.00526053	1.15277
	351	ENSECAG00000008432	HASPIN	histone H3 associated protein kinase	protein_coding	0.000270275	1.15233
	352	ENSECAG00000017005	NOD2	nucleotide binding oligomerization domain containing 2	protein_coding	2.32011e-05	1.15191
	353	ENSECAG00000005515	GCNT4	glucosaminyl (N-acetyl) transferase 4	protein_coding	1.28197e-12	1.15163
	354	ENSECAG00000015934	MAMDC2	MAM domain containing 2	protein_coding	8.45913e-07	1.14775
	355	ENSECAG00000014861	GRAMD2A	GRAM domain containing 2A	protein_coding	2.01822e-16	1.14567
	356	ENSECAG00000000352	IKBKE	inhibitor of nuclear factor kappa B kinase subunit epsilon	protein_coding	1.45915e-25	1.14359
	357	ENSECAG00000018665	RECQL4	RecQ like helicase 4	protein_coding	0.000192892	1.14309
	358	ENSECAG00000017185	ZBP1	Z-DNA binding protein 1	protein_coding	7.34842e-05	1.14057
	359	ENSECAG00000017777	PLK1	polo like kinase 1	protein_coding	5.0346e-05	1.13979
	360	ENSECAG00000032959	ENSECAG00000032959		protein_coding	1.63487e-21	1.13247
	361	ENSECAG00000022722	ESPL1	extra spindle pole bodies like 1, separase	protein_coding	9.47426e-05	1.13175
	362	ENSECAG00000000942	ACKR3	atypical chemokine receptor 3	protein_coding	4.08439e-38	1.12829
	363	ENSECAG00000007588	EREG	epiregulin	protein_coding	9.42513e-12	1.1265
	364	ENSECAG00000031932	TMEM63C	transmembrane protein 63C	protein_coding	0.00793043	1.12356
	365	ENSECAG00000028820	HEY1	hes related family bHLH transcription factor with YRPW motif 1	protein_coding	0.00208766	1.12077
	366	ENSECAG00000031864	ENSECAG00000031864		lncRNA	0.0101291	1.11753
	367	ENSECAG00000023527	PHF19	PHD finger protein 19	protein_coding	1.47462e-07	1.11665
	368	ENSECAG00000011871	DNER	delta/notch like EGF repeat containing	protein_coding	2.51181e-06	1.11534
	369	ENSECAG00000004854	PLPPR4	phospholipid phosphatase related 4	protein_coding	0.0140052	1.11424
	370	ENSECAG00000001653	POLE	DNA polymerase epsilon, catalytic subunit	protein_coding	7.37911e-10	1.11046
	371	ENSECAG00000023331	KIF20B	kinesin family member 20B	protein_coding	1.03443e-07	1.10713
	372	ENSECAG00000000874	ACKR1	atypical chemokine receptor 1	protein_coding	9.10262e-05	1.10638
	373	ENSECAG00000007837	FGR	FGR proto-onco, Src family tyrosine kinase	protein_coding	0.00931599	1.10597
	374	ENSECAG00000060042	ENSECAG00000060042		lncRNA	0.00291031	1.10378
	375	ENSECAG00000006213	PDK1	pyruvate dehydrogenase kinase 1	protein_coding	3.75554e-23	1.10104
	376	ENSECAG00000024828	PPP1R13L	protein phosphatase 1 regulatory subunit 13 like	protein_coding	9.57515e-08	1.10029
	377	ENSECAG00000046014	ENSECAG00000046014		lncRNA	4.35752e-12	1.09856
	378	ENSECAG00000011788	CDC45	cell division cycle 45	protein_coding	0.0128	1.09451
	379	ENSECAG00000005884	CRYL1	crystallin lambda 1	protein_coding	3.24942e-05	1.09316
	380	ENSECAG00000017157	IER3	immediate early response 3	protein_coding	1.31635e-36	1.08906
	381	ENSECAG00000040740	BASP1	brain abundant membrane attached signal protein 1	protein_coding	3.53813e-33	1.08881
	382	ENSECAG00000013480	ANO4	anoctamin 4	protein_coding	0.00432865	1.08877
	383	ENSECAG00000008441	ADORA2B	adenosine A2b receptor	protein_coding	1.50785e-05	1.08867
	384	ENSECAG00000016251	ENSECAG00000016251		protein_coding	8.12351e-06	1.08818
	385	ENSECAG00000015457	HORMAD2	HORMA domain containing 2	protein_coding	0.00251761	1.08456
	386	ENSECAG00000001509	NKX3-1	NK3 homeobox 1	protein_coding	0.0138497	1.0841
	387	ENSECAG00000000532	EPS8L1	EPS8 like 1	protein_coding	0.000847756	1.08358
	388	ENSECAG00000020669	LDHA	lactate dehydrogenase A	protein_coding	2.46843e-22	1.0821
	389	ENSECAG00000022724	CYP26B1	cytochrome P450 family 26 subfamily B member 1	protein_coding	0.000420011	1.07963
	390	ENSECAG00000007571	PLAT	plasminogen activator, tissue type	protein_coding	1.08839e-24	1.07571
	391	ENSECAG00000012260	FAM118A	family with sequence similarity 118 member A	protein_coding	1.27106e-27	1.07204
	392	ENSECAG00000012326	CD1D	CD1d molecule	protein_coding	0.0055165	1.07141
	393	ENSECAG00000007153	HUNK	hormonally up-regulated Neu-associated kinase	protein_coding	0.00705676	1.0702
	394	ENSECAG00000013138	RAB27B	RAB27B, member RAS onco family	protein_coding	0.00410077	1.06856
	395	ENSECAG00000013574	RALGPS1	Ral GEF with PH domain and SH3 binding motif 1	protein_coding	5.08263e-09	1.06832
	396	ENSECAG00000021989	RIGI	RNA sensor RIG-I	protein_coding	5.04532e-16	1.06816
	397	ENSECAG00000023279	GATA6	GATA binding protein 6	protein_coding	5.34377e-08	1.06311
	398	ENSECAG00000049317	ENSECAG00000049317		lncRNA	0.00147791	1.06123
	399	ENSECAG00000021503	MLLT11	MLLT11 transcription factor 7 cofactor	protein_coding	2.1515e-10	1.05953
	400	ENSECAG00000001074	PALMD	palmdelphin	protein_coding	0.0002091	1.05698
	401	ENSECAG00000010860	OLFM4	olfactomedin 4	protein_coding	0.019154	1.0556
	402	ENSECAG00000005316	PIF1	PIF1 5'-to-3' DNA helicase	protein_coding	0.0240506	1.05403
	403	ENSECAG00000014513	TNFSF15	TNF superfamily member 15	protein_coding	6.24997e-12	1.05314
	404	ENSECAG00000016173	TK1	thymidine kinase 1	protein_coding	6.34697e-11	1.05243
	405	ENSECAG00000003563	BST2	bone marrow stromal cell antigen 2	protein_coding	3.5107e-07	1.04829
	406	ENSECAG00000016495	NUSAP1	nucleolar and spindle associated protein 1	protein_coding	2.52269e-12	1.04779
	407	ENSECAG00000015972	ADAMTSL1	ADAMTS like 1	protein_coding	6.80226e-11	1.04491
	408	ENSECAG00000024259	Eqca-DQA1		protein_coding	0.00410439	1.04347
	409	ENSECAG00000018918	TRIP13	thyroid hormone receptor interactor 13	protein_coding	0.000672254	1.04332
	410	ENSECAG00000016438	PPM1F	protein phosphatase, Mg2+/Mn2+ dependent 1F	protein_coding	1.30168e-25	1.04309
	411	ENSECAG00000006879	PLA2G5	phospholipase A2 group V	protein_coding	1.33325e-05	1.03639
	412	ENSECAG00000022839	ENSECAG00000022839		protein_coding	5.65217e-12	1.03627
	413	ENSECAG00000018575	YPEL2	yippee like 2	protein_coding	1.00568e-13	1.03382
	414	ENSECAG00000036534	KLF2	KLF transcription factor 2	protein_coding	0.00015657	1.03352
	415	ENSECAG00000008932	SYT17	synaptotagmin 17	protein_coding	0.000331712	1.03286
	416	ENSECAG00000059197	ENSECAG00000059197		protein_coding	2.75222e-16	1.03045
	417	ENSECAG00000010713	KCNMA1	potassium calcium-activated channel subfamily M alpha 1	protein_coding	0.000136332	1.02748
	418	ENSECAG00000020506	MCM3	minichromosome maintenance complex component 3	protein_coding	6.43357e-10	1.02428
	419	ENSECAG00000014787	RCAN1	regulator of calcineurin 1	protein_coding	2.15315e-21	1.0223
	420	ENSECAG00000024650	FADS2	fatty acid desaturase 2	protein_coding	1.88003e-18	1.02133
	421	ENSECAG00000005697	HTR1D	5-hydroxytryptamine receptor 1D	protein_coding	0.00445006	1.01584
	422	ENSECAG00000028571	SERPINE2		protein_coding	7.92681e-05	1.01518
	423	ENSECAG00000010107	TAGLN2	transgelin 2	protein_coding	0.000143331	1.01471
	424	ENSECAG00000021302	POC1A	POC1 centriolar protein A	protein_coding	0.000132339	1.01464
	425	ENSECAG00000014742	GPAM	glycerol-3-phosphate acyltransferase, mitochondrial	protein_coding	5.39591e-18	1.01427
	426	ENSECAG00000023420	NFKBIA	NFKB inhibitor alpha	protein_coding	1.43352e-20	1.0129
	427	ENSECAG00000008622	SEMA4A	semaphorin 4A	protein_coding	0.00292717	1.01031
	428	ENSECAG00000019371	SLC1A3	solute carrier family 1 member 3	protein_coding	1.4193e-14	1.00989
	429	ENSECAG00000011405	BLM	BLM RecQ like helicase	protein_coding	5.09603e-09	1.00932
	430	ENSECAG00000000240	BCHE	butyrylcholinesterase	protein_coding	9.68369e-05	1.00816
	431	ENSECAG00000043452	ENSECAG00000043452		lncRNA	0.00682004	1.00202
	432	ENSECAG00000023808	ATAD2	ATPase family AAA domain containing 2	protein_coding	1.3798e-11	1.00163
	433	ENSECAG00000016567	PNLIPRP1	pancreatic lipase related protein 1	protein_coding	0.0155366	1.00128
	434	ENSECAG00000019097	TANK	TRAF family member associated NFKB activator	protein_coding	4.16682e-19	1.00118
	435	ENSECAG00000008236	APOE	apolipoprotein E	protein_coding	0.000312079	-1.00017
	436	ENSECAG00000021132	AFF2	ALF transcription elongation factor 2	protein_coding	6.93163e-15	-1.00243
	437	ENSECAG00000014817	RND2	Rho family GTPase 2	protein_coding	7.33074e-05	-1.00331
	438	ENSECAG00000010881	DPYD	dihydropyrimidine dehydrogenase	protein_coding	1.97361e-06	-1.00545
	439	ENSECAG00000022513	NPAS1	neuronal PAS domain protein 1	protein_coding	0.000449072	-1.00588
	440	ENSECAG00000021845	HOXD9	homeobox D9	protein_coding	2.96164e-15	-1.00803
	441	ENSECAG00000009336	DOCK9	dedicator of cytokinesis 9	protein_coding	8.57929e-20	-1.01261
	442	ENSECAG00000046304	ENSECAG00000046304		lncRNA	0.00620334	-1.01291
	443	ENSECAG00000008237	KLHL13	kelch like family member 13	protein_coding	1.45666e-15	-1.01433
	444	ENSECAG00000059075	FAM180A	family with sequence similarity 180 member A	protein_coding	1.89735e-24	-1.01436
	445	ENSECAG00000059950	ENSECAG00000059950		lncRNA	1.00565e-08	-1.01459
	446	ENSECAG00000000544	HECW2	HECT, C2 and WW domain containing E3 ubiquitin protein ligase 2	protein_coding	0.000224947	-1.01775
	447	ENSECAG00000010120	SNAI2	snail family transcriptional repressor 2	protein_coding	2.05885e-13	-1.01854
	448	ENSECAG00000008569	TMTC1	transmembrane O-mannosyltransferase targeting cadherins 1	protein_coding	3.497e-22	-1.02011
	449	ENSECAG00000006500	ADAMTS5	ADAM metallopeptidase with thrombospondin type 1 motif 5	protein_coding	6.7974e-30	-1.0217
	450	ENSECAG00000018559	GLP2R	glucagon like peptide 2 receptor	protein_coding	0.00353608	-1.02288
	451	ENSECAG00000012115	SEMA3D	semaphorin 3D	protein_coding	3.15007e-05	-1.02623
	452	ENSECAG00000032702	ENSECAG00000032702		protein_coding	4.57276e-06	-1.02746
	453	ENSECAG00000020170	RBP2	retinol binding protein 2	protein_coding	3.85815e-11	-1.02793
	454	ENSECAG00000011901	UNC5D	unc-5 netrin receptor D	protein_coding	3.24459e-06	-1.02907
	455	ENSECAG00000004807	TLE3	TLE family member 3, transcriptional corepressor	protein_coding	2.38536e-17	-1.03567
	456	ENSECAG00000016430	DNAJC6	DnaJ heat shock protein family (Hsp40) member C6	protein_coding	0.000265667	-1.03761
	457	ENSECAG00000016667	ENSECAG00000016667		protein_coding	3.56901e-11	-1.03793
	458	ENSECAG00000024448	TRIM63	tripartite motif containing 63	protein_coding	1.91414e-14	-1.03923
	459	ENSECAG00000013450	CORO6	coronin 6	protein_coding	0.000476871	-1.04013
	460	ENSECAG00000060330	PLSCR4	phospholipid scramblase 4	protein_coding	6.75521e-15	-1.04022
	461	ENSECAG00000021429	C1R	complement C1r	protein_coding	3.34339e-25	-1.04114
	462	ENSECAG00000011929	NR4A3	nuclear receptor subfamily 4 group A member 3	protein_coding	0.00306916	-1.04203
	463	ENSECAG00000007300	DCLK1	doublecortin like kinase 1	protein_coding	7.41837e-15	-1.04283
	464	ENSECAG00000035205	ZNF853	zinc finger protein 853	protein_coding	2.34525e-12	-1.0429
	465	ENSECAG00000021976	LRATD2	LRAT domain containing 2	protein_coding	0.000132254	-1.04356
	466	ENSECAG00000016595	NYNRIN	NYN domain and retroviral integrase containing	protein_coding	1.36617e-29	-1.044
	467	ENSECAG00000020216	KRT7	keratin 7	protein_coding	0.000183878	-1.05156
	468	ENSECAG00000016957	OLFM1	olfactomedin 1	protein_coding	3.57102e-12	-1.05464
	469	ENSECAG00000011891	NTN4	netrin 4	protein_coding	7.52558e-19	-1.05644
	470	ENSECAG00000017864	FMOD	fibromodulin	protein_coding	6.17927e-25	-1.05762
	471	ENSECAG00000000014	GAS6	growth arrest specific 6	protein_coding	4.92354e-17	-1.05856
	472	ENSECAG00000019008	SHROOM3	shroom family member 3	protein_coding	2.8002e-19	-1.0628
	473	ENSECAG00000011008	MCOLN2	mucolipin TRP cation channel 2	protein_coding	3.53805e-07	-1.06363
	474	ENSECAG00000005905	SMOX	spermine oxidase	protein_coding	6.19529e-18	-1.06763
	475	ENSECAG00000020159	FAM131B	family with sequence similarity 131 member B	protein_coding	0.00182501	-1.06826
	476	ENSECAG00000021331	NOTCH3	notch receptor 3	protein_coding	0.00462276	-1.06998
	477	ENSECAG00000031172	ID1	inhibitor of DNA binding 1	protein_coding	0.000714994	-1.07517
	478	ENSECAG00000035543	SOD3	superoxide dismutase 3	protein_coding	4.86765e-05	-1.0783
	479	ENSECAG00000038005	ENSECAG00000038005		protein_coding	0.000591452	-1.07871
	480	ENSECAG00000025171	HS3ST3A1	heparan sulfate-glucosamine 3-sulfotransferase 3A1	protein_coding	0.00673563	-1.07965
	481	ENSECAG00000024636	CRISPLD2	cysteine rich secretory protein LCCL domain containing 2	protein_coding	0.00162243	-1.08476
	482	ENSECAG00000004050	SLC8A1	solute carrier family 8 member A1	protein_coding	0.00370701	-1.08641
	483	ENSECAG00000013978	SOX5	SRY-box transcription factor 5	protein_coding	1.69587e-05	-1.0874
	484	ENSECAG00000010573	CELSR1	cadherin EGF LAG seven-pass G-type receptor 1	protein_coding	0.00125631	-1.08954
	485	ENSECAG00000020599	HOXD10	homeobox D10	protein_coding	3.65362e-27	-1.08966
	486	ENSECAG00000010805	PGM5	phosphoglucomutase 5	protein_coding	4.31355e-11	-1.09077
	487	ENSECAG00000009011	FLRT2	fibronectin leucine rich transmembrane protein 2	protein_coding	1.69628e-26	-1.09253
	488	ENSECAG00000009025	CDHR3	cadherin related family member 3	protein_coding	0.000593535	-1.09509
	489	ENSECAG00000017321	PCDH17	protocadherin 17	protein_coding	3.02988e-12	-1.09894
	490	ENSECAG00000046323	ENSECAG00000046323		lncRNA	0.000252181	-1.09905
	491	ENSECAG00000012993	JAG1	jagged canonical Notch ligand 1	protein_coding	1.2915e-18	-1.10087
	492	ENSECAG00000016940	SPON2	spondin 2	protein_coding	3.01135e-44	-1.10193
	493	ENSECAG00000008259	MASP1	MBL associated serine protease 1	protein_coding	2.95164e-15	-1.10558
	494	ENSECAG00000025107	COBLL1	cordon-bleu WH2 repeat protein like 1	protein_coding	2.51664e-29	-1.11099
	495	ENSECAG00000017783	FST	follistatin	protein_coding	1.92221e-06	-1.11647
	496	ENSECAG00000018963	COLEC12	collectin subfamily member 12	protein_coding	6.83362e-32	-1.12422
	497	ENSECAG00000021418	CDH1	cadherin 1	protein_coding	2.7309e-05	-1.12558
	498	ENSECAG00000005154	TMEM35A	transmembrane protein 35A	protein_coding	3.31742e-05	-1.12605
	499	ENSECAG00000028270	RHOH	ras homolog family member H	protein_coding	0.0132057	-1.12925
	500	ENSECAG00000021702	PANX2	pannexin 2	protein_coding	0.0166027	-1.12981
	501	ENSECAG00000017502	PCDH9	protocadherin 9	protein_coding	2.71098e-08	-1.13054
	502	ENSECAG00000055735	ENSECAG00000055735		lncRNA	0.000486286	-1.13233
	503	ENSECAG00000007989	C1QTNF7	C1q and TNF related 7	protein_coding	0.00244065	-1.13694
	504	ENSECAG00000050879	SLC22A4	solute carrier family 22 member 4	protein_coding	5.95654e-10	-1.14175
	505	ENSECAG00000046823	ENSECAG00000046823		lncRNA	0.0209126	-1.14431
	506	ENSECAG00000022502	REV3L	REV3 like, DNA directed polymerase zeta catalytic subunit	protein_coding	5.19341e-30	-1.14522
	507	ENSECAG00000008426	PAPSS2	3'-phosphoadenosine 5'-phosphosulfate synthase 2	protein_coding	1.21505e-22	-1.14714
	508	ENSECAG00000015196	TTC39A	tetratricopeptide repeat domain 39A	protein_coding	8.27989e-34	-1.15113
	509	ENSECAG00000047718	ENSECAG00000047718		lncRNA	0.00012816	-1.15147
	510	ENSECAG00000008982	PLEKHD1	pleckstrin homology and coiled-coil domain containing D1	protein_coding	0.00342877	-1.15401
	511	ENSECAG00000013739	DLGAP1	DLG associated protein 1	protein_coding	0.000324307	-1.15401
	512	ENSECAG00000006867	CDC42EP2	CDC42 effector protein 2	protein_coding	1.05421e-07	-1.15496
	513	ENSECAG00000019391	TNFSF10	TNF superfamily member 10	protein_coding	5.87521e-16	-1.1553
	514	ENSECAG00000011642	RNF180	ring finger protein 180	protein_coding	0.019773	-1.15927
	515	ENSECAG00000024624	MLPH	melanophilin	protein_coding	0.00390006	-1.16056
	516	ENSECAG00000024459	MARK1	microtubule affinity regulating kinase 1	protein_coding	5.33819e-23	-1.16172
	517	ENSECAG00000018663	PLB1	phospholipase B1	protein_coding	0.000268416	-1.16391
	518	ENSECAG00000021363	DEPTOR	DEP domain containing MTOR interacting protein	protein_coding	0.010315	-1.1694
	519	ENSECAG00000000217	MTSS2	MTSS I-BAR domain containing 2	protein_coding	4.58065e-31	-1.17399
	520	ENSECAG00000000487	SYNM	synemin	protein_coding	7.53757e-05	-1.17442
	521	ENSECAG00000010128	SEMA4D	semaphorin 4D	protein_coding	1.04213e-09	-1.17625
	522	ENSECAG00000009528	CDH3	cadherin 3	protein_coding	0.00150265	-1.17866
	523	ENSECAG00000012577	HOXA10	homeobox A10	protein_coding	2.38458e-21	-1.17992
	524	ENSECAG00000014207	TENT5A	terminal nucleotidyltransferase 5A	protein_coding	3.72191e-14	-1.18339
	525	ENSECAG00000023083	HGD	homogentisate 1,2-dioxygenase	protein_coding	0.0115907	-1.18434
	526	ENSECAG00000021358	SFRP1	secreted frizzled related protein 1	protein_coding	1.51865e-27	-1.18844
	527	ENSECAG00000018803	PGM2L1	phosphoglucomutase 2 like 1	protein_coding	6.91995e-25	-1.19009
	528	ENSECAG00000050529	ENSECAG00000050529		protein_coding	1.15844e-25	-1.19307
	529	ENSECAG00000048239	ENSECAG00000048239		lncRNA	3.62274e-05	-1.19368
	530	ENSECAG00000048094	ENSECAG00000048094		lncRNA	5.24472e-10	-1.20623
	531	ENSECAG00000020201	GCNT1	glucosaminyl (N-acetyl) transferase 1	protein_coding	1.22135e-06	-1.20818
	532	ENSECAG00000022083	FLOT1	flotillin 1	protein_coding	2.81666e-33	-1.2105
	533	ENSECAG00000035746	ENSECAG00000035746		protein_coding	0.00165246	-1.21664
	534	ENSECAG00000000420	BANP	BTG3 associated nuclear protein	protein_coding	3.28419e-16	-1.21766
	535	ENSECAG00000017297	GRIA3	glutamate ionotropic receptor AMPA type subunit 3	protein_coding	1.54581e-21	-1.21818
	536	ENSECAG00000010725	STXBP5L	syntaxin binding protein 5L	protein_coding	0.00609062	-1.21842
	537	ENSECAG00000004645	PRKN	parkin RBR E3 ubiquitin protein ligase	protein_coding	0.0149639	-1.2193
	538	ENSECAG00000003599	ENSECAG00000003599		protein_coding	2.89605e-22	-1.22186
	539	ENSECAG00000010721	MGP	matrix Gla protein	lncRNA	1.76812e-16	-1.22207
	540	ENSECAG00000018067	ITGBL1	integrin subunit beta like 1	protein_coding	1.03595e-16	-1.22958
	541	ENSECAG00000039591	ZNF469	zinc finger protein 469	protein_coding	8.2904e-26	-1.23659
	542	ENSECAG00000018916	FILIP1	filamin A interacting protein 1	protein_coding	0.00251748	-1.24
	543	ENSECAG00000044187	ENSECAG00000044187		lncRNA	7.50044e-16	-1.24687
	544	ENSECAG00000023892	RPS6KA5	ribosomal protein S6 kinase A5	protein_coding	4.35752e-12	-1.24915
	545	ENSECAG00000013377	PRAG1	PEAK1 related, kinase-activating pseudokinase 1	protein_coding	2.05054e-21	-1.25348
	546	ENSECAG00000006848	SLC27A6	solute carrier family 27 member 6	protein_coding	9.65207e-21	-1.25409
	547	ENSECAG00000021058	RMDN2	regulator of microtubule dynamics 2	protein_coding	4.17134e-17	-1.25939
	548	ENSECAG00000006057	ODAM	odontogenic, ameloblast associated	protein_coding	0.00345685	-1.25962
	549	ENSECAG00000013058	PBX1	PBX homeobox 1	protein_coding	4.83324e-32	-1.2607
	550	ENSECAG00000010730	ZDHHC1	zinc finger DHHC-type containing 1	protein_coding	1.50252e-05	-1.28247
	551	ENSECAG00000058817	HOXA11	homeobox A11	protein_coding	3.58098e-22	-1.28591
	552	ENSECAG00000034061	GPR135	G protein-coupled receptor 135	protein_coding	5.60066e-08	-1.29736
	553	ENSECAG00000013130	CCDC170	coiled-coil domain containing 170	protein_coding	5.21594e-09	-1.29834
	554	ENSECAG00000031983	MTUS1	microtubule associated scaffold protein 1	protein_coding	1.28477e-33	-1.30325
	555	ENSECAG00000011271	IGFBP4	insulin like growth factor binding protein 4	protein_coding	7.03446e-41	-1.3073
	556	ENSECAG00000022912	ENSECAG00000022912		protein_coding	0.00183623	-1.31984
	557	ENSECAG00000007878	FRMD3	FERM domain containing 3	protein_coding	0.00477067	-1.32284
	558	ENSECAG00000037214	TUBB4A	tubulin beta 4A class IVa	protein_coding	7.7773e-06	-1.32783
	559	ENSECAG00000021078	GRB14	growth factor receptor bound protein 14	protein_coding	1.70325e-08	-1.32825
	560	ENSECAG00000022890	NEFL	neurofilament light chain	protein_coding	0.00665848	-1.3285
	561	ENSECAG00000021653	SVEP1	sushi, von Willebrand factor type A, EGF and pentraxin domain containing 1	protein_coding	5.30672e-47	-1.33309
	562	ENSECAG00000023657	FAM20A	FAM20A golgi associated secretory pathway pseudokinase	protein_coding	4.27596e-05	-1.33587
	563	ENSECAG00000013422	SLC12A2	solute carrier family 12 member 2	protein_coding	1.05897e-21	-1.33891
	564	ENSECAG00000020901	CLCA2	chloride channel accessory 2	protein_coding	0.00131368	-1.34496
	565	ENSECAG00000032860	ENSECAG00000032860		protein_coding	1.9014e-13	-1.3463
	566	ENSECAG00000017986	AXIN2	axin 2	protein_coding	2.35068e-09	-1.34889
	567	ENSECAG00000012011	FBN2	fibrillin 2	protein_coding	7.66222e-09	-1.35127
	568	ENSECAG00000024899	PLA2G7	phospholipase A2 group VII	protein_coding	2.41639e-32	-1.35729
	569	ENSECAG00000015134	PELI2	pellino E3 ubiquitin protein ligase family member 2	protein_coding	3.95103e-15	-1.3579
	570	ENSECAG00000052181	ENSECAG00000052181		lncRNA	0.002839	-1.36236
	571	ENSECAG00000047895	ENSECAG00000047895		lncRNA	0.00341723	-1.36571
	572	ENSECAG00000010028	EVPL	envoplakin	protein_coding	0.00447228	-1.37183
	573	ENSECAG00000005999	ENSECAG00000005999		protein_coding	0.00377199	-1.37791
	574	ENSECAG00000014260	FOS	Fos proto-onco, AP-1 transcription factor subunit	protein_coding	2.83054e-05	-1.38478
	575	ENSECAG00000011187	TSPAN11	tetraspanin 11	protein_coding	3.36837e-09	-1.38597
	576	ENSECAG00000020437	BCL2	BCL2 apoptosis regulator	protein_coding	4.01219e-14	-1.39314
	577	ENSECAG00000056693	ENSECAG00000056693		protein_coding	8.51102e-39	-1.39389
	578	ENSECAG00000009429	REPS2	RALBP1 associated Eps domain containing 2	protein_coding	0.000383464	-1.40547
	579	ENSECAG00000017784	OSR2	odd-skipped related transciption factor 2	protein_coding	2.26429e-20	-1.40596
	580	ENSECAG00000050116	ENSECAG00000050116		protein_coding	1.14371e-40	-1.40945
	581	ENSECAG00000022291	CCDC69	coiled-coil domain containing 69	protein_coding	1.43706e-22	-1.4101
	582	ENSECAG00000015745	BLNK	B cell linker	protein_coding	2.52269e-12	-1.42023
	583	ENSECAG00000015715	ADAMTS15	ADAM metallopeptidase with thrombospondin type 1 motif 15	protein_coding	9.89333e-11	-1.42041
	584	ENSECAG00000021600	XPNPEP2	X-prolyl aminopeptidase 2	protein_coding	1.24768e-10	-1.42053
	585	ENSECAG00000053849	ENSECAG00000053849		lncRNA	1.72926e-06	-1.44172
	586	ENSECAG00000000954	NPR1	natriuretic peptide receptor 1	protein_coding	2.62268e-08	-1.44424
	587	ENSECAG00000007393	IRS1	insulin receptor substrate 1	protein_coding	2.2261e-32	-1.44524
	588	ENSECAG00000039058	ENSECAG00000039058		protein_coding	3.46002e-10	-1.44585
	589	ENSECAG00000048455	ENSECAG00000048455		lncRNA	6.31958e-09	-1.44733
	590	ENSECAG00000057507	MYO5C	myosin VC	protein_coding	0.00807612	-1.45636
	591	ENSECAG00000007482	IRF6	interferon regulatory factor 6	protein_coding	0.000183397	-1.47491
	592	ENSECAG00000013633	ARHGAP6	Rho GTPase activating protein 6	protein_coding	1.38861e-18	-1.47767
	593	ENSECAG00000009042	ENSECAG00000009042		protein_coding	0.0002091	-1.48753
	594	ENSECAG00000013641	HOOK1	hook microtubule tethering protein 1	protein_coding	0.0072143	-1.4876
	595	ENSECAG00000021545	MTSS1	MTSS I-BAR domain containing 1	protein_coding	1.79372e-15	-1.49448
	596	ENSECAG00000021602	PARM1	prostate androgen-regulated mucin-like protein 1	protein_coding	1.02579e-07	-1.4957
	597	ENSECAG00000000787	ADAMTS16	ADAM metallopeptidase with thrombospondin type 1 motif 16	protein_coding	0.00543727	-1.49849
	598	ENSECAG00000056537	ENSECAG00000056537		lncRNA	0.000522931	-1.51844
	599	ENSECAG00000049181	ENSECAG00000049181		protein_coding	2.04498e-12	-1.52242
	600	ENSECAG00000024705	MAFB	MAF bZIP transcription factor B	protein_coding	2.24399e-17	-1.524
	601	ENSECAG00000022054	CLSTN2	calsyntenin 2	protein_coding	1.07952e-21	-1.52579
	602	ENSECAG00000019334	SLC24A3	solute carrier family 24 member 3	protein_coding	3.99733e-19	-1.54221
	603	ENSECAG00000010967	MMP19	matrix metallopeptidase 19	protein_coding	1.63964e-27	-1.54962
	604	ENSECAG00000019677	EPHX1	epoxide hydrolase 1	protein_coding	3.39799e-05	-1.55038
	605	ENSECAG00000007658	MGLL	monoglyceride lipase	protein_coding	3.1569e-15	-1.55735
	606	ENSECAG00000004962	RIPOR3	RIPOR family member 3	protein_coding	4.11775e-15	-1.55979
	607	ENSECAG00000000207	ACTA1	actin alpha 1, skeletal muscle	protein_coding	1.54975e-08	-1.5634
	608	ENSECAG00000006482	CRISP2	cysteine rich secretory protein 2	protein_coding	0.00201256	-1.56393
	609	ENSECAG00000013893	SCARA5	scavenger receptor class A member 5	protein_coding	8.35372e-05	-1.56605
	610	ENSECAG00000007220	HEYL	hes related family bHLH transcription factor with YRPW motif like	protein_coding	1.36757e-08	-1.56783
	611	ENSECAG00000018508	NR2F1	nuclear receptor subfamily 2 group F member 1	protein_coding	1.65409e-53	-1.56879
	612	ENSECAG00000019934	ENSECAG00000019934		protein_coding	0.0035215	-1.57307
	613	ENSECAG00000007900	ART3	ADP-ribosyltransferase 3 (inactive)	protein_coding	0.00627117	-1.57458
	614	ENSECAG00000011293	PTPRZ1	protein tyrosine phosphatase receptor type Z1	protein_coding	0.000188656	-1.5793
	615	ENSECAG00000020912	DTNA	dystrobrevin alpha	protein_coding	0.00223071	-1.59112
	616	ENSECAG00000054997	ENSECAG00000054997		lncRNA	0.00402479	-1.60288
	617	ENSECAG00000014287	OMD	osteomodulin	protein_coding	1.74859e-21	-1.6074
	618	ENSECAG00000005704	CARD11	caspase recruitment domain family member 11	protein_coding	2.76901e-12	-1.61517
	619	ENSECAG00000009580	LVRN	laeverin	protein_coding	0.00630752	-1.62572
	620	ENSECAG00000019793	SETBP1	SET binding protein 1	protein_coding	8.89456e-41	-1.62575
	621	ENSECAG00000031389	CDKN1C	cyclin dependent kinase inhibitor 1C	protein_coding	8.73818e-13	-1.64355
	622	ENSECAG00000017027	SFRP2	secreted frizzled related protein 2	protein_coding	0.000197326	-1.64462
	623	ENSECAG00000013582	DHRS3	dehydrogenase/reductase 3	protein_coding	2.22033e-20	-1.65141
	624	ENSECAG00000029885	CHST7	carbohydrate sulfotransferase 7	protein_coding	2.83246e-09	-1.65348
	625	ENSECAG00000004817	CDKN2C	cyclin dependent kinase inhibitor 2C	protein_coding	2.11739e-25	-1.65969
	626	ENSECAG00000016171	GRM7	glutamate metabotropic receptor 7	protein_coding	3.5484e-07	-1.66686
	627	ENSECAG00000007481	ASTN1	astrotactin 1	protein_coding	3.66043e-37	-1.6695
	628	ENSECAG00000002390	ENSECAG00000002390		protein_coding	1.53256e-08	-1.67054
	629	ENSECAG00000000593	PTN	pleiotrophin	protein_coding	5.36192e-65	-1.67561
	630	ENSECAG00000007379	KCNE3	potassium voltage-gated channel subfamily E regulatory subunit 3	protein_coding	5.043e-05	-1.6797
	631	ENSECAG00000017802	OGN	osteoglycin	protein_coding	7.49546e-10	-1.72358
	632	ENSECAG00000017896	PDLIM3	PDZ and LIM domain 3	protein_coding	0.00156959	-1.72425
	633	ENSECAG00000013428	ID4	inhibitor of DNA binding 4	protein_coding	1.19688e-15	-1.73408
	634	ENSECAG00000019798	EDNRA	endothelin receptor type A	protein_coding	4.71024e-07	-1.74556
	635	ENSECAG00000004501	FDCSP	follicular dendritic cell secreted protein	protein_coding	0.00185597	-1.75641
	636	ENSECAG00000005525	GJA1	gap junction protein alpha 1	protein_coding	1.03559e-91	-1.75748
	637	ENSECAG00000012530	LSAMP	limbic system associated membrane protein	protein_coding	1.27113e-05	-1.76401
	638	ENSECAG00000026037	eca-mir-675	eca-mir-675	miRNA	0.00304982	-1.77817
	639	ENSECAG00000014395	PTH2R	parathyroid hormone 2 receptor	protein_coding	2.5252e-05	-1.80797
	640	ENSECAG00000011511	PGR	progesterone receptor	protein_coding	2.20714e-43	-1.81285
	641	ENSECAG00000015878	AMOT	angiomotin	protein_coding	2.11729e-59	-1.81529
	642	ENSECAG00000004192	SKIDA1	SKI/DACH domain containing 1	protein_coding	0.00201372	-1.82852
	643	ENSECAG00000012362	C7	complement C7	protein_coding	1.2222e-57	-1.83203
	644	ENSECAG00000038712	TNXB	tenascin XB	protein_coding	1.90811e-10	-1.83669
	645	ENSECAG00000053770	ENSECAG00000053770		protein_coding	4.22386e-12	-1.84786
	646	ENSECAG00000008162	SIPA1L2	signal induced proliferation associated 1 like 2	protein_coding	3.33282e-30	-1.85402
	647	ENSECAG00000055603	ENSECAG00000055603		lncRNA	1.07522e-07	-1.85607
	648	ENSECAG00000019700	TGFBR3	transforming growth factor beta receptor 3	protein_coding	4.12248e-99	-1.86177
	649	ENSECAG00000013233	FAT4	FAT atypical cadherin 4	protein_coding	1.3359e-44	-1.87937
	650	ENSECAG00000016817	JAZF1	JAZF zinc finger 1	protein_coding	2.0184e-55	-1.88453
	651	ENSECAG00000016756	GPM6A	glycoprotein M6A	protein_coding	0.00333283	-1.89993
	652	ENSECAG00000003776	ENPP2	ectonucleotide pyrophosphatase/phosphodiesterase 2	protein_coding	4.33793e-20	-1.92509
	653	ENSECAG00000013133	GNAO1	G protein subunit alpha o1	protein_coding	7.25715e-15	-1.93941
	654	ENSECAG00000033816	ENSECAG00000033816		lncRNA	4.83344e-13	-1.94659
	655	ENSECAG00000008971	P3H2	prolyl 3-hydroxylase 2	protein_coding	7.17641e-06	-1.96842
	656	ENSECAG00000022823	PLCE1	phospholipase C epsilon 1	protein_coding	1.02451e-40	-1.97411
	657	ENSECAG00000054759	ENSECAG00000054759		lncRNA	1.80354e-15	-2.00796
	658	ENSECAG00000017460	ATP12A	ATPase H+/K+ transporting non-gastric alpha2 subunit	protein_coding	8.96253e-09	-2.0105
	659	ENSECAG00000053524	BEX4	brain expressed X-linked 4	protein_coding	5.16022e-06	-2.01626
	660	ENSECAG00000017269	TNFRSF21	TNF receptor superfamily member 21	protein_coding	1.55889e-26	-2.01841
	661	ENSECAG00000015705	KRT42	keratin 42	protein_coding	6.24734e-07	-2.05351
	662	ENSECAG00000033602	GPRIN3	GPRIN family member 3	protein_coding	1.17948e-05	-2.05416
	663	ENSECAG00000021169	ANKRD6	ankyrin repeat domain 6	protein_coding	1.26052e-05	-2.08193
	664	ENSECAG00000010291	LRRC17	leucine rich repeat containing 17	protein_coding	7.99783e-08	-2.08908
	665	ENSECAG00000018340	USP43	ubiquitin specific peptidase 43	protein_coding	1.04333e-11	-2.0905
	666	ENSECAG00000012750	SLC6A6	solute carrier family 6 member 6	protein_coding	2.37139e-10	-2.11686
	667	ENSECAG00000008528	ENSECAG00000008528		protein_coding	1.94276e-11	-2.1225
	668	ENSECAG00000034729	ENSECAG00000034729		protein_coding	7.92681e-05	-2.1313
	669	ENSECAG00000010109	IGF1	insulin like growth factor 1	protein_coding	1.61103e-06	-2.14331
	670	ENSECAG00000008038	TENM4	teneurin transmembrane protein 4	protein_coding	6.737e-90	-2.14343
	671	ENSECAG00000013884	CACNB2	calcium voltage-gated channel auxiliary subunit beta 2	protein_coding	3.25409e-06	-2.15401
	672	ENSECAG00000022129	HOXD3	homeobox D3	protein_coding	3.97921e-12	-2.15982
	673	ENSECAG00000020494	B3GALT2	beta-1,3-galactosyltransferase 2	protein_coding	3.4303e-21	-2.16325
	674	ENSECAG00000017924	KCNG1	potassium voltage-gated channel modifier subfamily G member 1	protein_coding	4.6219e-06	-2.17832
	675	ENSECAG00000016691	NTNG1	netrin G1	protein_coding	1.68767e-12	-2.18981
	676	ENSECAG00000007388	ADCYAP1R1	ADCYAP receptor type I	protein_coding	3.17085e-05	-2.19101
	677	ENSECAG00000000196	MMP15	matrix metallopeptidase 15	protein_coding	9.92242e-16	-2.20505
	678	ENSECAG00000048971	RNF152	ring finger protein 152	protein_coding	1.8373e-05	-2.20831
	679	ENSECAG00000013482	SERPINA3	serpin family A member 3	protein_coding	7.75588e-12	-2.2086
	680	ENSECAG00000041015	ENSECAG00000041015		lncRNA	4.89827e-05	-2.25375
	681	ENSECAG00000036634	CCDC3	coiled-coil domain containing 3	protein_coding	1.03874e-08	-2.27315
	682	ENSECAG00000018061	LAMA1	laminin subunit alpha 1	protein_coding	1.03593e-27	-2.29096
	683	ENSECAG00000000239	FNDC1	fibronectin type III domain containing 1	protein_coding	2.38307e-154	-2.29237
	684	ENSECAG00000011467	ALPL	alkaline phosphatase, biomineralization associated	protein_coding	8.26745e-102	-2.29919
	685	ENSECAG00000013035	ENPP1	ectonucleotide pyrophosphatase/phosphodiesterase 1	protein_coding	2.13915e-17	-2.30373
	686	ENSECAG00000031859	ENSECAG00000031859		protein_coding	1.71911e-28	-2.32906
	687	ENSECAG00000010312	RHPN2	rhophilin Rho GTPase binding protein 2	protein_coding	9.07635e-08	-2.33571
	688	ENSECAG00000008518	NPNT	nephronectin	protein_coding	4.88606e-16	-2.33608
	689	ENSECAG00000014993	SCNN1B	sodium channel epithelial 1 subunit beta	protein_coding	2.14101e-06	-2.35313
	690	ENSECAG00000032285	EMCN	endomucin	protein_coding	0.000212709	-2.38759
	691	ENSECAG00000010966	TSPAN2	tetraspanin 2	protein_coding	1.76826e-07	-2.42412
	692	ENSECAG00000022348	PRSS12	serine protease 12	protein_coding	6.77742e-29	-2.45463
	693	ENSECAG00000022407	SLIT2	slit guidance ligand 2	protein_coding	6.91324e-78	-2.49987
	694	ENSECAG00000017398	CD180	CD180 molecule	protein_coding	4.74161e-06	-2.50974
	695	ENSECAG00000009699	DNAH7	dynein axonemal heavy chain 7	protein_coding	0.000143196	-2.5116
	696	ENSECAG00000022047	APOD	apolipoprotein D	protein_coding	3.36016e-16	-2.57997
	697	ENSECAG00000001488	GPR171	G protein-coupled receptor 171	protein_coding	3.52331e-13	-2.58086
	698	ENSECAG00000021448	PADI1	peptidyl arginine deiminase 1	protein_coding	5.47222e-06	-2.63517
	699	ENSECAG00000022441	ESR1	estrogen receptor 1	protein_coding	7.73585e-139	-2.64559
	700	ENSECAG00000019278	GREB1L	GREB1 like retinoic acid receptor coactivator	protein_coding	9.97438e-05	-2.67812
	701	ENSECAG00000023174	FHL5	four and a half LIM domains 5	protein_coding	6.27987e-06	-2.69884
	702	ENSECAG00000013781	CRACD	capping protein inhibiting regulator of actin dynamics	protein_coding	4.25403e-32	-2.71898
	703	ENSECAG00000004135	AMPH	amphiphysin	protein_coding	6.0657e-14	-2.75437
	704	ENSECAG00000004445	PDE11A	phosphodiesterase 11A	protein_coding	6.5366e-100	-2.78679
	705	ENSECAG00000001834	DGKI	diacylglycerol kinase iota	protein_coding	1.82542e-15	-2.83821
	706	ENSECAG00000017407	MOXD1	monooxygenase DBH like 1	protein_coding	1.22598e-67	-2.84971
	707	ENSECAG00000018308	GREB1	growth regulating estrogen receptor binding 1	protein_coding	8.97193e-113	-2.89813
	708	ENSECAG00000018101	FBLN1	fibulin 1	protein_coding	4.1125e-19	-2.92955
	709	ENSECAG00000010035	SCUBE2	signal peptide, CUB domain and EGF like domain containing 2	protein_coding	1.27097e-46	-2.98949
	710	ENSECAG00000055873	ABCA6	ATP binding cassette subfamily A member 6	protein_coding	1.2583e-129	-3.05526
	711	ENSECAG00000019495	C5H1orf141	chromosome 5 C1orf141 homolog	protein_coding	1.71487e-18	-3.10644
	712	ENSECAG00000044680	ENSECAG00000044680		lncRNA	3.6557e-07	-3.14513
	713	ENSECAG00000011264	SYTL5	synaptotagmin like 5	protein_coding	4.69789e-09	-3.15745
	714	ENSECAG00000016015	PCDH19	protocadherin 19	protein_coding	4.83113e-17	-3.24873
	715	ENSECAG00000009250	RAMP1	receptor activity modifying protein 1	protein_coding	1.26917e-16	-3.25153
	716	ENSECAG00000001554	P2RY14	purinergic receptor P2Y14	protein_coding	3.16291e-218	-3.32703
	717	ENSECAG00000022556	ABCA9	ATP binding cassette subfamily A member 9	protein_coding	1.8326e-162	-3.36652
	718	ENSECAG00000014646	KNG1	kininogen 1	protein_coding	3.90612e-82	-3.36744
	719	ENSECAG00000012212	LRP1B	LDL receptor related protein 1B	protein_coding	6.26083e-11	-3.5042
	720	ENSECAG00000040468	ENSECAG00000040468		lncRNA	9.9672e-09	-3.65927
	721	ENSECAG00000024951	SERPINB7	serpin family B member 7	protein_coding	3.04289e-05	-3.89282
	722	ENSECAG00000015695	PTPRO	protein tyrosine phosphatase receptor type O	protein_coding	7.61931e-35	-4.10916
	723	ENSECAG00000017897	FAM167A	family with sequence similarity 167 member A	protein_coding	2.48886e-24	-4.13457
	724	ENSECAG00000009887	COL21A1	collagen type XXI alpha 1 chain	protein_coding	6.96174e-29	-4.17971
	725	ENSECAG00000000840	NPPC	natriuretic peptide C	protein_coding	7.60986e-10	-4.26355
	726	ENSECAG00000005379	HPGD	15-hydroxyprostaglandin dehydrogenase	protein_coding	7.33689e-18	-4.43205
	727	ENSECAG00000028632	ENSECAG00000028632		protein_coding	2.41455e-12	-4.55821
	728	ENSECAG00000017042	ENSECAG00000017042		protein_coding	6.8888e-15	-4.74097
	729	ENSECAG00000021668	STK32B	serine/threonine kinase 32B	protein_coding	2.73247e-16	-4.99244
	730	ENSECAG00000021534	ASPA	aspartoacylase	protein_coding	1.69639e-14	-5.01587
	731	ENSECAG00000050236	ENSECAG00000050236		lncRNA	4.45174e-23	-5.02727
	732	ENSECAG00000047195	ENSECAG00000047195		lncRNA	1.0336e-10	-5.0471
	733	ENSECAG00000024570	BRINP2	BMP/retinoic acid inducible neural specific 2	protein_coding	2.09189e-29	-5.41231
	734	ENSECAG00000001197	TNFRSF19	TNF receptor superfamily member 19	protein_coding	3.58202e-09	-5.42541
	735	ENSECAG00000009483	PRLR	prolactin receptor	protein_coding	4.89381e-07	-5.44454
	736	ENSECAG00000023161	IGSF10	immunoglobulin superfamily member 10	protein_coding	3.32912e-121	-5.75827
	737	ENSECAG00000057017	ABCA8	ATP binding cassette subfamily A member 8	protein_coding	5.29615e-30	-6.5979

## Sheet: Table S4
Table S4. Gene Ontology (GO) functional enrichment analysis for differentially expressed genes (DEGs; padjusted<0.05; log2FC≥1.0/log2FC≤−1.0) identified in equine endometrial fibroblasts after 96 hours of TNFα treatment (10 ng/ml)
	No.	GO term ID	Description	Term category	padjusted	List of DEGs enriched to the particular GO term
	1	GO:0048285	organelle fission	BP	2.57833e-17	AURKB, CCNB2, KIF14, ASPM, MTFR2, LIF, BIRC5, RACGAP1, CENPF, NDC80, DLGAP5, KIF2C, TPX2, KIF18B, CCNB1, MYBL2, CDK1, KIF23, CDC20, CDCA2, KIF4A, MASTL, BUB1B, NCAPH, TTK, KNL1, SGO1, TOP2A, BUB1, SPC25, RAD54L, NEK2, CDT1, ZWINT, IL1A, CDCA5, CDCA8, CCNE2, CENPI, PKMYT1, KIF11, NUF2, MYBL1, ANLN, KNTC1, MND1, KIFC1, BNIP3, HASPIN, PLK1, ESPL1, EREG, KIF20B, CYP26B1, NUSAP1, TRIP13, PRKN, CDKN1C,…
	2	GO:0007059	chromosome segregation	BP	1.2173e-17	AURKB, CCNB2, KIF14, ASPM, BIRC5, RACGAP1, CENPF, NDC80, DLGAP5, KIF2C, TPX2, KIF18B, CCNB1, HJURP, MYBL2, CDK1, KIF23, CDC20, CDCA2, KIF4A, BUB1B, NCAPH, TTK, KNL1, CENPL, SGO1, TOP2A, CDC6, BUB1, SPC25, NEK2, CDT1, ZWINT, MIS18A, CDCA5, CDCA8, CCNE2, CENPI, CENPN, KIF11, NUF2, TACC3, SKA1, CENPT, GEM, KNTC1, MND1, KIFC1, HASPIN, PLK1, ESPL1, NUSAP1, TRIP13, HECW2, CCDC69, BEX4
	3	GO:0000280	nuclear division	BP	2.57833e-17	AURKB, CCNB2, KIF14, ASPM, LIF, BIRC5, RACGAP1, CENPF, NDC80, DLGAP5, KIF2C, TPX2, KIF18B, CCNB1, MYBL2, CDK1, KIF23, CDC20, CDCA2, KIF4A, MASTL, BUB1B, NCAPH, TTK, KNL1, SGO1, TOP2A, BUB1, SPC25, RAD54L, NEK2, CDT1, ZWINT, IL1A, CDCA5, CDCA8, CCNE2, CENPI, PKMYT1, KIF11, NUF2, MYBL1, ANLN, KNTC1, MND1, KIFC1, HASPIN, PLK1, ESPL1, EREG, KIF20B, CYP26B1, NUSAP1, TRIP13, CDKN1C, IGF1
	4	GO:0044772	mitotic cell cycle phase transition	BP	3.17419e-13	AURKB, CCNB2, KIF14, IQGAP3, BIRC5, CENPF, FOXM1, E2F2, CDKN3, NDC80, DLGAP5, CCNB1, RRM2, CDK1, CDC20, MASTL, BUB1B, CLSPN, TTK, KNL1, CDC6, ORC1, BUB1, SPC25, GTSE1, INHBA, KLHL18, ZWINT, CDCA5, CDCA8, CCNE2, PKMYT1, NUF2, DTL, TACC3, ANLN, KNTC1, CCNA2, HASPIN, PLK1, ESPL1, POLE, IER3, TRIP13, BLM, HECW2, PBX1, BCL2, CDKN1C, CDKN2C, ID4
	5	GO:0098813	nuclear chromosome segregation	BP	2.57833e-17	AURKB, CCNB2, KIF14, ASPM, BIRC5, RACGAP1, CENPF, NDC80, DLGAP5, KIF2C, TPX2, KIF18B, CCNB1, MYBL2, CDK1, KIF23, CDC20, KIF4A, BUB1B, NCAPH, TTK, KNL1, SGO1, TOP2A, CDC6, BUB1, SPC25, NEK2, CDT1, ZWINT, CDCA5, CDCA8, CCNE2, CENPI, KIF11, NUF2, TACC3, GEM, KNTC1, MND1, KIFC1, HASPIN, PLK1, ESPL1, NUSAP1, TRIP13, HECW2
	6	GO:0140014	mitotic nuclear division	BP	1.2173e-17	AURKB, KIF14, BIRC5, RACGAP1, CENPF, NDC80, DLGAP5, KIF2C, TPX2, KIF18B, CCNB1, MYBL2, CDK1, KIF23, CDC20, CDCA2, KIF4A, BUB1B, NCAPH, TTK, KNL1, BUB1, SPC25, NEK2, CDT1, ZWINT, IL1A, CDCA5, CDCA8, CENPI, PKMYT1, KIF11, NUF2, ANLN, KNTC1, KIFC1, HASPIN, PLK1, ESPL1, EREG, KIF20B, NUSAP1, TRIP13, CDKN1C, IGF1
	7	GO:1901987	regulation of cell cycle phase transition	BP	9.70609e-09	AURKB, KIF14, BIRC5, CENPF, NDC80, DLGAP5, CCNB1, RRM2, CDK1, CDC20, BUB1B, CLSPN, TTK, KNL1, CDC6, ORC1, BUB1, SPC25, GTSE1, INHBA, CDT1, KLHL18, ZWINT, CDCA5, CDCA8, PKMYT1, NUF2, DTL, ANLN, KNTC1, HASPIN, PLK1, ESPL1, CDC45, IER3, TRIP13, BLM, HECW2, PBX1, BCL2, CDKN1C, CDKN2C
	8	GO:0000819	sister chromatid segregation	BP	1.2173e-17	AURKB, KIF14, BIRC5, RACGAP1, CENPF, NDC80, DLGAP5, KIF2C, TPX2, KIF18B, CCNB1, MYBL2, CDK1, KIF23, CDC20, KIF4A, BUB1B, NCAPH, TTK, KNL1, TOP2A, CDC6, BUB1, SPC25, NEK2, CDT1, ZWINT, CDCA5, CDCA8, CENPI, KIF11, NUF2, TACC3, KNTC1, KIFC1, HASPIN, PLK1, ESPL1, NUSAP1, TRIP13, HECW2
	9	GO:0001822	kidney development	BP	6.41627e-12	UPK3A, LIF, WNT11, CENPF, ITGB3, WNT6, SULF1, KIF26B, GDNF, HELLS, BMPER, STRA6, EGR1, VEGFA, GCNT4, BASP1, NKX3-1, CYP26B1, NOTCH3, HS3ST3A1, JAG1, SFRP1, GCNT1, PBX1, HOXA11, BCL2, OSR2, MTSS1, ADAMTS16, HEYL, CDKN1C, EDNRA, PLCE1, NPNT, SLIT2, GREB1L, SERPINB7, PTPRO, HPGD
	10	GO:0072001	renal system development	BP	1.64735e-11	UPK3A, LIF, WNT11, CENPF, ITGB3, WNT6, SULF1, KIF26B, GDNF, HELLS, BMPER, STRA6, EGR1, VEGFA, GCNT4, BASP1, NKX3-1, CYP26B1, NOTCH3, HS3ST3A1, JAG1, SFRP1, GCNT1, PBX1, HOXA11, BCL2, OSR2, MTSS1, ADAMTS16, HEYL, CDKN1C, EDNRA, PLCE1, NPNT, SLIT2, GREB1L, SERPINB7, PTPRO, HPGD
	11	GO:1901990	regulation of mitotic cell cycle phase transition	BP	2.83492e-10	AURKB, KIF14, BIRC5, CENPF, NDC80, DLGAP5, CCNB1, RRM2, CDK1, CDC20, BUB1B, CLSPN, TTK, KNL1, CDC6, ORC1, BUB1, SPC25, GTSE1, INHBA, KLHL18, ZWINT, CDCA5, CDCA8, NUF2, DTL, ANLN, KNTC1, HASPIN, PLK1, ESPL1, IER3, TRIP13, BLM, HECW2, PBX1, BCL2, CDKN1C, CDKN2C
	12	GO:0045786	negative regulation of cell cycle	BP	1.40174e-08	AURKB, LIF, BIRC5, CENPF, NDC80, CCNB1, CDK1, CDC20, BUB1B, CLSPN, TTK, KNL1, CDC6, ORC1, BUB1, SPC25, GTSE1, INHBA, NEK2, CDT1, ZWINT, CDCA8, PKMYT1, NUF2, DTL, KNTC1, HASPIN, PLK1, ESPL1, CDC45, IER3, TRIP13, BLM, HOXD10, BCL2, CDKN1C, NPPC, HPGD, BRINP2
	13	GO:0048732	gland development	BP	1.41292e-07	CCNB2, IQGAP3, WNT11, APLN, TNFAIP3, CLDN1, CYP7B1, HPN, SULF1, ADA, EPHA2, CGA, SLC46A2, STRA6, VEGFA, NKX3-1, GATA6, SERPINE2, HOXD9, SNAI2, NTN4, CDH1, HOXA10, SFRP1, PBX1, HOXA11, BCL2, IRF6, MAFB, CDKN1C, PTN, ID4, EDNRA, PGR, TGFBR3, HOXD3, LAMA1, ESR1, PRLR
	14	GO:0001503	ossification	BP	4.57523e-07	DKK1, TNN, PTHLH, WNT11, RUNX1, ACTN3, ACHE, CCN4, CYP27B1, ADAMTS12, EPHA2, CTHRC1, STC1, ECM1, FGR, SNAI2, SLC8A1, JAG1, SEMA4D, TENT5A, SFRP1, MGP, PBX1, AXIN2, FBN2, BCL2, OSR2, SLC24A3, SFRP2, DHRS3, PTN, ID4, IGF1, ALPL, ENPP1, NPNT, NPPC, IGSF10
	15	GO:0000070	mitotic sister chromatid segregation	BP	2.30542e-17	AURKB, KIF14, BIRC5, RACGAP1, CENPF, NDC80, DLGAP5, KIF2C, TPX2, KIF18B, CCNB1, MYBL2, CDK1, KIF23, CDC20, KIF4A, BUB1B, NCAPH, TTK, KNL1, BUB1, SPC25, NEK2, CDT1, ZWINT, CDCA5, CDCA8, CENPI, KIF11, NUF2, KNTC1, KIFC1, HASPIN, PLK1, ESPL1, NUSAP1, TRIP13
	16	GO:0050673	epithelial cell proliferation	BP	1.96175e-05	IQGAP3, APLN, UHRF1, TNFAIP3, ITGB3, CLDN1, CYP7B1, VASH2, HPN, SULF1, EPHA2, BMPER, ECM1, VEGFA, NOD2, EREG, NKX3-1, APOE, SNAI2, NR4A3, JAG1, FST, CDH3, SFRP1, ODAM, IGFBP4, OSR2, IRF6, MTSS1, CDKN1C, SFRP2, PTN, PGR, TGFBR3, IGF1, ESR1
	17	GO:0016049	cell growth	BP	3.80462e-05	TNN, KIF14, WNT11, RGS4, CRABP2, HBEGF, HPN, INHBA, BDKRB1, CYP27B1, FLRT3, VEGFA, BST2, SYT17, SERPINE2, SEMA4A, APOE, RND2, SEMA3D, DCLK1, OLFM1, CDH1, SEMA4D, SFRP1, PRKN, IGFBP4, BCL2, NPR1, SFRP2, CDKN2C, EDNRA, GJA1, PLCE1, IGF1, ENPP1, SLIT2
	18	GO:0060537	muscle tissue development	BP	5.39173e-06	DKK1, TNN, CENPF, CDK1, RUNX1, RGS4, ACTN3, KCNK2, NOX4, ANKRD1, HIVEP3, MSC, STRA6, EGR1, VEGFA, HEY1, DNER, PPP1R13L, CYP26B1, GATA6, RCAN1, HOXD9, SLC8A1, HOXD10, PGM5, FLOT1, FOS, BCL2, ACTA1, HEYL, EDNRA, GJA1, TGFBR3, IGF1, TENM4
	19	GO:0006935	chemotaxis	BP	2.7739e-05	CXCL8, VCAM1, SLAMF8, CCL8, CH25H, FOSL1, LECT2, IL23A, ITGB3, CXCL6, HBEGF, TPBG, CYP7B1, SERPINE1, GDNF, EPHA2, NINJ1, FLRT3, VEGFA, NOD2, ACKR3, PPM1F, SEMA4A, SEMA3D, GAS6, FLRT2, SEMA4D, MTUS1, SLC12A2, PLA2G7, PTN, AMOT, ENPP2, SLIT2, PTPRO
	20	GO:0051656	establishment of organelle localization	BP	2.8918e-05	AURKB, KIF14, BIRC5, RACGAP1, CENPF, NDC80, KIF2C, CCNB1, KNL1, SGO1, SPC25, NEK2, CDT1, CDCA5, LMNB1, CDCA8, CENPA, NUF2, GEM, KNTC1, SAPCD2, KIFC1, PLK1, ESPL1, FGR, ADORA2B, NUSAP1, NR4A3, MLPH, MARK1, CDH3, PRKN, NEFL, MYO5C, GJA1
	21	GO:0042330	taxis	BP	3.0144e-05	CXCL8, VCAM1, SLAMF8, CCL8, CH25H, FOSL1, LECT2, IL23A, ITGB3, CXCL6, HBEGF, TPBG, CYP7B1, SERPINE1, GDNF, EPHA2, NINJ1, FLRT3, VEGFA, NOD2, ACKR3, PPM1F, SEMA4A, SEMA3D, GAS6, FLRT2, SEMA4D, MTUS1, SLC12A2, PLA2G7, PTN, AMOT, ENPP2, SLIT2, PTPRO
	22	GO:0010948	negative regulation of cell cycle process	BP	1.40875e-08	AURKB, LIF, BIRC5, CENPF, NDC80, CCNB1, CDK1, CDC20, BUB1B, CLSPN, TTK, KNL1, CDC6, ORC1, BUB1, SPC25, GTSE1, INHBA, NEK2, CDT1, ZWINT, CDCA8, PKMYT1, NUF2, DTL, KNTC1, HASPIN, PLK1, ESPL1, CDC45, IER3, TRIP13, BLM, BCL2
	23	GO:0010639	negative regulation of organelle organization	BP	3.1379e-07	AURKB, LIF, BIRC5, CENPF, NDC80, TPX2, CCNB1, CDC20, BUB1B, TTK, KNL1, TOP2A, BUB1, SPC25, ZWINT, CDCA8, CGNL1, NUF2, KNTC1, TFRC, BNIP3, HASPIN, PLK1, ESPL1, IER3, PIF1, TRIP13, PRKN, TUBB4A, ARHGAP6, IGF1, RHPN2, SLIT2, CRACD
	24	GO:0045785	positive regulation of cell adhesion	BP	0.000277856	VCAM1, EGFL6, LIF, IL23A, PTPRU, ITGB3, RUNX1, IL7, IL4I1, KIF26B, VNN1, ADA, CD44, IL1A, CD47, CASS4, VEGFA, TFRC, NOD2, CD1D, OLFM4, PPM1F, GPAM, NR4A3, RHOH, SFRP1, GCNT1, FLOT1, CARD11, SFRP2, IGF1, LAMA1, NPNT
	25	GO:0001558	regulation of cell growth	BP	4.36028e-05	KIF14, WNT11, RGS4, CRABP2, HBEGF, HPN, INHBA, BDKRB1, CYP27B1, VEGFA, BST2, SYT17, SERPINE2, SEMA4A, APOE, RND2, SEMA3D, OLFM1, CDH1, SEMA4D, SFRP1, PRKN, IGFBP4, BCL2, NPR1, SFRP2, CDKN2C, GJA1, PLCE1, IGF1, ENPP1, SLIT2
	26	GO:0034329	cell junction assembly	BP	0.000156517	DKK1, WNT11, ITGB3, CLDN1, TPBG, NTRK1, ACTN3, ACHE, EPHA2, CDH17, FLRT3, VEGFA, NEGR1, DNER, PPM1F, SEMA4A, SNAI2, FLRT2, CDHR3, PCDH17, CDH1, SEMA4D, CDH3, SFRP1, FLOT1, BCL2, ARHGAP6, CLSTN2, GJA1, GPM6A, APOD, PTPRO
	27	GO:1903131	mononuclear cell differentiation	BP	0.000574712	VCAM1, SLAMF8, IL23A, RUNX1, TMEM176A, IL7, IL4I1, NTRK1, TMEM176B, INHBA, VNN1, ADA, IL1A, GPR68, ITGB8, ZBTB46, SLC46A2, CDH17, EGR1, VEGFA, CYP26B1, CD1D, SEMA4A, GAS6, RHOH, SFRP1, PBX1, FOS, BCL2, BLNK, MAFB, CARD11
	28	GO:1901988	negative regulation of cell cycle phase transition	BP	2.46704e-08	AURKB, BIRC5, CENPF, NDC80, CCNB1, CDK1, CDC20, BUB1B, CLSPN, TTK, KNL1, CDC6, ORC1, BUB1, SPC25, GTSE1, INHBA, CDT1, ZWINT, CDCA8, PKMYT1, NUF2, DTL, KNTC1, HASPIN, PLK1, CDC45, IER3, TRIP13, BLM, BCL2
	29	GO:0050900	leukocyte migration	BP	4.25255e-05	CXCL8, VCAM1, SLAMF8, IL33, CCL8, CH25H, IL23A, SPNS2, ITGB3, CXCL6, CYP7B1, SERPINE1, ADA, BDKRB1, IL1A, NINJ1, ECM1, CD47, IL27RA, VEGFA, NOD2, GAS6, MCOLN2, GCNT1, MTUS1, SLC12A2, PLA2G7, PTN, SLIT2, APOD, PTPRO
	30	GO:0050678	regulation of epithelial cell proliferation	BP	7.0544e-05	IQGAP3, APLN, UHRF1, TNFAIP3, ITGB3, CLDN1, CYP7B1, VASH2, HPN, SULF1, ECM1, VEGFA, NOD2, EREG, NKX3-1, APOE, SNAI2, NR4A3, JAG1, CDH3, SFRP1, ODAM, OSR2, IRF6, MTSS1, CDKN1C, SFRP2, PTN, PGR, TGFBR3, IGF1
	31	GO:0009410	response to xenobiotic stimulus	BP	0.000231146	SLC1A2, TRPA1, FOSL1, CENPF, ADORA2A, CDK1, ITGB3, NTRK1, RAD54L, TBXA2R, ADA, ANKRD1, TFRC, NKX3-1, CYP26B1, GATA6, PPM1F, SLC1A3, BCHE, GAS6, SMOX, CDH1, CDH3, SFRP1, FOS, BCL2, EPHX1, SFRP2, ADCYAP1R1, SCNN1B, NPPC
	32	GO:0022407	regulation of cell-cell adhesion	BP	0.00176959	VCAM1, ALOX12, IL23A, ADORA2A, PTPRU, RUNX1, IL7, IL4I1, KIF26B, VNN1, ADA, CD44, IL1A, CD47, VEGFA, TFRC, NOD2, CD1D, PPM1F, PLA2G5, SERPINE2, GPAM, NR4A3, JAG1, CDH1, RHOH, GCNT1, FLOT1, CARD11, TNFRSF21, IGF1
	33	GO:0045930	negative regulation of mitotic cell cycle	BP	8.06356e-09	AURKB, BIRC5, CENPF, NDC80, CCNB1, CDK1, CDC20, BUB1B, CLSPN, TTK, KNL1, CDC6, ORC1, BUB1, SPC25, GTSE1, INHBA, ZWINT, CDCA8, NUF2, DTL, KNTC1, HASPIN, PLK1, IER3, TRIP13, BLM, BCL2, CDKN1C, BRINP2
	34	GO:0030198	extracellular matrix organization	BP	2.37643e-06	TGFBI, EGFL6, ITGB3, RUNX1, KIF9, HPN, SULF1, ADAMTS12, LUM, MMP1, COL27A1, ADAMTSL1, ADAMTS5, NTN4, FMOD, GAS6, CRISPLD2, FLRT2, FLOT1, ZNF469, AXIN2, ADAMTS15, ADAMTS16, MMP19, SFRP2, TNXB, MMP15, LAMA1, NPNT, FBLN1
	35	GO:0043062	extracellular structure organization	BP	2.4556e-06	TGFBI, EGFL6, ITGB3, RUNX1, KIF9, HPN, SULF1, ADAMTS12, LUM, MMP1, COL27A1, ADAMTSL1, ADAMTS5, NTN4, FMOD, GAS6, CRISPLD2, FLRT2, FLOT1, ZNF469, AXIN2, ADAMTS15, ADAMTS16, MMP19, SFRP2, TNXB, MMP15, LAMA1, NPNT, FBLN1
	36	GO:0045229	external encapsulating structure organization	BP	2.60121e-06	TGFBI, EGFL6, ITGB3, RUNX1, KIF9, HPN, SULF1, ADAMTS12, LUM, MMP1, COL27A1, ADAMTSL1, ADAMTS5, NTN4, FMOD, GAS6, CRISPLD2, FLRT2, FLOT1, ZNF469, AXIN2, ADAMTS15, ADAMTS16, MMP19, SFRP2, TNXB, MMP15, LAMA1, NPNT, FBLN1
	37	GO:0051347	positive regulation of transferase activity	BP	0.000241257	DKK1, AURKB, KIF14, IL23A, TPX2, ITGB3, CDC20, CHI3L1, CLSPN, NTRK1, NEK2, CHTF18, NOX4, EPHA2, CASS4, EGR1, CEMIP, VEGFA, NOD2, PLK1, EREG, FGR, TNFSF15, APOE, GAS6, AXIN2, IRS1, PARM1, IGF1, PRLR
	38	GO:0003012	muscle system process	BP	0.000987028	PRKAG3, RCSD1, SCN1B, RGS4, SULF1, ACTN3, TBXA2R, ADA, GDNF, STC1, PPP1R13L, ADORA2B, GATA6, KCNMA1, HTR1D, TRIM63, NR4A3, SLC8A1, SYNM, ACTA1, DTNA, KCNE3, EDNRA, GJA1, GNAO1, PLCE1, IGF1, CACNB2, NPNT, SCNN1B
	39	GO:0051960	regulation of nervous system development	BP	0.00157293	DKK1, IL33, KIF14, ASPM, LIF, LGI4, CRABP2, TPBG, NTRK1, GORASP1, FLRT3, VEGFA, HEY1, SERPINE2, SEMA4A, RND2, SEMA3D, FLRT2, CDH1, SEMA4D, NEFL, CLSTN2, HEYL, PTPRZ1, PTN, ID4, TNFRSF21, TENM4, SLIT2, ASPA
	40	GO:0051783	regulation of nuclear division	BP	1.46422e-13	AURKB, LIF, BIRC5, CENPF, NDC80, DLGAP5, CCNB1, CDC20, CDCA2, BUB1B, TTK, KNL1, BUB1, SPC25, NEK2, ZWINT, IL1A, CDCA8, PKMYT1, NUF2, KNTC1, HASPIN, PLK1, ESPL1, EREG, KIF20B, NUSAP1, TRIP13, IGF1
	41	GO:0033044	regulation of chromosome organization	BP	2.96939e-08	AURKB, BIRC5, CENPF, NDC80, DLGAP5, CCNB1, CDK1, CDC20, BUB1B, NCAPH, TTK, KNL1, TOP2A, CDC6, BUB1, SPC25, NEK2, ZWINT, CDCA8, NUF2, TACC3, KNTC1, HASPIN, PLK1, ESPL1, PIF1, TRIP13, HECW2, AXIN2
	42	GO:0061448	connective tissue development	BP	6.69316e-07	TGFBI, PTHLH, WNT11, ITGB3, RUNX1, CHI3L1, SULF1, CD44, BGN, CCN4, ADAMTS12, ITGB8, STC1, ECM1, EGR1, COL27A1, MBOAT2, SNAI2, SOX5, MGP, HOXA11, AXIN2, OSR2, SFRP2, OGN, ID4, HOXD3, SERPINB7, NPPC
	43	GO:0048608	reproductive structure development	BP	2.60156e-06	ASPM, CYP7B1, NTRK1, SULF1, INHBA, IL1A, CGA, STRA6, VEGFA, EREG, BASP1, NKX3-1, GATA6, SERPINE2, FST, TNFSF10, HOXA10, SFRP1, HOXA11, BCL2, CDKN1C, SFRP2, ID4, PGR, SLIT2, ESR1, GREB1L, NPPC, PRLR
	44	GO:0061458	reproductive system development	BP	3.26589e-06	ASPM, CYP7B1, NTRK1, SULF1, INHBA, IL1A, CGA, STRA6, VEGFA, EREG, BASP1, NKX3-1, GATA6, SERPINE2, FST, TNFSF10, HOXA10, SFRP1, HOXA11, BCL2, CDKN1C, SFRP2, ID4, PGR, SLIT2, ESR1, GREB1L, NPPC, PRLR
	45	GO:0010720	positive regulation of cell development	BP	0.00159547	IL33, ASPM, LIF, IL23A, RUNX1, CRABP2, IL7, IL4I1, ACTN3, VNN1, ADA, GPR68, ZBTB46, VEGFA, SERPINE2, RND2, GAS6, RHOH, SEMA4D, HOXA11, NEFL, FOS, BCL2, PTPRZ1, PTN, ID4, TENM4, SLIT2, ASPA
	46	GO:0007409	axonogenesis	BP	0.00179428	TNN, CHN1, SCN1B, CRABP2, NTRK1, GDNF, FLRT3, VEGFA, PLPPR4, SEMA4A, APOE, RND2, SEMA3D, UNC5D, DCLK1, OLFM1, NOTCH3, FLRT2, CDH1, SEMA4D, FLOT1, RPS6KA5, NEFL, BCL2, PTPRZ1, EDNRA, NTNG1, SLIT2, PTPRO
	47	GO:0001819	positive regulation of cytokine production	BP	0.00751053	IL33, WNT11, IL23A, RUNX1, CHI3L1, IL7, SULF1, SERPINE1, IL1A, LUM, CASP1, EGR1, IL27RA, NOD2, IKBKE, EREG, FGR, ADORA2B, RIGI, GATA6, TANK, NR4A3, MCOLN2, SPON2, PANX2, FLOT1, CARD11, TNXB, SERPINB7
	48	GO:0007088	regulation of mitotic nuclear division	BP	5.48539e-15	AURKB, BIRC5, CENPF, NDC80, DLGAP5, CCNB1, CDC20, CDCA2, BUB1B, TTK, KNL1, BUB1, SPC25, NEK2, ZWINT, IL1A, CDCA8, PKMYT1, NUF2, KNTC1, HASPIN, PLK1, ESPL1, EREG, KIF20B, NUSAP1, TRIP13, IGF1
	49	GO:0000075	cell cycle checkpoint signaling	BP	4.48332e-10	AURKB, BIRC5, CENPF, NDC80, CCNB1, CDK1, CDC20, BUB1B, CLSPN, TTK, KNL1, CDC6, ORC1, BUB1, SPC25, GTSE1, CDT1, ZWINT, CDCA8, NUF2, DTL, KNTC1, HASPIN, PLK1, CDC45, IER3, TRIP13, BLM
	50	GO:1901991	negative regulation of mitotic cell cycle phase transition	BP	7.13958e-10	AURKB, BIRC5, CENPF, NDC80, CCNB1, CDK1, CDC20, BUB1B, CLSPN, TTK, KNL1, CDC6, ORC1, BUB1, SPC25, GTSE1, INHBA, ZWINT, CDCA8, NUF2, DTL, KNTC1, HASPIN, PLK1, IER3, TRIP13, BLM, BCL2
	51	GO:0031589	cell-substrate adhesion	BP	0.000115122	VCAM1, LYPD3, TNN, KIF14, EGFL6, ITGB3, ACTN3, SERPINE1, CD44, ADAMTS12, ITGB8, CASS4, VEGFA, OLFM4, PPM1F, NTN4, GAS6, JAG1, SFRP1, ITGBL1, BCL2, ARHGAP6, TNXB, HOXD3, NPNT, APOD, FBLN1, PTPRO
	52	GO:0050804	modulation of chemical synaptic transmission	BP	0.0107579	DKK1, ADORA2A, SYT7, CDC20, RGS4, NTRK1, ACHE, PLPPR4, ADORA2B, PLAT, SERPINE2, SLC1A3, BCHE, APOE, PCDH17, CDH1, DLGAP1, FLOT1, GRIA3, PRKN, NEFL, SLC12A2, CLSTN2, GRM7, PTN, SLC6A6, NTNG1, DGKI
	53	GO:0099177	regulation of trans-synaptic signaling	BP	0.0110626	DKK1, ADORA2A, SYT7, CDC20, RGS4, NTRK1, ACHE, PLPPR4, ADORA2B, PLAT, SERPINE2, SLC1A3, BCHE, APOE, PCDH17, CDH1, DLGAP1, FLOT1, GRIA3, PRKN, NEFL, SLC12A2, CLSTN2, GRM7, PTN, SLC6A6, NTNG1, DGKI
	54	GO:0007264	small GTPase mediated signal transduction	BP	0.011338	KIF14, IQGAP3, CHN1, RACGAP1, FOXM1, RND1, RAB39A, NTRK1, CGNL1, RASGEF1A, CCNA2, EPS8L1, RALGPS1, APOE, RND2, DOCK9, CELSR1, RHOH, CDC42EP2, FLOT1, PRAG1, ARHGAP6, AMOT, SIPA1L2, PLCE1, IGF1, ADCYAP1R1, SLIT2
	55	GO:0051983	regulation of chromosome segregation	BP	3.4808e-13	AURKB, BIRC5, CENPF, NDC80, DLGAP5, KIF2C, CCNB1, CDK1, CDC20, CDCA2, BUB1B, NCAPH, TTK, KNL1, CDC6, BUB1, SPC25, ZWINT, CDCA8, NUF2, TACC3, KNTC1, HASPIN, PLK1, ESPL1, TRIP13, HECW2
	56	GO:0045787	positive regulation of cell cycle	BP	0.000104639	AURKB, KIF14, FOSL1, BIRC5, RACGAP1, NDC80, DLGAP5, CCNB1, RRM2, CDK1, KIF23, CDC20, NCAPH, CDC6, BUB1, KLHL18, IL1A, CDCA5, CDCA8, DTL, ESPL1, EREG, KIF20B, NKX3-1, NUSAP1, PBX1, IGF1
	57	GO:0140694	non-membrane-bounded organelle assembly	BP	0.00211513	AURKB, CCNB2, ASPM, BIRC5, RACGAP1, CENPF, NDC80, DLGAP5, TPX2, MYBL2, KIF23, CDC20, KIF4A, KIF9, NEK2, CDCA8, CENPA, ANKRD1, KIF11, ANLN, CENPT, KNTC1, KIFC1, PLK1, PGM5, CCDC69, ACTA1
	58	GO:1903706	regulation of hemopoiesis	BP	0.00282489	SLAMF8, LIF, IL23A, RUNX1, TMEM176A, IL7, IL4I1, TMEM176B, INHBA, VNN1, ADA, GPR68, ZBTB46, SLC46A2, CYP26B1, NFKBIA, SNAI2, GAS6, JAG1, RHOH, SFRP1, FOS, MAFB, CARD11, PTN, LRRC17, GPR171
	59	GO:0050727	regulation of inflammatory response	BP	0.00361338	AOAH, SLAMF8, IL33, IL23A, ADORA2A, TNFAIP3, BIRC3, PTGES, SERPINE1, ADA, CCN4, ADAMTS12, CASP1, NINJ1, CD47, PBK, NOD2, ZBP1, FGR, IER3, ADORA2B, NFKBIA, APOE, PLA2G7, MGLL, IGF1, ESR1
	60	GO:0022412	cellular process involved in reproduction in multicellular organism	BP	0.0125903	CCNB2, TBC1D21, ASPM, FOSL1, NDC80, MASTL, NCAPH, TTK, KNL1, TOP2A, INHBA, CGA, CCDC136, MYBL1, PLK1, EREG, CYP26B1, TRIP13, SFRP1, BCL2, HOOK1, CDKN1C, PTN, EDNRA, IGF1, SLIT2, NPPC
	61	GO:0031667	response to nutrient levels	BP	0.0214248	VCAM1, PRKAG3, SLC22A3, WNT11, LIPG, UPP1, NTRK1, TBXA2R, IL1A, CYP27B1, STC1, TFRC, BNIP3, NOD2, CYP26B1, BCHE, APOE, SNAI2, GAS6, SFRP1, FOS, BCL2, SFRP2, RNF152, ALPL, SCNN1B, NPPC
	62	GO:0007093	mitotic cell cycle checkpoint signaling	BP	1.36097e-11	AURKB, BIRC5, CENPF, NDC80, CCNB1, CDK1, CDC20, BUB1B, CLSPN, TTK, KNL1, CDC6, ORC1, BUB1, SPC25, GTSE1, ZWINT, CDCA8, NUF2, DTL, KNTC1, HASPIN, PLK1, IER3, TRIP13, BLM
	63	GO:1902850	microtubule cytoskeleton organization involved in mitosis	BP	3.36981e-10	AURKB, BIRC5, RACGAP1, NDC80, DLGAP5, TPX2, CCNB1, MYBL2, CDK1, KIF23, CDC20, KIF4A, TTK, SPC25, NEK2, CDCA8, CENPA, KIF11, NUF2, TACC3, SAPCD2, KIFC1, PLK1, ESPL1, NUSAP1, GJA1
	64	GO:0051321	meiotic cell cycle	BP	2.44975e-05	CCNB2, ASPM, LIF, NDC80, CDC20, MASTL, EXO1, NCAPH, TTK, SGO1, TOP2A, RAD54L, NEK2, CCNE2, PKMYT1, NUF2, MYBL1, MND1, PLK1, ESPL1, EREG, HORMAD2, CYP26B1, TRIP13, EDNRA, NPPC
	65	GO:0007548	sex differentiation	BP	2.57714e-05	ASPM, NTRK1, INHBA, IL1A, CENPI, CGA, STRA6, VEGFA, EREG, BASP1, NKX3-1, GATA6, FST, TNFSF10, HOXA10, SFRP1, PBX1, HOXA11, BCL2, SFRP2, PGR, ADCYAP1R1, SLIT2, ESR1, GREB1L, NPPC
	66	GO:0060562	epithelial tube morphogenesis	BP	0.000277856	WNT11, WNT6, KIF26B, GDNF, ADAMTS12, EPHA2, CTHRC1, VEGFA, KIF20B, NKX3-1, HS3ST3A1, CELSR1, SFRP1, PBX1, HOXA11, BCL2, MTSS1, ADAMTS16, SFRP2, EDNRA, PGR, LAMA1, NPNT, SLIT2, ESR1, GREB1L
	67	GO:0045765	regulation of angiogenesis	BP	0.000521216	CXCL8, TNN, E2F2, TNFAIP3, ITGB3, RUNX1, CHI3L1, VASH2, SULF1, SERPINE1, TBXA2R, IL1A, EPHA2, ITGB8, BMPER, NINJ1, ECM1, VEGFA, GATA6, KLF2, SEMA4A, SFRP1, SLC12A2, NPR1, SFRP2, AMOT
	68	GO:1901342	regulation of vasculature development	BP	0.000649637	CXCL8, TNN, E2F2, TNFAIP3, ITGB3, RUNX1, CHI3L1, VASH2, SULF1, SERPINE1, TBXA2R, IL1A, EPHA2, ITGB8, BMPER, NINJ1, ECM1, VEGFA, GATA6, KLF2, SEMA4A, SFRP1, SLC12A2, NPR1, SFRP2, AMOT
	69	GO:0040013	negative regulation of locomotion	BP	0.00662117	SLAMF8, TNN, IL33, WNT11, PTPRU, SULF1, SERPINE1, TBXA2R, ADA, STC1, IL27RA, BST2, SEMA4A, APOE, SEMA3D, JAG1, CDH1, SEMA4D, SFRP1, BCL2, SFRP2, GJA1, SLIT2, APOD, FBLN1, PTPRO
	70	GO:0042060	wound healing	BP	0.00662117	ALOX12, ADORA2A, TNFAIP3, SYT7, ITGB3, CLDN1, HBEGF, SERPINE1, TBXA2R, CD44, IL1A, CCN4, VEGFA, EREG, PLAT, SERPINE2, APOE, GAS6, PAPSS2, ODAM, SLC12A2, EVPL, IGF1, DGKI, FBLN1, KNG1
	71	GO:0006869	lipid transport	BP	0.0143471	LIPG, SPNS2, SYT7, ITGB3, CRABP2, INHBA, PTGES, SPNS3, SLCO4A1, IL1A, STRA6, FABP3, PLPPR4, ANO4, NKX3-1, PLA2G5, NFKBIA, APOE, RBP2, PLSCR4, PRKN, SLC27A6, APOD, ABCA6, ABCA9, ABCA8
	72	GO:0010975	regulation of neuron projection development	BP	0.0143471	DKK1, TNN, CHN1, SCN1B, CRABP2, NTRK1, GORASP1, VEGFA, NEGR1, SEMA4A, APOE, RND2, HECW2, SEMA3D, CDH1, MARK1, SEMA4D, SFRP1, PRAG1, NEFL, NR2F1, SFRP2, PTN, NTNG1, SLIT2, PTPRO
	73	GO:0016055	Wnt signaling pathway	BP	0.016633	DKK1, TNN, ASPM, WNT11, TNFAIP3, PTPRU, WNT6, TPBG, SULF1, CCN4, CTHRC1, EGR1, APOE, SNAI2, TLE3, CELSR1, MARK1, CDH3, SFRP1, PRKN, IGFBP4, AXIN2, SFRP2, EDNRA, ANKRD6, PTPRO
	74	GO:0198738	cell-cell signaling by wnt	BP	0.017383	DKK1, TNN, ASPM, WNT11, TNFAIP3, PTPRU, WNT6, TPBG, SULF1, CCN4, CTHRC1, EGR1, APOE, SNAI2, TLE3, CELSR1, MARK1, CDH3, SFRP1, PRKN, IGFBP4, AXIN2, SFRP2, EDNRA, ANKRD6, PTPRO
	75	GO:0007015	actin filament organization	BP	0.0187583	IQGAP3, WNT11, RND1, RGS4, PSTPIP2, LIMD2, DIAPH3, CGNL1, CD47, PPM1F, TAGLN2, RND2, CORO6, SHROOM3, RHOH, CDC42EP2, SFRP1, PRKN, BCL2, MYO5C, ARHGAP6, MTSS1, ACTA1, RHPN2, SLIT2, CRACD
	76	GO:0043410	positive regulation of MAPK cascade	BP	0.0231084	DKK1, CCL8, IQGAP3, LIF, ITGB3, CHI3L1, TPBG, NTRK1, INHBA, CD44, IL1A, NOX4, BMPER, VEGFA, NOD2, ACKR3, PLA2G5, APOE, GAS6, IGFBP4, PELI2, PLCE1, ANKRD6, IGF1, NPNT, TNFRSF19
	77	GO:0072006	nephron development	BP	7.32463e-10	LIF, WNT11, ITGB3, WNT6, SULF1, KIF26B, GDNF, EGR1, VEGFA, BASP1, NOTCH3, HS3ST3A1, JAG1, PBX1, HOXA11, BCL2, MTSS1, ADAMTS16, HEYL, EDNRA, PLCE1, NPNT, GREB1L, SERPINB7, PTPRO
	78	GO:0051216	cartilage development	BP	2.42816e-07	TGFBI, PTHLH, WNT11, RUNX1, CHI3L1, SULF1, CD44, BGN, CCN4, ADAMTS12, ITGB8, STC1, ECM1, COL27A1, MBOAT2, SNAI2, SOX5, MGP, HOXA11, AXIN2, OSR2, SFRP2, OGN, HOXD3, NPPC
	79	GO:0090068	positive regulation of cell cycle process	BP	1.63189e-05	AURKB, KIF14, BIRC5, RACGAP1, NDC80, DLGAP5, CCNB1, RRM2, CDK1, KIF23, CDC20, NCAPH, CDC6, BUB1, KLHL18, IL1A, CDCA5, CDCA8, DTL, ESPL1, EREG, KIF20B, NUSAP1, PBX1, IGF1
	80	GO:0001666	response to hypoxia	BP	0.000123491	VCAM1, LIF, KCNK2, ADA, AK4, IL1A, EGLN3, STC1, EGR1, CCNA2, VEGFA, TFRC, BNIP3, PDK1, NKX3-1, PLAT, GATA6, KCNMA1, SOD3, SFRP1, FOS, BCL2, EDNRA, TGFBR3, NPPC
	81	GO:0036293	response to decreased oxygen levels	BP	0.000292935	VCAM1, LIF, KCNK2, ADA, AK4, IL1A, EGLN3, STC1, EGR1, CCNA2, VEGFA, TFRC, BNIP3, PDK1, NKX3-1, PLAT, GATA6, KCNMA1, SOD3, SFRP1, FOS, BCL2, EDNRA, TGFBR3, NPPC
	82	GO:0048638	regulation of developmental growth	BP	0.000515937	CDK1, RUNX1, RGS4, CRABP2, IL7, ACTN3, KCNK2, CGA, VEGFA, BASP1, GATA6, SYT17, GPAM, SEMA4A, APOE, RND2, SEMA3D, OLFM1, CDH1, SEMA4D, PRKN, BCL2, TGFBR3, IGF1, NPPC
	83	GO:0070482	response to oxygen levels	BP	0.000972784	VCAM1, LIF, KCNK2, ADA, AK4, IL1A, EGLN3, STC1, EGR1, CCNA2, VEGFA, TFRC, BNIP3, PDK1, NKX3-1, PLAT, GATA6, KCNMA1, SOD3, SFRP1, FOS, BCL2, EDNRA, TGFBR3, NPPC
	84	GO:0006936	muscle contraction	BP	0.0013377	RCSD1, SCN1B, SULF1, ACTN3, TBXA2R, ADA, GDNF, STC1, PPP1R13L, ADORA2B, KCNMA1, HTR1D, TRIM63, SLC8A1, SYNM, ACTA1, DTNA, KCNE3, EDNRA, GJA1, GNAO1, PLCE1, CACNB2, NPNT, SCNN1B
	85	GO:0008544	epidermis development	BP	0.00428881	DKK1, ALOX12, PTHLH, CLDN1, CRABP2, INHBA, IL1A, CYP27B1, EPHA2, ETV4, STS, EREG, CYP26B1, GATA6, RBP2, KRT7, JAG1, FST, CDH3, SVEP1, EVPL, BCL2, IRF6, MAFB, TNFRSF19
	86	GO:0042692	muscle cell differentiation	BP	0.0113069	DKK1, CDK1, RGS4, ACTN3, NOX4, ANKRD1, NINJ1, VEGFA, EREG, HEY1, DNER, CYP26B1, GATA6, RCAN1, ADAMTS5, SLC8A1, PGM5, FLOT1, BCL2, ADAMTS15, ACTA1, EDNRA, IGF1, LAMA1, NPNT
	87	GO:0030098	lymphocyte differentiation	BP	0.0143471	VCAM1, SLAMF8, IL23A, RUNX1, IL7, IL4I1, NTRK1, INHBA, VNN1, ADA, IL1A, SLC46A2, CDH17, EGR1, CYP26B1, CD1D, SEMA4A, GAS6, RHOH, SFRP1, PBX1, BCL2, BLNK, MAFB, CARD11
	88	GO:0015711	organic anion transport	BP	0.0201371	SLC1A2, SLC22A3, ADORA2A, RGS4, CRABP2, SLC16A3, SLC2A6, SLC4A11, PTGES, SLCO4A1, IL1A, SLC16A6, SLC46A2, FABP3, CD47, PLA2G5, SLC1A3, APOE, RBP2, SLC22A4, SLC27A6, SLC12A2, GRM7, GJA1, SLC6A6
	89	GO:0048568	embryonic organ development	BP	0.0251243	CXCL8, LIF, WNT11, VASH2, HPN, ADA, GDNF, EPHA2, CTHRC1, STRA6, COL27A1, VEGFA, HEY1, POLE, PPP1R13L, HOXD9, HOXD10, PBX1, HOXA11, FBN2, OSR2, MAFB, CDKN1C, EDNRA, HOXD3
	90	GO:0031349	positive regulation of defense response	BP	0.042287	IL33, FOSL1, IL23A, TNFAIP3, BIRC3, SERPINE1, CCN4, SLC46A2, CASP1, NINJ1, CD47, OASL, NOD2, IKBKE, ZBP1, EREG, ADORA2B, CD1D, RIGI, PLA2G5, NFKBIA, COLEC12, FLOT1, PLA2G7, ESR1
	91	GO:0050808	synapse organization	BP	0.0444408	DKK1, DRP2, ITGB3, CDC20, TPBG, NTRK1, ACHE, GDNF, FLRT3, NEGR1, DNER, SEMA4A, APOE, FLRT2, PCDH17, CDH1, SEMA4D, FILIP1, RPS6KA5, NEFL, CLSTN2, GPM6A, CACNB2, NTNG1, PTPRO
	92	GO:0033045	regulation of sister chromatid segregation	BP	7.09011e-13	AURKB, BIRC5, CENPF, NDC80, DLGAP5, CCNB1, CDK1, CDC20, BUB1B, TTK, KNL1, CDC6, BUB1, SPC25, ZWINT, CDCA8, NUF2, TACC3, KNTC1, HASPIN, PLK1, ESPL1, TRIP13, HECW2
	93	GO:0007051	spindle organization	BP	6.59386e-07	AURKB, CCNB2, ASPM, BIRC5, RACGAP1, NDC80, DLGAP5, TPX2, CCNB1, MYBL2, KIF23, CDC20, KIF4A, TTK, SPC25, NEK2, CDCA8, KIF11, NUF2, TACC3, KIFC1, PLK1, ESPL1, CCDC69
	94	GO:0060348	bone development	BP	2.09959e-06	TNN, SPNS2, SULF1, ACTN3, BGN, CCN4, GPR68, ADAMTS12, STC1, ECM1, COL27A1, CYP26B1, PAPSS2, SEMA4D, HOXA11, AXIN2, OSR2, DHRS3, OGN, GJA1, LRRC17, IGF1, ALPL, NPPC
	95	GO:0033002	muscle cell proliferation	BP	1.96251e-05	APLN, NDC80, TNFAIP3, CDK1, ITGB3, RUNX1, HBEGF, KCNK2, CCN4, EREG, GATA6, APOE, NR4A3, NOTCH3, FOS, NPR1, OGN, GJA1, TGFBR3, IGF1, TENM4, APOD, NPPC, HPGD
	96	GO:0003018	vascular process in circulatory system	BP	7.0544e-05	SLC1A2, SLC22A3, ADORA2A, TBXA2R, SLC5A3, VEGFA, TFRC, ADORA2B, KLF2, KCNMA1, HTR1D, SLC1A3, APOE, SOD3, SLC8A1, SLC12A2, NPR1, SLC24A3, EDNRA, SLC6A6, SCNN1B, SLIT2, KNG1, NPPC
	97	GO:0060485	mesenchyme development	BP	0.00119743	DKK1, WNT11, HPN, GDNF, HEY1, BASP1, SEMA4A, SNAI2, ADAMTS5, SEMA3D, OLFM1, JAG1, MARK1, SEMA4D, SFRP1, AXIN2, BCL2, ACTA1, HEYL, SFRP2, EDNRA, TNXB, TGFBR3, IGF1
	98	GO:0007159	leukocyte cell-cell adhesion	BP	0.0201868	VCAM1, IL23A, ADORA2A, RUNX1, IL7, IL4I1, VNN1, ADA, CD44, IL1A, OLR1, CD47, TFRC, NOD2, CD1D, PLA2G5, GPAM, NR4A3, RHOH, SEMA4D, GCNT1, CARD11, TNFRSF21, IGF1
	99	GO:0030099	myeloid cell differentiation	BP	0.0260015	IL33, LIF, RACGAP1, IL23A, RUNX1, INHBA, CCN4, GPR68, EPHA2, ITGB8, ZBTB46, VEGFA, TFRC, KLF2, NFKBIA, JAG1, SFRP1, FOS, MAFB, CDKN1C, TGFBR3, LRRC17, TSPAN2, GPR171
	100	GO:0007091	metaphase/anaphase transition of mitotic cell cycle	BP	7.05187e-13	AURKB, BIRC5, CENPF, NDC80, DLGAP5, CCNB1, CDC20, BUB1B, TTK, KNL1, CDC6, BUB1, SPC25, ZWINT, CDCA8, NUF2, TACC3, KNTC1, HASPIN, PLK1, ESPL1, TRIP13, HECW2
	101	GO:0044784	metaphase/anaphase transition of cell cycle	BP	1.37411e-12	AURKB, BIRC5, CENPF, NDC80, DLGAP5, CCNB1, CDC20, BUB1B, TTK, KNL1, CDC6, BUB1, SPC25, ZWINT, CDCA8, NUF2, TACC3, KNTC1, HASPIN, PLK1, ESPL1, TRIP13, HECW2
	102	GO:0031214	biomineral tissue development	BP	2.08155e-07	PTHLH, SLC24A4, WNT11, WNT6, ACTN3, CYP27B1, ECM1, HEY1, FGR, GAS6, SLC8A1, TENT5A, MGP, ODAM, FAM20A, AXIN2, FBN2, OSR2, SLC24A3, PTN, IGF1, ALPL, ENPP1
	103	GO:0061138	morphogenesis of a branching epithelium	BP	6.76316e-07	WNT6, SULF1, GDNF, EPHA2, VEGFA, NKX3-1, SNAI2, NTN4, HS3ST3A1, CELSR1, SFRP1, PBX1, HOXA11, BCL2, ADAMTS16, SFRP2, EDNRA, PGR, LAMA1, NPNT, SLIT2, ESR1, GREB1L
	104	GO:0001763	morphogenesis of a branching structure	BP	2.73485e-06	WNT6, SULF1, GDNF, EPHA2, VEGFA, NKX3-1, SNAI2, NTN4, HS3ST3A1, CELSR1, SFRP1, PBX1, HOXA11, BCL2, ADAMTS16, SFRP2, EDNRA, PGR, LAMA1, NPNT, SLIT2, ESR1, GREB1L
	105	GO:1903046	meiotic cell cycle process	BP	6.25719e-06	CCNB2, ASPM, LIF, NDC80, CDC20, MASTL, NCAPH, TTK, SGO1, TOP2A, RAD54L, CCNE2, PKMYT1, NUF2, MYBL1, MND1, PLK1, ESPL1, EREG, CYP26B1, TRIP13, EDNRA, NPPC
	106	GO:0071356	cellular response to tumor necrosis factor	BP	3.27232e-05	CXCL8, VCAM1, CCL8, TNFAIP3, CLDN1, BIRC3, CHI3L1, ADAMTS12, ANKRD1, CASP1, TRAIP, NKX3-1, KLF2, NFKBIA, TANK, GAS6, SFRP1, PRKN, FOS, TNFRSF21, CCDC3, NPNT, TNFRSF19
	107	GO:0034612	response to tumor necrosis factor	BP	0.000118382	CXCL8, VCAM1, CCL8, TNFAIP3, CLDN1, BIRC3, CHI3L1, ADAMTS12, ANKRD1, CASP1, TRAIP, NKX3-1, KLF2, NFKBIA, TANK, GAS6, SFRP1, PRKN, FOS, TNFRSF21, CCDC3, NPNT, TNFRSF19
	108	GO:0060326	cell chemotaxis	BP	0.002474	CXCL8, VCAM1, SLAMF8, CCL8, CH25H, IL23A, CXCL6, HBEGF, TPBG, CYP7B1, SERPINE1, EPHA2, NINJ1, VEGFA, NOD2, ACKR3, GAS6, MTUS1, SLC12A2, PLA2G7, PTN, SLIT2, PTPRO
	109	GO:0033674	positive regulation of kinase activity	BP	0.00381745	DKK1, KIF14, IL23A, TPX2, ITGB3, CHI3L1, CLSPN, NTRK1, NOX4, EPHA2, CASS4, EGR1, CEMIP, VEGFA, NOD2, EREG, FGR, TNFSF15, GAS6, AXIN2, IRS1, IGF1, PRLR
	110	GO:0007517	muscle organ development	BP	0.00662093	LIF, CENPF, HBEGF, ACTN3, ANKRD1, HIVEP3, MSC, STRA6, EGR1, DNER, BASP1, CYP26B1, RCAN1, HOXD9, HOXD10, FLOT1, FOS, BCL2, ACTA1, HEYL, EDNRA, TGFBR3, IGF1
	111	GO:0002696	positive regulation of leukocyte activation	BP	0.0141595	VCAM1, IL33, IL23A, RUNX1, IL7, IL4I1, VNN1, ADA, IL1A, CD47, TFRC, NOD2, FGR, ADORA2B, CD1D, GPAM, NR4A3, GAS6, RHOH, BCL2, CARD11, IGF1, PRLR
	112	GO:0050867	positive regulation of cell activation	BP	0.0206877	VCAM1, IL33, IL23A, RUNX1, IL7, IL4I1, VNN1, ADA, IL1A, CD47, TFRC, NOD2, FGR, ADORA2B, CD1D, GPAM, NR4A3, GAS6, RHOH, BCL2, CARD11, IGF1, PRLR
	113	GO:2001233	regulation of apoptotic signaling pathway	BP	0.0218905	G0S2, ADORA2A, TNFAIP3, IL7, INHBA, VNN1, SERPINE1, CD44, IL1A, GDNF, HELLS, DDIAS, ACKR3, IER3, NKX3-1, SNAI2, TNFSF10, DEPTOR, SFRP1, PRKN, BCL2, SFRP2, IGF1
	114	GO:0030071	regulation of mitotic metaphase/anaphase transition	BP	2.51722e-12	AURKB, BIRC5, CENPF, NDC80, DLGAP5, CCNB1, CDC20, BUB1B, TTK, KNL1, CDC6, BUB1, SPC25, ZWINT, CDCA8, NUF2, KNTC1, HASPIN, PLK1, ESPL1, TRIP13, HECW2
	115	GO:1902099	regulation of metaphase/anaphase transition of cell cycle	BP	4.79515e-12	AURKB, BIRC5, CENPF, NDC80, DLGAP5, CCNB1, CDC20, BUB1B, TTK, KNL1, CDC6, BUB1, SPC25, ZWINT, CDCA8, NUF2, KNTC1, HASPIN, PLK1, ESPL1, TRIP13, HECW2
	116	GO:0072073	kidney epithelium development	BP	6.00424e-08	LIF, WNT11, WNT6, KIF26B, GDNF, BMPER, VEGFA, BASP1, HS3ST3A1, JAG1, SFRP1, PBX1, HOXA11, BCL2, MTSS1, ADAMTS16, HEYL, EDNRA, NPNT, SLIT2, GREB1L, PTPRO
	117	GO:2000241	regulation of reproductive process	BP	1.34303e-05	ASPM, LIF, ITGB3, CDC20, TTK, KIF9, SULF1, INHBA, ADA, IL1A, PKMYT1, VEGFA, NKX3-1, PLAT, TRIP13, JAG1, PLB1, SFRP1, GJA1, IGF1, ESR1, NPPC
	118	GO:0009612	response to mechanical stimulus	BP	2.07133e-05	IL33, TRPA1, FOSL1, WNT11, ITGB3, CHI3L1, HPN, NTRK1, KCNK2, BDKRB1, ANKRD1, STRA6, CASP1, TMEM150C, BNIP3, SERPINE2, NFKBIA, SLC1A3, SLC8A1, FOS, ACTA1, PTN
	119	GO:0002685	regulation of leukocyte migration	BP	6.22425e-05	CXCL8, SLAMF8, IL33, IL23A, SPNS2, ITGB3, SERPINE1, ADA, BDKRB1, IL1A, ECM1, CD47, IL27RA, VEGFA, NOD2, GAS6, GCNT1, MTUS1, PLA2G7, PTN, SLIT2, APOD
	120	GO:0045137	development of primary sexual characteristics	BP	0.000103148	ASPM, NTRK1, INHBA, IL1A, CGA, VEGFA, EREG, BASP1, NKX3-1, GATA6, FST, TNFSF10, HOXA10, SFRP1, HOXA11, BCL2, SFRP2, PGR, ADCYAP1R1, SLIT2, ESR1, NPPC
	121	GO:0006260	DNA replication	BP	0.000843318	POLQ, RRM2, CDK1, CDC6, ORC1, CDT1, CHTF18, MCM5, CCNE2, MCM10, DTL, TRAIP, CCNA2, RECQL4, EREG, POLE, CDC45, PIF1, TK1, MCM3, BLM, REV3L
	122	GO:0010721	negative regulation of cell development	BP	0.00128569	PTHLH, RUNX1, TMEM176A, TMEM176B, INHBA, GORASP1, IL1A, GPR68, ZBTB46, VEGFA, SEMA4A, SNAI2, SEMA3D, CDH1, SEMA4D, SFRP1, MAFB, PTN, ID4, LRRC17, IGF1, NPPC
	123	GO:1902105	regulation of leukocyte differentiation	BP	0.00471752	SLAMF8, LIF, IL23A, RUNX1, TMEM176A, IL7, IL4I1, TMEM176B, INHBA, VNN1, ADA, GPR68, ZBTB46, SLC46A2, CYP26B1, GAS6, RHOH, SFRP1, FOS, MAFB, CARD11, LRRC17
	124	GO:0022409	positive regulation of cell-cell adhesion	BP	0.00486448	VCAM1, IL23A, PTPRU, RUNX1, IL7, IL4I1, KIF26B, VNN1, ADA, CD44, IL1A, CD47, TFRC, NOD2, CD1D, GPAM, NR4A3, RHOH, GCNT1, FLOT1, CARD11, IGF1
	125	GO:0048545	response to steroid hormone	BP	0.00628155	FOSL1, PTPRU, CLDN1, CYP7B1, INHBA, STC1, NKX3-1, BCHE, TRIM63, NR4A3, SFRP1, NEFL, AXIN2, FOS, BCL2, ACTA1, HEYL, PGR, ALPL, SCNN1B, SLIT2, ESR1
	126	GO:0070371	ERK1 and ERK2 cascade	BP	0.00748534	CCL8, IQGAP3, LIF, CDK1, ITGB3, CHI3L1, TPBG, NTRK1, INHBA, CD44, IL1A, NOX4, EPHA2, BMPER, NOD2, ACKR3, PLA2G5, APOE, GAS6, IGF1, NPNT, FBLN1
	127	GO:0030111	regulation of Wnt signaling pathway	BP	0.00791495	DKK1, TNN, ASPM, WNT11, TNFAIP3, PTPRU, TPBG, SULF1, CCN4, CTHRC1, EGR1, APOE, SNAI2, TLE3, CDH3, SFRP1, PRKN, IGFBP4, AXIN2, SFRP2, ANKRD6, PTPRO
	128	GO:0030522	intracellular receptor signaling pathway	BP	0.01262	TNFAIP3, BIRC3, CYP7B1, CYP27B1, SLC46A2, OASL, NOD2, NKX3-1, CYP26B1, RIGI, KLF2, NFKBIA, SNAI2, NR4A3, COLEC12, SFRP1, FLOT1, HEYL, NR2F1, DHRS3, PGR, ESR1
	129	GO:1903037	regulation of leukocyte cell-cell adhesion	BP	0.0264143	VCAM1, IL23A, ADORA2A, RUNX1, IL7, IL4I1, VNN1, ADA, CD44, IL1A, CD47, TFRC, NOD2, CD1D, PLA2G5, GPAM, NR4A3, RHOH, GCNT1, CARD11, TNFRSF21, IGF1
	130	GO:2000146	negative regulation of cell motility	BP	0.0302309	SLAMF8, TNN, IL33, WNT11, PTPRU, SULF1, SERPINE1, TBXA2R, ADA, STC1, IL27RA, BST2, APOE, JAG1, CDH1, SFRP1, BCL2, SFRP2, GJA1, SLIT2, APOD, FBLN1
	131	GO:0007178	transmembrane receptor protein serine/threonine kinase signaling pathway	BP	0.0471736	DKK1, KCP, SULF1, INHBA, ITGB8, BMPER, EGR1, LTBP2, GATA6, FMOD, GAS6, ID1, FST, SFRP1, FBN2, FOS, CDKN1C, SFRP2, TNXB, TGFBR3, NPNT, HPGD
	132	GO:1905818	regulation of chromosome separation	BP	4.51601e-13	AURKB, BIRC5, CENPF, NDC80, DLGAP5, CCNB1, CDC20, BUB1B, NCAPH, TTK, KNL1, BUB1, SPC25, ZWINT, CDCA8, NUF2, KNTC1, HASPIN, PLK1, ESPL1, TRIP13
	133	GO:0051304	chromosome separation	BP	2.72134e-12	AURKB, BIRC5, CENPF, NDC80, DLGAP5, CCNB1, CDC20, BUB1B, NCAPH, TTK, KNL1, BUB1, SPC25, ZWINT, CDCA8, NUF2, KNTC1, HASPIN, PLK1, ESPL1, TRIP13
	134	GO:2001251	negative regulation of chromosome organization	BP	5.43925e-11	AURKB, BIRC5, CENPF, NDC80, CCNB1, CDC20, BUB1B, TTK, KNL1, TOP2A, BUB1, SPC25, ZWINT, CDCA8, NUF2, KNTC1, HASPIN, PLK1, ESPL1, PIF1, TRIP13
	135	GO:0008406	gonad development	BP	0.000231146	ASPM, NTRK1, INHBA, IL1A, CGA, VEGFA, EREG, BASP1, NKX3-1, GATA6, FST, TNFSF10, HOXA10, SFRP1, HOXA11, BCL2, SFRP2, PGR, SLIT2, ESR1, NPPC
	136	GO:0060560	developmental growth involved in morphogenesis	BP	0.000414722	TNN, WNT11, CRABP2, KIF26B, FLRT3, VEGFA, SYT17, SEMA4A, APOE, RND2, SEMA3D, DCLK1, OLFM1, CDH1, SEMA4D, SFRP1, PRKN, SFRP2, EDNRA, SLIT2, ESR1
	137	GO:0045926	negative regulation of growth	BP	0.000486474	WNT11, RGS4, INHBA, KCNK2, BDKRB1, CYP27B1, CGA, BST2, SERPINE2, SEMA4A, SEMA3D, CDH1, SEMA4D, SFRP1, BCL2, NPR1, SFRP2, CDKN2C, GJA1, ENPP1, SLIT2
	138	GO:0042113	B cell activation	BP	0.00207711	VCAM1, SLAMF8, TNFAIP3, EXO1, IL7, IL4I1, NTRK1, INHBA, ADA, CDH17, IL27RA, TFRC, NOD2, BST2, SFRP1, BCL2, BLNK, CARD11, TNFRSF21, CD180, PRLR
	139	GO:0051962	positive regulation of nervous system development	BP	0.00324202	IL33, ASPM, LIF, CRABP2, TPBG, NTRK1, FLRT3, VEGFA, SERPINE2, SEMA4A, RND2, FLRT2, SEMA4D, NEFL, CLSTN2, PTPRZ1, PTN, ID4, TENM4, SLIT2, ASPA
	140	GO:0007162	negative regulation of cell adhesion	BP	0.00706237	ALOX12, TGFBI, ADORA2A, RND1, RUNX1, IL4I1, SERPINE1, VEGFA, PPM1F, PLA2G5, SERPINE2, SNAI2, JAG1, CDH1, SEMA4D, ARHGAP6, TNFRSF21, APOD, FBLN1, KNG1, PTPRO
	141	GO:0060070	canonical Wnt signaling pathway	BP	0.00801398	DKK1, TNN, ASPM, WNT11, PTPRU, WNT6, TPBG, CTHRC1, EGR1, APOE, SNAI2, TLE3, CDH3, SFRP1, PRKN, IGFBP4, AXIN2, SFRP2, EDNRA, ANKRD6, PTPRO
	142	GO:0021700	developmental maturation	BP	0.0126159	KIF14, SLC24A4, LGI4, RND1, CDC20, ACTN3, ADAMTS12, VEGFA, EREG, TRIP13, KLF2, NTN4, SEMA4D, CDH3, NEFL, BCL2, CDKN1C, EDNRA, PGR, IGF1, NPPC
	143	GO:0071214	cellular response to abiotic stimulus	BP	0.0141595	IL33, AURKB, SLC24A4, RCSD1, WNT11, ITGB3, SLC4A11, GPR68, ANKRD1, CASP1, EGR1, MMP1, PBK, TMEM150C, BNIP3, BLM, TANK, SNAI2, SFRP1, SFRP2, SCNN1B
	144	GO:0104004	cellular response to environmental stimulus	BP	0.0141595	IL33, AURKB, SLC24A4, RCSD1, WNT11, ITGB3, SLC4A11, GPR68, ANKRD1, CASP1, EGR1, MMP1, PBK, TMEM150C, BNIP3, BLM, TANK, SNAI2, SFRP1, SFRP2, SCNN1B
	145	GO:0071496	cellular response to external stimulus	BP	0.0196586	SLC1A2, VCAM1, IL33, PRKAG3, FOSL1, WNT11, ITGB3, UPP1, CYP27B1, ANKRD1, CASP1, TMEM150C, BNIP3, ADORA2B, SNAI2, GAS6, SFRP1, FOS, BCL2, SFRP2, RNF152
	146	GO:0032496	response to lipopolysaccharide	BP	0.02037	CXCL8, VCAM1, TNFAIP3, CLDN1, CXCL6, SERPINE1, TBXA2R, BDKRB1, IL1A, CYP27B1, IL36G, ANKRD1, CASP1, NOD2, NFKBIA, PLSCR4, SPON2, FOS, ALPL, CD180, HPGD
	147	GO:0046942	carboxylic acid transport	BP	0.0221981	SLC1A2, SLC22A3, ADORA2A, RGS4, CRABP2, SLC16A3, PTGES, SLCO4A1, IL1A, SLC16A6, FABP3, PLA2G5, SLC1A3, APOE, RBP2, SLC22A4, SLC27A6, SLC12A2, GRM7, GJA1, SLC6A6
	148	GO:0015849	organic acid transport	BP	0.0227534	SLC1A2, SLC22A3, ADORA2A, RGS4, CRABP2, SLC16A3, PTGES, SLCO4A1, IL1A, SLC16A6, FABP3, PLA2G5, SLC1A3, APOE, RBP2, SLC22A4, SLC27A6, SLC12A2, GRM7, GJA1, SLC6A6
	149	GO:0002237	response to molecule of bacterial origin	BP	0.0339986	CXCL8, VCAM1, TNFAIP3, CLDN1, CXCL6, SERPINE1, TBXA2R, BDKRB1, IL1A, CYP27B1, IL36G, ANKRD1, CASP1, NOD2, NFKBIA, PLSCR4, SPON2, FOS, ALPL, CD180, HPGD
	150	GO:0030336	negative regulation of cell migration	BP	0.0370961	SLAMF8, TNN, IL33, WNT11, PTPRU, SULF1, SERPINE1, TBXA2R, ADA, STC1, IL27RA, BST2, APOE, JAG1, CDH1, SFRP1, BCL2, SFRP2, GJA1, SLIT2, APOD
	151	GO:0050863	regulation of T cell activation	BP	0.043279	VCAM1, IL23A, ADORA2A, RUNX1, IL7, IL4I1, VNN1, ADA, IL1A, SLC46A2, CD47, TFRC, NOD2, CYP26B1, CD1D, PLA2G5, GPAM, RHOH, CARD11, TNFRSF21, IGF1
	152	GO:0010965	regulation of mitotic sister chromatid separation	BP	1.23752e-13	AURKB, BIRC5, CENPF, NDC80, DLGAP5, CCNB1, CDC20, BUB1B, TTK, KNL1, BUB1, SPC25, ZWINT, CDCA8, NUF2, KNTC1, HASPIN, PLK1, ESPL1, TRIP13
	153	GO:0051306	mitotic sister chromatid separation	BP	2.1105e-13	AURKB, BIRC5, CENPF, NDC80, DLGAP5, CCNB1, CDC20, BUB1B, TTK, KNL1, BUB1, SPC25, ZWINT, CDCA8, NUF2, KNTC1, HASPIN, PLK1, ESPL1, TRIP13
	154	GO:0050000	chromosome localization	BP	2.06843e-08	AURKB, KIF14, BIRC5, RACGAP1, CENPF, NDC80, DLGAP5, KIF2C, CCNB1, KNL1, SGO1, SPC25, NEK2, CDT1, CDCA5, CDCA8, NUF2, GEM, KNTC1, KIFC1
	155	GO:0007052	mitotic spindle organization	BP	1.46289e-07	AURKB, BIRC5, RACGAP1, NDC80, DLGAP5, TPX2, CCNB1, MYBL2, KIF23, CDC20, KIF4A, TTK, SPC25, NEK2, CDCA8, KIF11, NUF2, TACC3, KIFC1, PLK1
	156	GO:0051302	regulation of cell division	BP	3.26389e-05	AURKB, KIF14, ASPM, BIRC5, RACGAP1, KIF18B, KIF23, KIF20A, CDC6, IL1A, CDCA8, VEGFA, PLK1, EREG, KIF20B, NKX3-1, BLM, KLHL13, SFRP2, PTN
	157	GO:0140013	meiotic nuclear division	BP	5.85688e-05	CCNB2, ASPM, LIF, NDC80, CDC20, MASTL, NCAPH, TTK, SGO1, TOP2A, RAD54L, CCNE2, NUF2, MYBL1, MND1, PLK1, ESPL1, EREG, CYP26B1, TRIP13
	158	GO:0007160	cell-matrix adhesion	BP	0.000867104	VCAM1, LYPD3, TNN, ITGB3, ACTN3, SERPINE1, CD44, ADAMTS12, ITGB8, VEGFA, PPM1F, JAG1, SFRP1, ITGBL1, BCL2, ARHGAP6, TNXB, HOXD3, NPNT, APOD
	159	GO:0097305	response to alcohol	BP	0.00176629	VCAM1, FOSL1, CDK1, CLDN1, RGS4, INHBA, TBXA2R, ADCY7, KLF2, BLM, CDH1, SFRP1, NEFL, FOS, TGFBR3, ADCYAP1R1, SCNN1B, SLIT2, NPPC, HPGD
	160	GO:0045927	positive regulation of growth	BP	0.00193132	CDK1, CRABP2, HBEGF, IL7, HPN, ACTN3, VEGFA, BASP1, GATA6, PPM1F, SYT17, GPAM, RND2, SEMA4D, SFRP1, PRKN, BCL2, SFRP2, TGFBR3, IGF1
	161	GO:0001649	osteoblast differentiation	BP	0.00202963	TNN, PTHLH, WNT11, ACHE, CCN4, EPHA2, CTHRC1, SNAI2, JAG1, SEMA4D, TENT5A, SFRP1, AXIN2, FBN2, SFRP2, ID4, IGF1, ALPL, NPNT, NPPC
	162	GO:0048762	mesenchymal cell differentiation	BP	0.002474	WNT11, HPN, GDNF, HEY1, SEMA4A, SNAI2, SEMA3D, OLFM1, JAG1, MARK1, SEMA4D, SFRP1, AXIN2, BCL2, HEYL, SFRP2, EDNRA, TNXB, TGFBR3, IGF1
	163	GO:0014706	striated muscle tissue development	BP	0.00270374	DKK1, CENPF, CDK1, RUNX1, RGS4, KCNK2, NOX4, ANKRD1, MSC, VEGFA, HEY1, PPP1R13L, GATA6, SLC8A1, PGM5, EDNRA, GJA1, TGFBR3, IGF1, TENM4
	164	GO:0045165	cell fate commitment	BP	0.00625418	DKK1, SLAMF8, WNT11, IL23A, WNT6, IL7, BHLHE22, CYP26B1, GATA6, NOTCH3, SOX5, HOXD10, JAG1, SFRP1, HOXA11, BCL2, SFRP2, EDNRA, TNXB, TENM4
	165	GO:0007249	canonical NF-kappaB signal transduction	BP	0.0099015	TNFAIP3, BIRC3, IL1A, CASP1, ECM1, TFRC, NOD2, IKBKE, BST2, NFKBIA, TANK, RHOH, TNFSF10, PRKN, PELI2, CARD11, EDNRA, GJA1, ESR1, TNFRSF19
	166	GO:0070372	regulation of ERK1 and ERK2 cascade	BP	0.0147625	CCL8, LIF, ITGB3, CHI3L1, TPBG, NTRK1, INHBA, CD44, IL1A, NOX4, EPHA2, BMPER, NOD2, ACKR3, PLA2G5, APOE, GAS6, IGF1, NPNT, FBLN1
	167	GO:0048872	homeostasis of number of cells	BP	0.0161632	CCNB2, RACGAP1, SPNS2, TNFAIP3, CXCL6, IL7, INHBA, ADA, SLC46A2, VEGFA, NOD2, GCNT4, KLF2, GPAM, BCL2, MAFB, CARD11, TGFBR3, SCNN1B, EMCN
	168	GO:0043588	skin development	BP	0.016633	DKK1, ALOX12, CLDN1, INHBA, IL1A, CYP27B1, EPHA2, ETV4, EREG, CYP26B1, GATA6, KRT7, JAG1, FST, CDH3, EVPL, BCL2, IRF6, MAFB, TNFRSF19
	169	GO:0055074	calcium ion homeostasis	BP	0.0241697	CCL8, TRPA1, SLC24A4, ITGB3, BDKRB1, CYP27B1, STC1, CEMIP, BNIP3, APOE, MCOLN2, SLC8A1, FAM20A, BCL2, SLC24A3, EDNRA, PLCE1, CACNB2, ALPL, NPPC
	170	GO:0070661	leukocyte proliferation	BP	0.038266	VCAM1, IL33, IL23A, TNFAIP3, IL7, IL4I1, ADA, IL1A, HELLS, TFRC, CD1D, BST2, PLA2G5, GPAM, BCL2, CARD11, TNFRSF21, IGF1, CD180, PRLR
	171	GO:0033047	regulation of mitotic sister chromatid segregation	BP	1.93884e-13	AURKB, BIRC5, CENPF, NDC80, CCNB1, CDK1, CDC20, BUB1B, TTK, KNL1, BUB1, SPC25, ZWINT, CDCA8, NUF2, KNTC1, HASPIN, PLK1, TRIP13
	172	GO:0051784	negative regulation of nuclear division	BP	2.47092e-12	AURKB, LIF, BIRC5, CENPF, NDC80, CCNB1, CDC20, BUB1B, TTK, KNL1, BUB1, SPC25, ZWINT, CDCA8, NUF2, KNTC1, HASPIN, PLK1, TRIP13
	173	GO:0051310	metaphase chromosome alignment	BP	5.56678e-09	AURKB, KIF14, BIRC5, RACGAP1, CENPF, NDC80, KIF2C, CCNB1, KNL1, SGO1, SPC25, NEK2, CDT1, CDCA5, CDCA8, NUF2, GEM, KNTC1, KIFC1
	174	GO:0051303	establishment of chromosome localization	BP	3.83468e-08	AURKB, KIF14, BIRC5, RACGAP1, CENPF, NDC80, KIF2C, CCNB1, KNL1, SGO1, SPC25, NEK2, CDT1, CDCA5, CDCA8, NUF2, GEM, KNTC1, KIFC1
	175	GO:0072009	nephron epithelium development	BP	2.21414e-07	LIF, WNT11, WNT6, KIF26B, GDNF, VEGFA, BASP1, HS3ST3A1, JAG1, PBX1, HOXA11, BCL2, MTSS1, ADAMTS16, HEYL, EDNRA, NPNT, GREB1L, PTPRO
	176	GO:0044839	cell cycle G2/M phase transition	BP	9.78291e-06	AURKB, CCNB2, KIF14, CENPF, FOXM1, NDC80, CCNB1, CDK1, MASTL, CLSPN, CDC6, ORC1, PKMYT1, DTL, CCNA2, PLK1, IER3, BLM, PBX1
	177	GO:0048754	branching morphogenesis of an epithelial tube	BP	1.07349e-05	WNT6, GDNF, EPHA2, VEGFA, NKX3-1, HS3ST3A1, CELSR1, PBX1, HOXA11, BCL2, ADAMTS16, SFRP2, EDNRA, PGR, LAMA1, NPNT, SLIT2, ESR1, GREB1L
	178	GO:0007292	female gamete generation	BP	2.01242e-05	CCNB2, ASPM, FOSL1, NDC80, MASTL, NCAPH, TTK, TOP2A, INHBA, PLK1, EREG, TRIP13, BCL2, PTN, EDNRA, PGR, IGF1, NPPC, HPGD
	179	GO:0030308	negative regulation of cell growth	BP	0.00013863	WNT11, RGS4, INHBA, BDKRB1, CYP27B1, BST2, SERPINE2, SEMA4A, SEMA3D, CDH1, SEMA4D, SFRP1, BCL2, NPR1, SFRP2, CDKN2C, GJA1, ENPP1, SLIT2
	180	GO:0044703	multi-organism reproductive process	BP	0.000405564	PTHLH, FOSL1, LIF, ITGB3, ADCY7, CYP27B1, STC1, STS, VEGFA, SERPINE2, FOS, BCL2, PTN, GJA1, PGR, ESR1, FBLN1, HPGD, PRLR
	181	GO:0044706	multi-multicellular organism process	BP	0.000696689	PTHLH, FOSL1, LIF, ITGB3, ADCY7, CYP27B1, STC1, STS, VEGFA, SERPINE2, FOS, BCL2, PTN, GJA1, PGR, ESR1, FBLN1, HPGD, PRLR
	182	GO:0071695	anatomical structure maturation	BP	0.00548759	KIF14, SLC24A4, LGI4, RND1, ACTN3, ADAMTS12, VEGFA, EREG, TRIP13, KLF2, NTN4, SEMA4D, CDH3, BCL2, CDKN1C, EDNRA, PGR, IGF1, NPPC
	183	GO:0060828	regulation of canonical Wnt signaling pathway	BP	0.00568811	DKK1, TNN, ASPM, WNT11, PTPRU, TPBG, CTHRC1, EGR1, APOE, SNAI2, TLE3, CDH3, SFRP1, PRKN, IGFBP4, AXIN2, SFRP2, ANKRD6, PTPRO
	184	GO:0003007	heart morphogenesis	BP	0.00610862	DKK1, WNT11, ANKRD1, VEGFA, HEY1, PPP1R13L, GATA6, SNAI2, ADAMTS5, OLFM1, FLRT2, JAG1, AXIN2, HEYL, SFRP2, DHRS3, EDNRA, TGFBR3, SLIT2
	185	GO:1903039	positive regulation of leukocyte cell-cell adhesion	BP	0.00892048	VCAM1, IL23A, RUNX1, IL7, IL4I1, VNN1, ADA, CD44, IL1A, CD47, TFRC, NOD2, CD1D, GPAM, NR4A3, RHOH, GCNT1, CARD11, IGF1
	186	GO:0045860	positive regulation of protein kinase activity	BP	0.0114251	DKK1, KIF14, IL23A, TPX2, ITGB3, CHI3L1, CLSPN, NOX4, CASS4, EGR1, CEMIP, VEGFA, NOD2, EREG, TNFSF15, GAS6, AXIN2, IGF1, PRLR
	187	GO:0051056	regulation of small GTPase mediated signal transduction	BP	0.0169614	KIF14, CHN1, RACGAP1, FOXM1, NTRK1, CGNL1, RASGEF1A, EPS8L1, RALGPS1, APOE, FLOT1, PRAG1, ARHGAP6, AMOT, SIPA1L2, PLCE1, IGF1, ADCYAP1R1, SLIT2
	188	GO:0051146	striated muscle cell differentiation	BP	0.0226506	DKK1, CDK1, RGS4, ACTN3, NOX4, ANKRD1, VEGFA, DNER, CYP26B1, GATA6, RCAN1, ADAMTS5, SLC8A1, PGM5, FLOT1, BCL2, ADAMTS15, ACTA1, IGF1
	189	GO:0042326	negative regulation of phosphorylation	BP	0.0390786	DKK1, INHBA, BDKRB1, PBK, PLK1, PPM1F, APOE, SLC8A1, DEPTOR, SEMA4D, SFRP1, PRKN, CDKN1C, SFRP2, CDKN2C, ENPP1, SLIT2, FBLN1, PTPRO
	190	GO:0051251	positive regulation of lymphocyte activation	BP	0.041442	VCAM1, IL23A, RUNX1, IL7, IL4I1, VNN1, ADA, IL1A, CD47, TFRC, NOD2, CD1D, GPAM, GAS6, RHOH, BCL2, CARD11, IGF1, PRLR
	191	GO:0007094	mitotic spindle assembly checkpoint signaling	BP	1.46422e-13	AURKB, BIRC5, CENPF, NDC80, CCNB1, CDC20, BUB1B, TTK, KNL1, BUB1, SPC25, ZWINT, CDCA8, NUF2, KNTC1, HASPIN, PLK1, TRIP13
	192	GO:0071173	spindle assembly checkpoint signaling	BP	1.46422e-13	AURKB, BIRC5, CENPF, NDC80, CCNB1, CDC20, BUB1B, TTK, KNL1, BUB1, SPC25, ZWINT, CDCA8, NUF2, KNTC1, HASPIN, PLK1, TRIP13
	193	GO:0071174	mitotic spindle checkpoint signaling	BP	1.46422e-13	AURKB, BIRC5, CENPF, NDC80, CCNB1, CDC20, BUB1B, TTK, KNL1, BUB1, SPC25, ZWINT, CDCA8, NUF2, KNTC1, HASPIN, PLK1, TRIP13
	194	GO:0031577	spindle checkpoint signaling	BP	1.93884e-13	AURKB, BIRC5, CENPF, NDC80, CCNB1, CDC20, BUB1B, TTK, KNL1, BUB1, SPC25, ZWINT, CDCA8, NUF2, KNTC1, HASPIN, PLK1, TRIP13
	195	GO:0033046	negative regulation of sister chromatid segregation	BP	2.26322e-13	AURKB, BIRC5, CENPF, NDC80, CCNB1, CDC20, BUB1B, TTK, KNL1, BUB1, SPC25, ZWINT, CDCA8, NUF2, KNTC1, HASPIN, PLK1, TRIP13
	196	GO:0033048	negative regulation of mitotic sister chromatid segregation	BP	2.26322e-13	AURKB, BIRC5, CENPF, NDC80, CCNB1, CDC20, BUB1B, TTK, KNL1, BUB1, SPC25, ZWINT, CDCA8, NUF2, KNTC1, HASPIN, PLK1, TRIP13
	197	GO:0045841	negative regulation of mitotic metaphase/anaphase transition	BP	2.26322e-13	AURKB, BIRC5, CENPF, NDC80, CCNB1, CDC20, BUB1B, TTK, KNL1, BUB1, SPC25, ZWINT, CDCA8, NUF2, KNTC1, HASPIN, PLK1, TRIP13
	198	GO:2000816	negative regulation of mitotic sister chromatid separation	BP	2.26322e-13	AURKB, BIRC5, CENPF, NDC80, CCNB1, CDC20, BUB1B, TTK, KNL1, BUB1, SPC25, ZWINT, CDCA8, NUF2, KNTC1, HASPIN, PLK1, TRIP13
	199	GO:0051985	negative regulation of chromosome segregation	BP	4.23136e-13	AURKB, BIRC5, CENPF, NDC80, CCNB1, CDC20, BUB1B, TTK, KNL1, BUB1, SPC25, ZWINT, CDCA8, NUF2, KNTC1, HASPIN, PLK1, TRIP13
	200	GO:1902100	negative regulation of metaphase/anaphase transition of cell cycle	BP	4.23136e-13	AURKB, BIRC5, CENPF, NDC80, CCNB1, CDC20, BUB1B, TTK, KNL1, BUB1, SPC25, ZWINT, CDCA8, NUF2, KNTC1, HASPIN, PLK1, TRIP13
	201	GO:1905819	negative regulation of chromosome separation	BP	4.23136e-13	AURKB, BIRC5, CENPF, NDC80, CCNB1, CDC20, BUB1B, TTK, KNL1, BUB1, SPC25, ZWINT, CDCA8, NUF2, KNTC1, HASPIN, PLK1, TRIP13
	202	GO:0045839	negative regulation of mitotic nuclear division	BP	3.19442e-12	AURKB, BIRC5, CENPF, NDC80, CCNB1, CDC20, BUB1B, TTK, KNL1, BUB1, SPC25, ZWINT, CDCA8, NUF2, KNTC1, HASPIN, PLK1, TRIP13
	203	GO:0035265	organ growth	BP	0.000202326	CDK1, RUNX1, RGS4, IL7, KCNK2, CGA, STC1, ECM1, COL27A1, BASP1, GATA6, BCL2, TGFBR3, IGF1, TENM4, ESR1, NPPC, PRLR
	204	GO:0048771	tissue remodeling	BP	0.000320201	LIF, IL23A, TNFAIP3, SYT7, ITGB3, RUNX1, IL7, IL1A, NOX4, EPHA2, CTHRC1, TFRC, JAG1, SFRP1, PTN, EDNRA, GJA1, NPPC
	205	GO:0007565	female pregnancy	BP	0.000359588	PTHLH, FOSL1, LIF, ITGB3, ADCY7, CYP27B1, STC1, STS, VEGFA, FOS, BCL2, PTN, GJA1, PGR, ESR1, FBLN1, HPGD, PRLR
	206	GO:0000910	cytokinesis	BP	0.000407647	AURKB, KIF14, IQGAP3, BIRC5, RACGAP1, KIF23, KIF4A, KIF20A, CDC6, CEP55, CDCA8, CENPA, ANLN, PLK1, ESPL1, KIF20B, NUSAP1, KLHL13
	207	GO:1901888	regulation of cell junction assembly	BP	0.00165093	DKK1, CLDN1, TPBG, NTRK1, EPHA2, FLRT3, VEGFA, NEGR1, PPM1F, SEMA4A, SNAI2, FLRT2, SEMA4D, SFRP1, FLOT1, ARHGAP6, CLSTN2, APOD
	208	GO:0050679	positive regulation of epithelial cell proliferation	BP	0.00210434	IQGAP3, APLN, TNFAIP3, ITGB3, CLDN1, CYP7B1, VASH2, HPN, ECM1, VEGFA, NOD2, NR4A3, CDH3, SFRP1, ODAM, OSR2, PTN, IGF1
	209	GO:0048705	skeletal system morphogenesis	BP	0.00360437	ACTN3, STC1, COL27A1, FGR, CYP26B1, HOXD9, SOX5, HOXD10, SFRP1, MGP, HOXA11, AXIN2, FBN2, OSR2, DHRS3, HOXD3, ALPL, NPPC
	210	GO:0048588	developmental cell growth	BP	0.00526203	TNN, RGS4, CRABP2, FLRT3, VEGFA, SYT17, SEMA4A, APOE, RND2, SEMA3D, DCLK1, OLFM1, CDH1, SEMA4D, PRKN, EDNRA, IGF1, SLIT2
	211	GO:0030595	leukocyte chemotaxis	BP	0.00548759	CXCL8, SLAMF8, CCL8, CH25H, IL23A, CXCL6, CYP7B1, SERPINE1, NINJ1, VEGFA, NOD2, GAS6, MTUS1, SLC12A2, PLA2G7, PTN, SLIT2, PTPRO
	212	GO:0048863	stem cell differentiation	BP	0.00682266	LIF, SLC4A11, GDNF, PHF19, GATA6, SEMA4A, SNAI2, SEMA3D, SOX5, JAG1, SEMA4D, SFRP1, BCL2, SFRP2, PTN, EDNRA, GPM6A, ESR1
	213	GO:0048738	cardiac muscle tissue development	BP	0.00706237	DKK1, CDK1, RUNX1, RGS4, KCNK2, NOX4, ANKRD1, MSC, VEGFA, HEY1, PPP1R13L, GATA6, SLC8A1, EDNRA, GJA1, TGFBR3, IGF1, TENM4
	214	GO:0043122	regulation of canonical NF-kappaB signal transduction	BP	0.0136527	TNFAIP3, BIRC3, IL1A, CASP1, ECM1, TFRC, NOD2, IKBKE, BST2, TANK, RHOH, TNFSF10, PRKN, PELI2, CARD11, GJA1, ESR1, TNFRSF19
	215	GO:0070663	regulation of leukocyte proliferation	BP	0.014297	VCAM1, IL33, IL23A, TNFAIP3, IL7, IL4I1, ADA, IL1A, TFRC, CD1D, BST2, PLA2G5, GPAM, BCL2, CARD11, TNFRSF21, IGF1, PRLR
	216	GO:0018108	peptidyl-tyrosine phosphorylation	BP	0.0190087	LIF, IL23A, ITGB3, HBEGF, IL7, NTRK1, CD44, NOX4, CASS4, VEGFA, NOD2, FGR, SEMA4D, SFRP1, SFRP2, ENPP2, IGF1, PRLR
	217	GO:0018212	peptidyl-tyrosine modification	BP	0.0200459	LIF, IL23A, ITGB3, HBEGF, IL7, NTRK1, CD44, NOX4, CASS4, VEGFA, NOD2, FGR, SEMA4D, SFRP1, SFRP2, ENPP2, IGF1, PRLR
	218	GO:0018105	peptidyl-serine phosphorylation	BP	0.0320597	DKK1, LIF, CDK1, MASTL, CLSPN, TTK, CD44, PBK, VEGFA, TFRC, IKBKE, PLK1, PPM1F, MARK1, RPS6KA5, BCL2, SFRP2, STK32B
	219	GO:0018209	peptidyl-serine modification	BP	0.043279	DKK1, LIF, CDK1, MASTL, CLSPN, TTK, CD44, PBK, VEGFA, TFRC, IKBKE, PLK1, PPM1F, MARK1, RPS6KA5, BCL2, SFRP2, STK32B
	220	GO:0019932	second-messenger-mediated signaling	BP	0.0454751	CXCL8, VCAM1, SLC24A4, ACTN3, TBXA2R, ADA, VEGFA, ACKR3, ADORA2B, RCAN1, APOE, SLC8A1, NPR1, PLCE1, IGF1, ADCYAP1R1, PDE11A, NPPC
	221	GO:0001823	mesonephros development	BP	7.14766e-07	WNT11, WNT6, KIF26B, GDNF, BMPER, VEGFA, BASP1, HS3ST3A1, SFRP1, PBX1, HOXA11, BCL2, OSR2, ADAMTS16, NPNT, SLIT2, GREB1L
	222	GO:0030282	bone mineralization	BP	7.80193e-06	PTHLH, WNT11, ACTN3, CYP27B1, ECM1, FGR, SLC8A1, TENT5A, MGP, AXIN2, FBN2, OSR2, SLC24A3, PTN, IGF1, ALPL, ENPP1
	223	GO:0051225	spindle assembly	BP	2.1644e-05	AURKB, CCNB2, ASPM, BIRC5, RACGAP1, NDC80, TPX2, MYBL2, KIF23, CDC20, KIF4A, NEK2, CDCA8, KIF11, KIFC1, PLK1, CCDC69
	224	GO:0000086	G2/M transition of mitotic cell cycle	BP	3.90581e-05	AURKB, KIF14, CENPF, FOXM1, CCNB1, CDK1, MASTL, CLSPN, CDC6, ORC1, PKMYT1, DTL, CCNA2, PLK1, IER3, BLM, PBX1
	225	GO:0090090	negative regulation of canonical Wnt signaling pathway	BP	3.90581e-05	DKK1, TNN, WNT11, PTPRU, TPBG, CTHRC1, EGR1, APOE, SNAI2, TLE3, SFRP1, PRKN, IGFBP4, AXIN2, SFRP2, ANKRD6, PTPRO
	226	GO:0030178	negative regulation of Wnt signaling pathway	BP	0.000486474	DKK1, TNN, WNT11, PTPRU, TPBG, CTHRC1, EGR1, APOE, SNAI2, TLE3, SFRP1, PRKN, IGFBP4, AXIN2, SFRP2, ANKRD6, PTPRO
	227	GO:0060538	skeletal muscle organ development	BP	0.000667192	ACTN3, ANKRD1, HIVEP3, MSC, STRA6, EGR1, DNER, BASP1, CYP26B1, RCAN1, HOXD9, HOXD10, FLOT1, FOS, BCL2, ACTA1, HEYL
	228	GO:0071897	DNA biosynthetic process	BP	0.00165826	AURKB, POLQ, CENPF, NEK2, KCNK2, CHTF18, NOX4, ANKRD1, DTL, CCNA2, POLE, PIF1, TK1, REV3L, PARM1, USP43, NPPC
	229	GO:0070374	positive regulation of ERK1 and ERK2 cascade	BP	0.00515586	CCL8, ITGB3, CHI3L1, TPBG, NTRK1, INHBA, CD44, IL1A, NOX4, BMPER, NOD2, ACKR3, PLA2G5, APOE, GAS6, IGF1, NPNT
	230	GO:0050920	regulation of chemotaxis	BP	0.00886229	CXCL8, SLAMF8, IL23A, TPBG, SERPINE1, VEGFA, NOD2, PPM1F, SEMA4A, SEMA3D, GAS6, SEMA4D, MTUS1, PLA2G7, PTN, SLIT2, PTPRO
	231	GO:0002573	myeloid leukocyte differentiation	BP	0.00993383	IL33, LIF, IL23A, RUNX1, INHBA, CCN4, GPR68, EPHA2, ITGB8, ZBTB46, VEGFA, TFRC, SFRP1, FOS, MAFB, LRRC17, TSPAN2
	232	GO:0006959	humoral immune response	BP	0.0216154	CXCL8, SPNS2, CXCL6, EXO1, IL7, CFB, NOD2, GATA6, C1R, SPON2, MASP1, SVEP1, EVPL, BCL2, BLNK, C7, TNFRSF21
	233	GO:0051402	neuron apoptotic process	BP	0.0374827	DKK1, KIF14, ADORA2A, MYBL2, NTRK1, GDNF, EGLN3, EGR1, IL27RA, BNIP3, APOE, PRKN, NEFL, BCL2, PTPRZ1, TNFRSF21, NPPC
	234	GO:0071900	regulation of protein serine/threonine kinase activity	BP	0.0439196	DKK1, CCNB2, CDKN3, CCNB1, CDC6, CCNE2, PKMYT1, CEMIP, CCNA2, VEGFA, NOD2, PLK1, BLM, APOE, SLC8A1, CDKN1C, CDKN2C
	235	GO:0001657	ureteric bud development	BP	2.17314e-06	WNT11, WNT6, KIF26B, GDNF, BMPER, VEGFA, BASP1, HS3ST3A1, SFRP1, PBX1, HOXA11, BCL2, ADAMTS16, NPNT, SLIT2, GREB1L
	236	GO:0060993	kidney morphogenesis	BP	2.17314e-06	LIF, WNT11, WNT6, KIF26B, GDNF, VEGFA, GCNT4, BASP1, HS3ST3A1, GCNT1, PBX1, HOXA11, BCL2, ADAMTS16, NPNT, GREB1L
	237	GO:0072163	mesonephric epithelium development	BP	2.42857e-06	WNT11, WNT6, KIF26B, GDNF, BMPER, VEGFA, BASP1, HS3ST3A1, SFRP1, PBX1, HOXA11, BCL2, ADAMTS16, NPNT, SLIT2, GREB1L
	238	GO:0072164	mesonephric tubule development	BP	2.42857e-06	WNT11, WNT6, KIF26B, GDNF, BMPER, VEGFA, BASP1, HS3ST3A1, SFRP1, PBX1, HOXA11, BCL2, ADAMTS16, NPNT, SLIT2, GREB1L
	239	GO:0072080	nephron tubule development	BP	2.68061e-06	LIF, WNT11, WNT6, KIF26B, GDNF, VEGFA, HS3ST3A1, JAG1, PBX1, HOXA11, BCL2, MTSS1, ADAMTS16, HEYL, NPNT, GREB1L
	240	GO:0061326	renal tubule development	BP	4.32954e-06	LIF, WNT11, WNT6, KIF26B, GDNF, VEGFA, HS3ST3A1, JAG1, PBX1, HOXA11, BCL2, MTSS1, ADAMTS16, HEYL, NPNT, GREB1L
	241	GO:0002062	chondrocyte differentiation	BP	1.72554e-05	TGFBI, PTHLH, RUNX1, SULF1, CCN4, ADAMTS12, ECM1, COL27A1, MBOAT2, SNAI2, SOX5, HOXA11, AXIN2, OSR2, SFRP2, NPPC
	242	GO:0006261	DNA-templated DNA replication	BP	0.000689341	POLQ, CDC6, ORC1, CDT1, CHTF18, MCM5, CCNE2, MCM10, TRAIP, RECQL4, POLE, CDC45, TK1, MCM3, BLM, REV3L
	243	GO:0048660	regulation of smooth muscle cell proliferation	BP	0.0013222	APLN, TNFAIP3, ITGB3, HBEGF, CCN4, EREG, APOE, NR4A3, NOTCH3, NPR1, OGN, GJA1, IGF1, APOD, NPPC, HPGD
	244	GO:0048659	smooth muscle cell proliferation	BP	0.00163847	APLN, TNFAIP3, ITGB3, HBEGF, CCN4, EREG, APOE, NR4A3, NOTCH3, NPR1, OGN, GJA1, IGF1, APOD, NPPC, HPGD
	245	GO:0045766	positive regulation of angiogenesis	BP	0.00276152	CXCL8, TNN, ITGB3, RUNX1, CHI3L1, VASH2, SERPINE1, TBXA2R, IL1A, ITGB8, BMPER, NINJ1, ECM1, VEGFA, GATA6, SFRP2
	246	GO:1904018	positive regulation of vasculature development	BP	0.00276152	CXCL8, TNN, ITGB3, RUNX1, CHI3L1, VASH2, SERPINE1, TBXA2R, IL1A, ITGB8, BMPER, NINJ1, ECM1, VEGFA, GATA6, SFRP2
	247	GO:0071674	mononuclear cell migration	BP	0.00747618	SLAMF8, CCL8, CH25H, SPNS2, ITGB3, CYP7B1, SERPINE1, ECM1, CD47, IL27RA, GAS6, SLC12A2, PLA2G7, SLIT2, APOD, PTPRO
	248	GO:1901654	response to ketone	BP	0.00771518	FOSL1, CLDN1, INHBA, TBXA2R, NKX3-1, KLF2, GAS6, HOXA10, SFRP1, HOXA11, NEFL, AXIN2, FOS, TGFBR3, SCNN1B, SLIT2
	249	GO:0097191	extrinsic apoptotic signaling pathway	BP	0.0172166	IL33, G0S2, TNFAIP3, IL7, INHBA, SERPINE1, IL1A, GDNF, MLLT11, SNAI2, TNFSF10, DEPTOR, SFRP1, BCL2, SFRP2, IGF1
	250	GO:0007411	axon guidance	BP	0.0198201	CHN1, SCN1B, NTRK1, GDNF, FLRT3, VEGFA, SEMA4A, SEMA3D, UNC5D, NOTCH3, FLRT2, SEMA4D, RPS6KA5, EDNRA, SLIT2, PTPRO
	251	GO:0097485	neuron projection guidance	BP	0.0198201	CHN1, SCN1B, NTRK1, GDNF, FLRT3, VEGFA, SEMA4A, SEMA3D, UNC5D, NOTCH3, FLRT2, SEMA4D, RPS6KA5, EDNRA, SLIT2, PTPRO
	252	GO:0042445	hormone metabolic process	BP	0.0252935	CRABP2, HPN, IL4I1, CYP27B1, CGA, ALDH8A1, EGR1, GCNT4, CYP26B1, BCHE, PAPSS2, PLB1, PLA2G7, DHRS3, SCNN1B, ESR1
	253	GO:0050870	positive regulation of T cell activation	BP	0.0339986	VCAM1, IL23A, RUNX1, IL7, IL4I1, VNN1, ADA, IL1A, CD47, TFRC, NOD2, CD1D, GPAM, RHOH, CARD11, IGF1
	254	GO:0010001	glial cell differentiation	BP	0.034687	IL33, LIF, LGI4, ADORA2A, CDK1, BNIP3, DNER, SERPINE2, PTPRZ1, CDKN2C, PTN, ID4, TNFRSF21, TENM4, TSPAN2, ASPA
	255	GO:0000281	mitotic cytokinesis	BP	2.90246e-06	AURKB, IQGAP3, BIRC5, RACGAP1, KIF23, KIF4A, KIF20A, CEP55, CDCA8, CENPA, ANLN, PLK1, ESPL1, KIF20B, NUSAP1
	256	GO:0061640	cytoskeleton-dependent cytokinesis	BP	7.79833e-05	AURKB, IQGAP3, BIRC5, RACGAP1, KIF23, KIF4A, KIF20A, CEP55, CDCA8, CENPA, ANLN, PLK1, ESPL1, KIF20B, NUSAP1
	257	GO:0030278	regulation of ossification	BP	0.000115122	DKK1, ACTN3, CYP27B1, ECM1, SLC8A1, TENT5A, SFRP1, MGP, PBX1, FBN2, BCL2, OSR2, DHRS3, PTN, ENPP1
	258	GO:0022612	gland morphogenesis	BP	0.000124985	TNFAIP3, CYP7B1, HPN, SULF1, EPHA2, NKX3-1, SNAI2, NTN4, SFRP1, BCL2, PTN, ID4, PGR, LAMA1, ESR1
	259	GO:0070555	response to interleukin-1	BP	0.000535124	CXCL8, CCL8, CHI3L1, ADAMTS12, ANKRD1, CD47, EGR1, ZBP1, NKX3-1, KLF2, NFKBIA, TANK, TRIM63, SFRP1, RPS6KA5
	260	GO:0007584	response to nutrient	BP	0.00148504	VCAM1, LIPG, TBXA2R, IL1A, CYP27B1, STC1, TFRC, NOD2, CYP26B1, BCHE, SNAI2, GAS6, SFRP1, SFRP2, ALPL
	261	GO:0007519	skeletal muscle tissue development	BP	0.00275277	ACTN3, ANKRD1, HIVEP3, MSC, EGR1, DNER, CYP26B1, RCAN1, HOXD9, HOXD10, FLOT1, FOS, BCL2, ACTA1, HEYL
	262	GO:0048639	positive regulation of developmental growth	BP	0.00287619	CDK1, CRABP2, IL7, ACTN3, VEGFA, BASP1, GATA6, SYT17, GPAM, RND2, SEMA4D, PRKN, BCL2, TGFBR3, IGF1
	263	GO:0001764	neuron migration	BP	0.00486448	TNN, ASPM, VEGFA, DNER, KIF20B, UNC5D, DCLK1, GAS6, CELSR1, FLRT2, MARK1, ASTN1, GPM6A, NTNG1, IGSF10
	264	GO:0001837	epithelial to mesenchymal transition	BP	0.00509806	WNT11, HPN, HEY1, SNAI2, OLFM1, JAG1, MARK1, SFRP1, AXIN2, HEYL, SFRP2, EDNRA, TNXB, TGFBR3, IGF1
	265	GO:0001659	temperature homeostasis	BP	0.00636776	G0S2, ACTN3, PTGES, ACHE, IL1A, EGR1, VEGFA, NOD2, ADAMTS5, TLE3, ID1, GJA1, PTH2R, ALPL, PRLR
	266	GO:0007369	gastrulation	BP	0.0115339	DKK1, WNT11, APLN, ITGB3, INHBA, EPHA2, GATA6, NR4A3, SFRP1, HOXA11, SFRP2, GJA1, AMOT, TENM4, MMP15
	267	GO:0010810	regulation of cell-substrate adhesion	BP	0.0262819	EGFL6, ITGB3, SERPINE1, CASS4, VEGFA, OLFM4, PPM1F, JAG1, SFRP1, BCL2, ARHGAP6, NPNT, APOD, FBLN1, PTPRO
	268	GO:0050730	regulation of peptidyl-tyrosine phosphorylation	BP	0.0364676	LIF, IL23A, ITGB3, HBEGF, IL7, CD44, NOX4, CASS4, VEGFA, NOD2, SEMA4D, SFRP1, SFRP2, ENPP2, IGF1
	269	GO:0043523	regulation of neuron apoptotic process	BP	0.0374728	DKK1, KIF14, ADORA2A, MYBL2, NTRK1, GDNF, EGLN3, EGR1, IL27RA, APOE, PRKN, NEFL, BCL2, PTPRZ1, NPPC
	270	GO:0050670	regulation of lymphocyte proliferation	BP	0.0436042	VCAM1, IL23A, IL7, IL4I1, ADA, IL1A, TFRC, CD1D, PLA2G5, GPAM, BCL2, CARD11, TNFRSF21, IGF1, PRLR
	271	GO:0032944	regulation of mononuclear cell proliferation	BP	0.0473013	VCAM1, IL23A, IL7, IL4I1, ADA, IL1A, TFRC, CD1D, PLA2G5, GPAM, BCL2, CARD11, TNFRSF21, IGF1, PRLR
	272	GO:0050769	positive regulation of neurogenesis	BP	0.0473013	IL33, ASPM, LIF, CRABP2, VEGFA, SERPINE2, RND2, SEMA4D, NEFL, PTPRZ1, PTN, ID4, TENM4, SLIT2, ASPA
	273	GO:0097529	myeloid leukocyte migration	BP	0.0473013	CXCL8, SLAMF8, CCL8, IL23A, CXCL6, SERPINE1, IL1A, CD47, VEGFA, NOD2, MCOLN2, MTUS1, PLA2G7, SLIT2, PTPRO
	274	GO:2001234	negative regulation of apoptotic signaling pathway	BP	0.0487329	TNFAIP3, IL7, SERPINE1, CD44, IL1A, GDNF, HELLS, DDIAS, ACKR3, IER3, SNAI2, PRKN, BCL2, SFRP2, IGF1
	275	GO:0008608	attachment of spindle microtubules to kinetochore	BP	9.9358e-09	AURKB, BIRC5, RACGAP1, NDC80, KIF2C, CCNB1, KNL1, SGO1, SPC25, NEK2, CDT1, CDCA8, NUF2, KNTC1
	276	GO:1902749	regulation of cell cycle G2/M phase transition	BP	0.00029429	AURKB, KIF14, CENPF, CCNB1, CDK1, CLSPN, CDC6, ORC1, PKMYT1, DTL, PLK1, IER3, BLM, PBX1
	277	GO:2000027	regulation of animal organ morphogenesis	BP	0.000654274	DKK1, WNT11, SULF1, GDNF, CTHRC1, SAPCD2, VEGFA, SNAI2, NTN4, CELSR1, SFRP1, HOXA11, SFRP2, ANKRD6
	278	GO:0050864	regulation of B cell activation	BP	0.000871003	SLAMF8, TNFAIP3, IL7, IL4I1, INHBA, ADA, IL27RA, TFRC, NOD2, SFRP1, BCL2, CARD11, TNFRSF21, PRLR
	279	GO:0035296	regulation of tube diameter	BP	0.002474	ADORA2A, TBXA2R, ADORA2B, KLF2, KCNMA1, HTR1D, APOE, SOD3, SLC8A1, NPR1, EDNRA, SCNN1B, KNG1, NPPC
	280	GO:0097746	blood vessel diameter maintenance	BP	0.002474	ADORA2A, TBXA2R, ADORA2B, KLF2, KCNMA1, HTR1D, APOE, SOD3, SLC8A1, NPR1, EDNRA, SCNN1B, KNG1, NPPC
	281	GO:0035150	regulation of tube size	BP	0.00264213	ADORA2A, TBXA2R, ADORA2B, KLF2, KCNMA1, HTR1D, APOE, SOD3, SLC8A1, NPR1, EDNRA, SCNN1B, KNG1, NPPC
	282	GO:0071456	cellular response to hypoxia	BP	0.00264213	KCNK2, AK4, EGLN3, STC1, EGR1, CCNA2, VEGFA, BNIP3, PDK1, NKX3-1, GATA6, SFRP1, FOS, BCL2
	283	GO:0031960	response to corticosteroid	BP	0.00291326	FOSL1, PTPRU, CLDN1, INHBA, STC1, BCHE, TRIM63, NEFL, AXIN2, FOS, BCL2, ALPL, SCNN1B, SLIT2
	284	GO:0045667	regulation of osteoblast differentiation	BP	0.00308556	TNN, CCN4, CTHRC1, SNAI2, JAG1, SEMA4D, TENT5A, SFRP1, AXIN2, FBN2, SFRP2, IGF1, NPNT, NPPC
	285	GO:0036294	cellular response to decreased oxygen levels	BP	0.00486448	KCNK2, AK4, EGLN3, STC1, EGR1, CCNA2, VEGFA, BNIP3, PDK1, NKX3-1, GATA6, SFRP1, FOS, BCL2
	286	GO:2001236	regulation of extrinsic apoptotic signaling pathway	BP	0.00486448	G0S2, TNFAIP3, IL7, INHBA, SERPINE1, IL1A, GDNF, SNAI2, TNFSF10, DEPTOR, SFRP1, BCL2, SFRP2, IGF1
	287	GO:0035051	cardiocyte differentiation	BP	0.00682266	VCAM1, DKK1, CDK1, RGS4, INHBA, NOX4, VEGFA, GATA6, SLC8A1, JAG1, EDNRA, TGFBR3, IGF1, TENM4
	288	GO:0003205	cardiac chamber development	BP	0.00771518	WNT11, KCNK2, STRA6, HEY1, PPP1R13L, GATA6, JAG1, HEYL, SFRP2, DHRS3, EDNRA, TGFBR3, SLIT2, GREB1L
	289	GO:1903034	regulation of response to wounding	BP	0.0098392	IL33, ALOX12, TNFAIP3, CLDN1, HBEGF, SERPINE1, TBXA2R, CCN4, PLAT, SERPINE2, APOE, SLC12A2, PTN, KNG1
	290	GO:0046661	male sex differentiation	BP	0.01026	ASPM, NTRK1, INHBA, IL1A, NKX3-1, GATA6, TNFSF10, HOXA10, SFRP1, HOXA11, BCL2, SFRP2, ESR1, GREB1L
	291	GO:0071453	cellular response to oxygen levels	BP	0.01026	KCNK2, AK4, EGLN3, STC1, EGR1, CCNA2, VEGFA, BNIP3, PDK1, NKX3-1, GATA6, SFRP1, FOS, BCL2
	292	GO:1990138	neuron projection extension	BP	0.0128375	TNN, FLRT3, VEGFA, SYT17, SEMA4A, APOE, SEMA3D, DCLK1, OLFM1, CDH1, SEMA4D, PRKN, EDNRA, SLIT2
	293	GO:0031099	regeneration	BP	0.0202225	PTPRU, CDK1, CLDN1, RUNX1, NINJ1, CCNA2, NR4A3, GAS6, NEFL, BCL2, PTN, TGFBR3, IGF1, APOD
	294	GO:0043123	positive regulation of canonical NF-kappaB signal transduction	BP	0.0241697	BIRC3, IL1A, CASP1, ECM1, TFRC, NOD2, IKBKE, BST2, TNFSF10, PRKN, PELI2, CARD11, GJA1, TNFRSF19
	295	GO:0002520	immune system development	BP	0.026884	CCNB2, POLQ, SPNS2, TNFAIP3, EXO1, ADA, SLC46A2, CDH17, IL27RA, TFRC, PBX1, BCL2, MAFB, LRRC17
	296	GO:0007416	synapse assembly	BP	0.0277086	DKK1, TPBG, NTRK1, ACHE, FLRT3, NEGR1, DNER, SEMA4A, FLRT2, PCDH17, CDH1, SEMA4D, CLSTN2, GPM6A
	297	GO:0031032	actomyosin structure organization	BP	0.0357666	IQGAP3, WNT11, RACGAP1, CGNL1, ANKRD1, ANLN, CD47, PPM1F, PGM5, SFRP1, FRMD3, ARHGAP6, ACTA1, RHPN2
	298	GO:0045619	regulation of lymphocyte differentiation	BP	0.0403587	SLAMF8, IL23A, RUNX1, IL7, IL4I1, INHBA, VNN1, ADA, SLC46A2, CYP26B1, GAS6, RHOH, SFRP1, CARD11
	299	GO:0060541	respiratory system development	BP	0.0422453	LIF, WNT11, CHI3L1, ADA, MSC, STRA6, VEGFA, BASP1, GATA6, KLF2, CRISPLD2, CELSR1, PGR, LAMA1
	300	GO:0009952	anterior/posterior pattern specification	BP	0.0473013	DKK1, HEY1, BASP1, NKX3-1, HOXD9, HOXD10, HOXA10, SFRP1, PBX1, HOXA11, AXIN2, HEYL, SFRP2, HOXD3
	301	GO:0001655	urogenital system development	BP	4.34333e-06	WNT11, CYP7B1, SULF1, HELLS, NKX3-1, HOXA10, SFRP1, PBX1, HOXA11, OSR2, ID4, ESR1, PRLR
	302	GO:0032835	glomerulus development	BP	5.95033e-06	ITGB3, SULF1, EGR1, BASP1, NOTCH3, JAG1, BCL2, MTSS1, HEYL, EDNRA, PLCE1, SERPINB7, PTPRO
	303	GO:0090307	mitotic spindle assembly	BP	8.14361e-06	AURKB, BIRC5, RACGAP1, TPX2, MYBL2, KIF23, CDC20, KIF4A, NEK2, CDCA8, KIF11, KIFC1, PLK1
	304	GO:0072088	nephron epithelium morphogenesis	BP	2.57714e-05	LIF, WNT11, WNT6, KIF26B, GDNF, VEGFA, HS3ST3A1, PBX1, HOXA11, BCL2, ADAMTS16, NPNT, GREB1L
	305	GO:0061333	renal tubule morphogenesis	BP	3.25333e-05	WNT11, WNT6, KIF26B, GDNF, VEGFA, HS3ST3A1, PBX1, HOXA11, BCL2, MTSS1, ADAMTS16, NPNT, GREB1L
	306	GO:0072028	nephron morphogenesis	BP	3.25333e-05	LIF, WNT11, WNT6, KIF26B, GDNF, VEGFA, HS3ST3A1, PBX1, HOXA11, BCL2, ADAMTS16, NPNT, GREB1L
	307	GO:0051781	positive regulation of cell division	BP	0.000148513	AURKB, KIF14, BIRC5, RACGAP1, KIF23, CDC6, IL1A, CDCA8, VEGFA, EREG, KIF20B, NKX3-1, PTN
	308	GO:0070167	regulation of biomineral tissue development	BP	0.000327626	WNT6, ACTN3, CYP27B1, ECM1, HEY1, GAS6, SLC8A1, TENT5A, MGP, FBN2, OSR2, PTN, ENPP1
	309	GO:0010389	regulation of G2/M transition of mitotic cell cycle	BP	0.000392736	AURKB, KIF14, CENPF, CCNB1, CDK1, CLSPN, CDC6, ORC1, DTL, PLK1, IER3, BLM, PBX1
	310	GO:1901890	positive regulation of cell junction assembly	BP	0.000468739	CLDN1, TPBG, NTRK1, EPHA2, FLRT3, VEGFA, PPM1F, SEMA4A, FLRT2, SEMA4D, SFRP1, FLOT1, CLSTN2
	311	GO:0071347	cellular response to interleukin-1	BP	0.000696689	CXCL8, CCL8, ADAMTS12, ANKRD1, CD47, EGR1, ZBP1, NKX3-1, KLF2, NFKBIA, TANK, SFRP1, RPS6KA5
	312	GO:0046660	female sex differentiation	BP	0.00143596	INHBA, CGA, STRA6, VEGFA, EREG, FST, SFRP1, BCL2, PGR, ADCYAP1R1, SLIT2, ESR1, NPPC
	313	GO:0046434	organophosphate catabolic process	BP	0.00682266	PDE4C, ENTPD3, LIPG, UPP1, VNN1, ADA, AMPD3, PLA2G5, DPYD, PLB1, PLA2G7, ENPP2, ENPP1
	314	GO:0008584	male gonad development	BP	0.00827353	ASPM, NTRK1, INHBA, IL1A, NKX3-1, GATA6, TNFSF10, HOXA10, SFRP1, HOXA11, BCL2, SFRP2, ESR1
	315	GO:0046546	development of primary male sexual characteristics	BP	0.0086988	ASPM, NTRK1, INHBA, IL1A, NKX3-1, GATA6, TNFSF10, HOXA10, SFRP1, HOXA11, BCL2, SFRP2, ESR1
	316	GO:0070665	positive regulation of leukocyte proliferation	BP	0.0171939	VCAM1, IL23A, IL7, ADA, IL1A, TFRC, CD1D, BST2, GPAM, BCL2, CARD11, IGF1, PRLR
	317	GO:0008361	regulation of cell size	BP	0.0368767	IQGAP3, CRABP2, VEGFA, KCNMA1, SEMA4A, APOE, RND2, SEMA3D, OLFM1, CDH1, DEPTOR, SEMA4D, SLC12A2
	318	GO:0048469	cell maturation	BP	0.0466262	KIF14, LGI4, RND1, VEGFA, EREG, TRIP13, KLF2, NTN4, BCL2, CDKN1C, EDNRA, PGR, NPPC
	319	GO:0055001	muscle cell development	BP	0.0466262	CDK1, RGS4, ACTN3, ANKRD1, VEGFA, DNER, RCAN1, SLC8A1, PGM5, BCL2, ACTA1, EDNRA, IGF1
	320	GO:0045664	regulation of neuron differentiation	BP	0.0496907	DKK1, ASPM, HEY1, NOTCH3, JAG1, SFRP1, PBX1, BCL2, HEYL, SFRP2, ID4, HOXD3, BRINP2
	321	GO:0060675	ureteric bud morphogenesis	BP	2.69047e-05	WNT11, WNT6, KIF26B, GDNF, VEGFA, HS3ST3A1, PBX1, HOXA11, BCL2, ADAMTS16, NPNT, GREB1L
	322	GO:0072171	mesonephric tubule morphogenesis	BP	3.07824e-05	WNT11, WNT6, KIF26B, GDNF, VEGFA, HS3ST3A1, PBX1, HOXA11, BCL2, ADAMTS16, NPNT, GREB1L
	323	GO:2000242	negative regulation of reproductive process	BP	8.98684e-05	LIF, TTK, SULF1, ADA, IL1A, PKMYT1, NKX3-1, PLAT, TRIP13, GJA1, IGF1, NPPC
	324	GO:0072078	nephron tubule morphogenesis	BP	0.000102928	WNT11, WNT6, KIF26B, GDNF, VEGFA, HS3ST3A1, PBX1, HOXA11, BCL2, ADAMTS16, NPNT, GREB1L
	325	GO:0045132	meiotic chromosome segregation	BP	0.000469743	CCNB2, ASPM, NDC80, NCAPH, TTK, SGO1, CCNE2, NUF2, MND1, PLK1, ESPL1, TRIP13
	326	GO:0046545	development of primary female sexual characteristics	BP	0.00158134	INHBA, CGA, VEGFA, EREG, FST, SFRP1, BCL2, PGR, ADCYAP1R1, SLIT2, ESR1, NPPC
	327	GO:0006939	smooth muscle contraction	BP	0.00211513	SULF1, TBXA2R, ADA, GDNF, ADORA2B, KCNMA1, HTR1D, SLC8A1, EDNRA, PLCE1, NPNT, SCNN1B
	328	GO:0003014	renal system process	BP	0.00628271	ADORA2A, SULF1, STC1, TMEM63C, KCNMA1, GAS6, BCL2, NPR1, EDNRA, RHPN2, SCNN1B, PTPRO
	329	GO:0003231	cardiac ventricle development	BP	0.00662117	WNT11, KCNK2, STRA6, HEY1, PPP1R13L, JAG1, HEYL, SFRP2, EDNRA, TGFBR3, SLIT2, GREB1L
	330	GO:0051384	response to glucocorticoid	BP	0.00662117	FOSL1, PTPRU, CLDN1, STC1, BCHE, TRIM63, NEFL, AXIN2, FOS, BCL2, ALPL, SLIT2
	331	GO:0045931	positive regulation of mitotic cell cycle	BP	0.00703375	DLGAP5, CCNB1, RRM2, CDK1, CDC20, CDC6, KLHL18, CDCA5, DTL, ESPL1, NKX3-1, PBX1
	332	GO:0061041	regulation of wound healing	BP	0.00906116	ALOX12, TNFAIP3, CLDN1, HBEGF, SERPINE1, TBXA2R, CCN4, PLAT, SERPINE2, APOE, SLC12A2, KNG1
	333	GO:0061982	meiosis I cell cycle process	BP	0.0107572	CCNB2, NDC80, CDC20, TOP2A, RAD54L, CCNE2, PKMYT1, MYBL1, MND1, PLK1, ESPL1, TRIP13
	334	GO:0050671	positive regulation of lymphocyte proliferation	BP	0.0164432	VCAM1, IL23A, IL7, ADA, IL1A, TFRC, CD1D, GPAM, BCL2, CARD11, IGF1, PRLR
	335	GO:0032946	positive regulation of mononuclear cell proliferation	BP	0.0188658	VCAM1, IL23A, IL7, ADA, IL1A, TFRC, CD1D, GPAM, BCL2, CARD11, IGF1, PRLR
	336	GO:0030183	B cell differentiation	BP	0.023068	VCAM1, SLAMF8, IL7, IL4I1, NTRK1, INHBA, ADA, CDH17, SFRP1, BCL2, BLNK, CARD11
	337	GO:0030307	positive regulation of cell growth	BP	0.0339873	CRABP2, HBEGF, HPN, VEGFA, SYT17, RND2, SEMA4D, SFRP1, PRKN, BCL2, SFRP2, IGF1
	338	GO:0050905	neuromuscular process	BP	0.0339873	RCSD1, ADORA2A, ACTN3, STRA6, TMEM150C, SLC1A3, NPAS1, HOXD10, SYNM, PRKN, NEFL, EDNRA
	339	GO:0050731	positive regulation of peptidyl-tyrosine phosphorylation	BP	0.0400308	LIF, IL23A, ITGB3, HBEGF, CD44, NOX4, CASS4, VEGFA, NOD2, SEMA4D, ENPP2, IGF1
	340	GO:0050680	negative regulation of epithelial cell proliferation	BP	0.0466262	HPN, SULF1, EREG, NKX3-1, APOE, SNAI2, SFRP1, IRF6, MTSS1, CDKN1C, SFRP2, TGFBR3
	341	GO:0007080	mitotic metaphase chromosome alignment	BP	3.40047e-05	AURKB, KIF14, BIRC5, NDC80, KIF2C, CCNB1, CDT1, CDCA5, CDCA8, NUF2, KIFC1
	342	GO:0000079	regulation of cyclin-dependent protein serine/threonine kinase activity	BP	0.000810176	CCNB2, CDKN3, CCNB1, CDC6, CCNE2, PKMYT1, CCNA2, PLK1, BLM, CDKN1C, CDKN2C
	343	GO:1904029	regulation of cyclin-dependent protein kinase activity	BP	0.001093	CCNB2, CDKN3, CCNB1, CDC6, CCNE2, PKMYT1, CCNA2, PLK1, BLM, CDKN1C, CDKN2C
	344	GO:0032147	activation of protein kinase activity	BP	0.00143557	KIF14, IL23A, TPX2, ITGB3, CHI3L1, CLSPN, VEGFA, TNFSF15, GAS6, IGF1, PRLR
	345	GO:0046849	bone remodeling	BP	0.00157293	TNFAIP3, SYT7, ITGB3, IL7, NOX4, EPHA2, CTHRC1, TFRC, SFRP1, PTN, GJA1
	346	GO:0032465	regulation of cytokinesis	BP	0.00213637	AURKB, KIF14, BIRC5, RACGAP1, KIF23, KIF20A, CDC6, CDCA8, PLK1, KIF20B, KLHL13
	347	GO:1901992	positive regulation of mitotic cell cycle phase transition	BP	0.00308556	DLGAP5, CCNB1, RRM2, CDK1, CDC20, CDC6, KLHL18, CDCA5, DTL, ESPL1, PBX1
	348	GO:0008585	female gonad development	BP	0.00391621	INHBA, CGA, VEGFA, EREG, FST, SFRP1, BCL2, PGR, SLIT2, ESR1, NPPC
	349	GO:0032642	regulation of chemokine production	BP	0.00484812	IL33, CXCL6, IL7, EPHA2, EGR1, NOD2, ACKR1, ADORA2B, SNAI2, MCOLN2, APOD
	350	GO:0032602	chemokine production	BP	0.00514241	IL33, CXCL6, IL7, EPHA2, EGR1, NOD2, ACKR1, ADORA2B, SNAI2, MCOLN2, APOD
	351	GO:0048144	fibroblast proliferation	BP	0.00574331	LIF, CCNB1, CDK1, ITGB3, CDC6, CCNA2, EREG, GAS6, SFRP1, IGF1, ESR1
	352	GO:1901989	positive regulation of cell cycle phase transition	BP	0.0116743	DLGAP5, CCNB1, RRM2, CDK1, CDC20, CDC6, KLHL18, CDCA5, DTL, ESPL1, PBX1
	353	GO:0030326	embryonic limb morphogenesis	BP	0.0124266	DKK1, CRABP2, CYP26B1, HOXD9, HOXD10, HOXA10, PBX1, HOXA11, FBN2, OSR2, SFRP2
	354	GO:0035113	embryonic appendage morphogenesis	BP	0.0124266	DKK1, CRABP2, CYP26B1, HOXD9, HOXD10, HOXA10, PBX1, HOXA11, FBN2, OSR2, SFRP2
	355	GO:0071675	regulation of mononuclear cell migration	BP	0.0160458	SLAMF8, SPNS2, ITGB3, SERPINE1, ECM1, CD47, IL27RA, GAS6, PLA2G7, SLIT2, APOD
	356	GO:0072089	stem cell proliferation	BP	0.0160458	WNT11, RUNX1, SNAI2, PBX1, AXIN2, OSR2, IRF6, SFRP2, CDKN2C, GJA1, FBLN1
	357	GO:0002688	regulation of leukocyte chemotaxis	BP	0.0166791	CXCL8, SLAMF8, IL23A, SERPINE1, VEGFA, NOD2, GAS6, MTUS1, PLA2G7, PTN, SLIT2
	358	GO:0003206	cardiac chamber morphogenesis	BP	0.017483	WNT11, HEY1, PPP1R13L, GATA6, JAG1, HEYL, SFRP2, DHRS3, EDNRA, TGFBR3, SLIT2
	359	GO:0042476	odontogenesis	BP	0.0221055	SLC24A4, WNT6, INHBA, SERPINE1, GATA6, FST, ODAM, FAM20A, AXIN2, OSR2, ALPL
	360	GO:0031570	DNA integrity checkpoint signaling	BP	0.0251245	CDK1, CLSPN, CDC6, ORC1, GTSE1, CDT1, DTL, PLK1, CDC45, IER3, BLM
	361	GO:0035107	appendage morphogenesis	BP	0.0389842	DKK1, CRABP2, CYP26B1, HOXD9, HOXD10, HOXA10, PBX1, HOXA11, FBN2, OSR2, SFRP2
	362	GO:0035108	limb morphogenesis	BP	0.0389842	DKK1, CRABP2, CYP26B1, HOXD9, HOXD10, HOXA10, PBX1, HOXA11, FBN2, OSR2, SFRP2
	363	GO:0002687	positive regulation of leukocyte migration	BP	0.0426522	CXCL8, IL23A, ITGB3, SERPINE1, BDKRB1, IL1A, CD47, VEGFA, GAS6, PLA2G7, PTN
	364	GO:0120161	regulation of cold-induced thermogenesis	BP	0.0439196	G0S2, ACTN3, ACHE, VEGFA, ADAMTS5, TLE3, ID1, GJA1, PTH2R, ALPL, PRLR
	365	GO:0106106	cold-induced thermogenesis	BP	0.0456769	G0S2, ACTN3, ACHE, VEGFA, ADAMTS5, TLE3, ID1, GJA1, PTH2R, ALPL, PRLR
	366	GO:0050729	positive regulation of inflammatory response	BP	0.0473013	IL33, IL23A, SERPINE1, CCN4, CASP1, NINJ1, CD47, ZBP1, ADORA2B, NFKBIA, PLA2G7
	367	GO:0007062	sister chromatid cohesion	BP	0.000281364	CDC20, BUB1B, SGO1, BUB1, CDCA5, HASPIN, PLK1, ESPL1, HORMAD2, AXIN2
	368	GO:0001658	branching involved in ureteric bud morphogenesis	BP	0.000319437	WNT6, GDNF, VEGFA, HS3ST3A1, PBX1, HOXA11, BCL2, ADAMTS16, NPNT, GREB1L
	369	GO:1905330	regulation of morphogenesis of an epithelium	BP	0.000584405	LIF, SULF1, GDNF, ADAMTS12, VEGFA, SNAI2, NTN4, SFRP1, GJA1, ESR1
	370	GO:1902750	negative regulation of cell cycle G2/M phase transition	BP	0.00103103	AURKB, CDK1, CLSPN, CDC6, ORC1, PKMYT1, DTL, PLK1, IER3, BLM
	371	GO:0003170	heart valve development	BP	0.0014142	DKK1, STRA6, HEY1, SNAI2, ADAMTS5, OLFM1, JAG1, AXIN2, HEYL, SLIT2
	372	GO:0045685	regulation of glial cell differentiation	BP	0.0024216	IL33, LIF, CDK1, SERPINE2, PTPRZ1, PTN, ID4, TNFRSF21, TENM4, ASPA
	373	GO:0030500	regulation of bone mineralization	BP	0.00285608	ACTN3, CYP27B1, ECM1, SLC8A1, TENT5A, MGP, FBN2, OSR2, PTN, ENPP1
	374	GO:0048678	response to axon injury	BP	0.00365677	CDK1, NTRK1, KCNK2, FLRT3, BNIP3, NEFL, BCL2, PTN, APOD, NPPC
	375	GO:0033627	cell adhesion mediated by integrin	BP	0.00500885	LIF, ITGB3, SERPINE1, ADA, EPHA2, ITGB8, SNAI2, ITGBL1, SFRP2, NPNT
	376	GO:0048145	regulation of fibroblast proliferation	BP	0.00539473	LIF, CCNB1, ITGB3, CDC6, CCNA2, EREG, GAS6, SFRP1, IGF1, ESR1
	377	GO:0001656	metanephros development	BP	0.00747618	LIF, KIF26B, GDNF, EGR1, BASP1, NKX3-1, HOXA11, BCL2, OSR2, GREB1L
	378	GO:0021675	nerve development	BP	0.00903747	VCAM1, SLC24A4, NTRK1, SULF1, ACKR3, SERPINE2, SLC1A3, MAFB, EDNRA, HOXD3
	379	GO:0046620	regulation of organ growth	BP	0.0103238	CDK1, RUNX1, RGS4, IL7, KCNK2, CGA, BASP1, GATA6, TGFBR3, IGF1
	380	GO:0060349	bone morphogenesis	BP	0.0110626	ACTN3, STC1, COL27A1, CYP26B1, HOXA11, AXIN2, OSR2, DHRS3, ALPL, NPPC
	381	GO:0048709	oligodendrocyte differentiation	BP	0.0156828	IL33, BNIP3, PTPRZ1, CDKN2C, PTN, ID4, TNFRSF21, TENM4, TSPAN2, ASPA
	382	GO:0035249	synaptic transmission, glutamatergic	BP	0.0201464	DKK1, ADORA2A, NTRK1, PLPPR4, SERPINE2, CDHR3, GRIA3, PRKN, GRM7, DGKI
	383	GO:0060840	artery development	BP	0.0201464	WNT11, STRA6, VEGFA, HEY1, NKX3-1, APOE, NOTCH3, JAG1, EDNRA, HPGD
	384	GO:0018958	phenol-containing compound metabolic process	BP	0.0231886	HPN, CGA, GCNT4, RNF180, CDH3, PRKN, BCL2, NPR1, EDNRA, MOXD1
	385	GO:2000278	regulation of DNA biosynthetic process	BP	0.026884	AURKB, NEK2, KCNK2, CHTF18, NOX4, ANKRD1, CCNA2, PIF1, PARM1, NPPC
	386	GO:0006090	pyruvate metabolic process	BP	0.0278725	PRKAG3, SLC16A3, SLC2A6, ACTN3, ENO3, PDK1, IER3, LDHA, NR4A3, IGF1
	387	GO:1903707	negative regulation of hemopoiesis	BP	0.0278725	RUNX1, TMEM176A, TMEM176B, INHBA, GPR68, ZBTB46, SNAI2, SFRP1, MAFB, LRRC17
	388	GO:0034502	protein localization to chromosome	BP	0.0292968	AURKB, CDK1, BUB1B, TTK, KNL1, CENPA, KNTC1, HASPIN, PLK1, ESR1
	389	GO:0045471	response to ethanol	BP	0.0321084	VCAM1, CDK1, CLDN1, RGS4, TBXA2R, ADCY7, FOS, ADCYAP1R1, NPPC, HPGD
	390	GO:0048675	axon extension	BP	0.0321084	VEGFA, SEMA4A, APOE, SEMA3D, DCLK1, OLFM1, CDH1, SEMA4D, EDNRA, SLIT2
	391	GO:0002761	regulation of myeloid leukocyte differentiation	BP	0.0364294	LIF, IL23A, RUNX1, INHBA, GPR68, ZBTB46, SFRP1, FOS, MAFB, LRRC17
	392	GO:0072676	lymphocyte migration	BP	0.0364294	CCL8, CH25H, SPNS2, ITGB3, CYP7B1, ECM1, IL27RA, GAS6, SLC12A2, APOD
	393	GO:0001704	formation of primary germ layer	BP	0.0422453	DKK1, WNT11, ITGB3, INHBA, EPHA2, GATA6, HOXA11, SFRP2, GJA1, MMP15
	394	GO:0031623	receptor internalization	BP	0.0422453	CXCL8, DKK1, APLN, ITGB3, ACHE, VEGFA, TFRC, ACKR3, FLOT1, RAMP1
	395	GO:0098773	skin epidermis development	BP	0.0422453	DKK1, ALOX12, CLDN1, INHBA, CYP26B1, GATA6, FST, CDH3, BCL2, TNFRSF19
	396	GO:0007127	meiosis I	BP	0.0436626	CCNB2, NDC80, TOP2A, RAD54L, CCNE2, MYBL1, MND1, PLK1, ESPL1, TRIP13
	397	GO:0014902	myotube differentiation	BP	0.0455498	ACTN3, DNER, CYP26B1, RCAN1, ADAMTS5, FLOT1, BCL2, ADAMTS15, ACTA1, IGF1
	398	GO:0034508	centromere complex assembly	BP	7.80193e-06	CENPF, DLGAP5, HJURP, MIS18A, CENPI, CENPA, CENPN, CENPT, KNTC1
	399	GO:0007143	female meiotic nuclear division	BP	5.31613e-05	CCNB2, NDC80, MASTL, NCAPH, TTK, TOP2A, PLK1, EREG, TRIP13
	400	GO:0055078	sodium ion homeostasis	BP	0.000240333	UPK3A, IL1A, SLC1A3, SLC8A1, SLC12A2, NPR1, EDNRA, ATP12A, SCNN1B
	401	GO:0030850	prostate gland development	BP	0.000434571	CYP7B1, SULF1, NKX3-1, HOXA10, SFRP1, HOXA11, ID4, ESR1, PRLR
	402	GO:0048146	positive regulation of fibroblast proliferation	BP	0.000661262	LIF, CCNB1, ITGB3, CDC6, CCNA2, EREG, GAS6, IGF1, ESR1
	403	GO:0003179	heart valve morphogenesis	BP	0.00173007	STRA6, HEY1, SNAI2, ADAMTS5, OLFM1, JAG1, AXIN2, HEYL, SLIT2
	404	GO:0010972	negative regulation of G2/M transition of mitotic cell cycle	BP	0.00308556	AURKB, CDK1, CLSPN, CDC6, ORC1, DTL, PLK1, IER3, BLM
	405	GO:0042698	ovulation cycle	BP	0.00454997	INHBA, CGA, EGR1, EREG, PTN, PGR, SLIT2, ESR1, NPPC
	406	GO:0061035	regulation of cartilage development	BP	0.00490675	PTHLH, WNT11, CCN4, ADAMTS12, MBOAT2, SNAI2, SOX5, HOXA11, AXIN2
	407	GO:0045669	positive regulation of osteoblast differentiation	BP	0.00571553	CCN4, CTHRC1, JAG1, TENT5A, FBN2, SFRP2, IGF1, NPNT, NPPC
	408	GO:0032508	DNA duplex unwinding	BP	0.00829387	POLQ, TOP2A, CHTF18, MCM5, RECQL4, CDC45, PIF1, MCM3, BLM
	409	GO:0048844	artery morphogenesis	BP	0.00893957	WNT11, STRA6, VEGFA, HEY1, APOE, NOTCH3, JAG1, EDNRA, HPGD
	410	GO:0003151	outflow tract morphogenesis	BP	0.00964821	WNT11, VEGFA, GATA6, JAG1, HEYL, SFRP2, DHRS3, EDNRA, TGFBR3
	411	GO:0032392	DNA geometric change	BP	0.0128054	POLQ, TOP2A, CHTF18, MCM5, RECQL4, CDC45, PIF1, MCM3, BLM
	412	GO:0033273	response to vitamin	BP	0.0138355	IL1A, CYP27B1, STC1, CYP26B1, BCHE, SNAI2, GAS6, SFRP1, ALPL
	413	GO:0010232	vascular transport	BP	0.0143471	SLC1A2, SLC22A3, SLC5A3, TFRC, SLC1A3, APOE, SLC12A2, SLC24A3, SLC6A6
	414	GO:0044774	mitotic DNA integrity checkpoint signaling	BP	0.0143471	CDK1, CLSPN, CDC6, ORC1, GTSE1, DTL, PLK1, IER3, BLM
	415	GO:0150104	transport across blood-brain barrier	BP	0.0143471	SLC1A2, SLC22A3, SLC5A3, TFRC, SLC1A3, APOE, SLC12A2, SLC24A3, SLC6A6
	416	GO:0060021	roof of mouth development	BP	0.0184017	WNT11, INHBA, ITGB8, MSC, SNAI2, OSR2, IRF6, DHRS3, TGFBR3
	417	GO:0001738	morphogenesis of a polarized epithelium	BP	0.0196264	DKK1, WNT11, CTHRC1, SAPCD2, CELSR1, SFRP1, SFRP2, ANKRD6, LAMA1
	418	GO:0071103	DNA conformation change	BP	0.0196264	POLQ, TOP2A, CHTF18, MCM5, RECQL4, CDC45, PIF1, MCM3, BLM
	419	GO:0060419	heart growth	BP	0.0253597	CDK1, RUNX1, RGS4, KCNK2, BASP1, GATA6, TGFBR3, IGF1, TENM4
	420	GO:0048534	hematopoietic or lymphoid organ development	BP	0.026884	CCNB2, SPNS2, ADA, SLC46A2, CDH17, PBX1, BCL2, MAFB, LRRC17
	421	GO:0048661	positive regulation of smooth muscle cell proliferation	BP	0.026884	ITGB3, HBEGF, CCN4, EREG, NR4A3, NOTCH3, GJA1, IGF1, HPGD
	422	GO:2001237	negative regulation of extrinsic apoptotic signaling pathway	BP	0.0278725	TNFAIP3, IL7, SERPINE1, IL1A, GDNF, SNAI2, BCL2, SFRP2, IGF1
	423	GO:0008630	intrinsic apoptotic signaling pathway in response to DNA damage	BP	0.0326738	CD44, EPHA2, DDIAS, IKBKE, ACKR3, IER3, SNAI2, BCL2, SFRP2
	424	GO:0030316	osteoclast differentiation	BP	0.0390786	IL23A, CCN4, GPR68, EPHA2, TFRC, SFRP1, FOS, MAFB, LRRC17
	425	GO:0032963	collagen metabolic process	BP	0.0390786	RUNX1, INHBA, MMP1, MMP19, TNXB, P3H2, MMP15, SERPINB7, NPPC
	426	GO:0032231	regulation of actin filament bundle assembly	BP	0.0409153	WNT11, CGNL1, CD47, PPM1F, SFRP1, PRKN, ARHGAP6, MTSS1, RHPN2
	427	GO:0003279	cardiac septum development	BP	0.0422453	WNT11, STRA6, HEY1, GATA6, JAG1, HEYL, DHRS3, TGFBR3, SLIT2
	428	GO:0001776	leukocyte homeostasis	BP	0.0437685	CCNB2, SPNS2, TNFAIP3, CXCL6, ADA, SLC46A2, GCNT4, GPAM, BCL2
	429	GO:0061387	regulation of extent of cell growth	BP	0.0437685	CRABP2, VEGFA, SEMA4A, APOE, RND2, SEMA3D, OLFM1, CDH1, SEMA4D
	430	GO:0033209	tumor necrosis factor-mediated signaling pathway	BP	0.0473013	TNFAIP3, BIRC3, CASP1, TRAIP, NFKBIA, GAS6, PRKN, CCDC3, TNFRSF19
	431	GO:1902106	negative regulation of leukocyte differentiation	BP	0.0473013	RUNX1, TMEM176A, TMEM176B, INHBA, GPR68, ZBTB46, SFRP1, MAFB, LRRC17
	432	GO:1905954	positive regulation of lipid localization	BP	0.0473013	LIPG, PTGES, IL1A, FABP3, IKBKE, NKX3-1, NFKBIA, APOE, ABCA8
	433	GO:0006270	DNA replication initiation	BP	0.000333377	CDC6, ORC1, CDT1, MCM5, CCNE2, MCM10, CDC45, MCM3
	434	GO:0071459	protein localization to chromosome, centromeric region	BP	0.000557572	AURKB, CDK1, BUB1B, TTK, KNL1, CENPA, KNTC1, HASPIN
	435	GO:0032467	positive regulation of cytokinesis	BP	0.00157293	AURKB, KIF14, BIRC5, RACGAP1, KIF23, CDC6, CDCA8, KIF20B
	436	GO:1905314	semi-lunar valve development	BP	0.00157293	STRA6, HEY1, SNAI2, ADAMTS5, JAG1, AXIN2, HEYL, SLIT2
	437	GO:0044331	cell-cell adhesion mediated by cadherin	BP	0.00176629	PTPRU, CDH17, VEGFA, PPM1F, CDHR3, CDH1, CDH3, FLOT1
	438	GO:0032330	regulation of chondrocyte differentiation	BP	0.00308556	PTHLH, CCN4, ADAMTS12, MBOAT2, SNAI2, SOX5, HOXA11, AXIN2
	439	GO:0044818	mitotic G2/M transition checkpoint	BP	0.00308556	CDK1, CLSPN, CDC6, ORC1, DTL, PLK1, IER3, BLM
	440	GO:0090175	regulation of establishment of planar polarity	BP	0.00308556	DKK1, WNT11, CTHRC1, SAPCD2, CELSR1, SFRP1, SFRP2, ANKRD6
	441	GO:0031638	zymogen activation	BP	0.00573026	RUNX1, HPN, SERPINE1, PLAT, SERPINE2, C1R, MASP1, PRSS12
	442	GO:0022617	extracellular matrix disassembly	BP	0.00747618	KIF9, HPN, MMP1, ADAMTS5, FLOT1, ADAMTS15, MMP19, MMP15
	443	GO:0051653	spindle localization	BP	0.00747618	ASPM, NDC80, CENPA, SAPCD2, PLK1, ESPL1, NUSAP1, GJA1
	444	GO:0001736	establishment of planar polarity	BP	0.0142087	DKK1, WNT11, CTHRC1, SAPCD2, CELSR1, SFRP1, SFRP2, ANKRD6
	445	GO:0007164	establishment of tissue polarity	BP	0.0142087	DKK1, WNT11, CTHRC1, SAPCD2, CELSR1, SFRP1, SFRP2, ANKRD6
	446	GO:0060420	regulation of heart growth	BP	0.015257	CDK1, RUNX1, RGS4, KCNK2, BASP1, GATA6, TGFBR3, IGF1
	447	GO:0060411	cardiac septum morphogenesis	BP	0.0162911	WNT11, HEY1, GATA6, JAG1, HEYL, DHRS3, TGFBR3, SLIT2
	448	GO:0001707	mesoderm formation	BP	0.01993	DKK1, WNT11, ITGB3, INHBA, EPHA2, HOXA11, SFRP2, GJA1
	449	GO:0048332	mesoderm morphogenesis	BP	0.0226506	DKK1, WNT11, ITGB3, INHBA, EPHA2, HOXA11, SFRP2, GJA1
	450	GO:0007422	peripheral nervous system development	BP	0.0282278	LGI4, CDK1, CLDN1, RUNX1, GDNF, SLC5A3, HOXD9, HOXD10
	451	GO:0051341	regulation of oxidoreductase activity	BP	0.0301671	SLAMF8, IL1A, CYP27B1, GDNF, NOD2, APOE, CDH3, PRKN
	452	GO:0014855	striated muscle cell proliferation	BP	0.0318707	NDC80, CDK1, RUNX1, KCNK2, GATA6, FOS, TGFBR3, TENM4
	453	GO:0032370	positive regulation of lipid transport	BP	0.0370961	LIPG, PTGES, IL1A, FABP3, NKX3-1, NFKBIA, APOE, ABCA8
	454	GO:1901292	nucleoside phosphate catabolic process	BP	0.0390786	PDE4C, ENTPD3, UPP1, VNN1, ADA, AMPD3, DPYD, ENPP1
	455	GO:0048864	stem cell development	BP	0.0411159	GDNF, SEMA4A, SNAI2, SEMA3D, JAG1, SEMA4D, BCL2, EDNRA
	456	GO:0055017	cardiac muscle tissue growth	BP	0.0425918	CDK1, RUNX1, RGS4, KCNK2, GATA6, TGFBR3, IGF1, TENM4
	457	GO:0097581	lamellipodium organization	BP	0.0467472	ABLIM3, CD44, EPHA2, MTSS2, ENPP2, PLCE1, SLIT2, PTPRO
	458	GO:0051231	spindle elongation	BP	3.56595e-06	AURKB, BIRC5, RACGAP1, KIF23, KIF4A, CDCA8, KIF11
	459	GO:0051255	spindle midzone assembly	BP	3.56595e-06	AURKB, BIRC5, RACGAP1, KIF23, KIF4A, CDCA8, CCDC69
	460	GO:0051315	attachment of mitotic spindle microtubules to kinetochore	BP	6.41486e-05	AURKB, BIRC5, NDC80, KIF2C, CDT1, CDCA8, NUF2
	461	GO:0051383	kinetochore organization	BP	6.41486e-05	CENPF, NDC80, DLGAP5, CENPA, NUF2, CENPT, KNTC1
	462	GO:0051988	regulation of attachment of spindle microtubules to kinetochore	BP	6.41486e-05	AURKB, BIRC5, RACGAP1, CCNB1, NEK2, CDCA8, KNTC1
	463	GO:0051984	positive regulation of chromosome segregation	BP	0.000333377	AURKB, BIRC5, CCNB1, CDK1, NCAPH, CDC6, CDCA8
	464	GO:1905820	positive regulation of chromosome separation	BP	0.000515937	AURKB, BIRC5, DLGAP5, CDC20, NCAPH, CDCA8, ESPL1
	465	GO:0002063	chondrocyte development	BP	0.00111429	PTHLH, SULF1, ECM1, COL27A1, HOXA11, AXIN2, SFRP2
	466	GO:0033687	osteoblast proliferation	BP	0.00178294	TNN, ITGB3, CTHRC1, SFRP1, AXIN2, BCL2, OSR2
	467	GO:0003180	aortic valve morphogenesis	BP	0.00241627	HEY1, SNAI2, ADAMTS5, JAG1, AXIN2, HEYL, SLIT2
	468	GO:0040001	establishment of mitotic spindle localization	BP	0.00308556	NDC80, CENPA, SAPCD2, PLK1, ESPL1, NUSAP1, GJA1
	469	GO:0071634	regulation of transforming growth factor beta production	BP	0.004069	WNT11, ITGB8, LUM, GATA6, CDH3, TNXB, SERPINB7
	470	GO:0003176	aortic valve development	BP	0.00464247	HEY1, SNAI2, ADAMTS5, JAG1, AXIN2, HEYL, SLIT2
	471	GO:0032506	cytokinetic process	BP	0.00464247	AURKB, IQGAP3, RACGAP1, KIF20A, CEP55, ANLN, KIF20B
	472	GO:0045840	positive regulation of mitotic nuclear division	BP	0.00516541	DLGAP5, CDC20, IL1A, ESPL1, EREG, NUSAP1, IGF1
	473	GO:0001504	neurotransmitter uptake	BP	0.00571553	SLC1A2, SLC22A3, ITGB3, GDNF, SLC1A3, FLOT1, PRKN
	474	GO:0045687	positive regulation of glial cell differentiation	BP	0.00571553	IL33, LIF, SERPINE2, PTPRZ1, PTN, TENM4, ASPA
	475	GO:0048713	regulation of oligodendrocyte differentiation	BP	0.00571553	IL33, PTPRZ1, PTN, ID4, TNFRSF21, TENM4, ASPA
	476	GO:0071604	transforming growth factor beta production	BP	0.00571553	WNT11, ITGB8, LUM, GATA6, CDH3, TNXB, SERPINB7
	477	GO:0035850	epithelial cell differentiation involved in kidney development	BP	0.00706237	LIF, GDNF, BASP1, JAG1, MTSS1, EDNRA, PTPRO
	478	GO:0050919	negative chemotaxis	BP	0.00706237	ITGB3, FLRT3, SEMA4A, SEMA3D, FLRT2, SEMA4D, SLIT2
	479	GO:0033628	regulation of cell adhesion mediated by integrin	BP	0.00862064	LIF, ITGB3, SERPINE1, ADA, EPHA2, SNAI2, SFRP2
	480	GO:0060071	Wnt signaling pathway, planar cell polarity pathway	BP	0.00862064	DKK1, WNT11, CTHRC1, CELSR1, SFRP1, SFRP2, ANKRD6
	481	GO:0022602	ovulation cycle process	BP	0.00954717	INHBA, CGA, EREG, PGR, SLIT2, ESR1, NPPC
	482	GO:0060688	regulation of morphogenesis of a branching structure	BP	0.0115339	SULF1, GDNF, VEGFA, SNAI2, NTN4, SFRP1, ESR1
	483	GO:0070169	positive regulation of biomineral tissue development	BP	0.0140673	WNT6, ACTN3, SLC8A1, TENT5A, FBN2, OSR2, PTN
	484	GO:0001541	ovarian follicle development	BP	0.0162488	INHBA, CGA, VEGFA, EREG, BCL2, ESR1, NPPC
	485	GO:0051293	establishment of spindle localization	BP	0.0174871	NDC80, CENPA, SAPCD2, PLK1, ESPL1, NUSAP1, GJA1
	486	GO:0061005	cell differentiation involved in kidney development	BP	0.0174871	LIF, GDNF, BASP1, JAG1, MTSS1, EDNRA, PTPRO
	487	GO:0060135	maternal process involved in female pregnancy	BP	0.0203314	LIF, ADCY7, CYP27B1, STC1, PTN, PGR, ESR1
	488	GO:2000107	negative regulation of leukocyte apoptotic process	BP	0.0203314	AURKB, ADA, SLC46A2, NOD2, GPAM, GAS6, BCL2
	489	GO:0007566	embryo implantation	BP	0.0220864	LIF, ITGB3, STC1, VEGFA, GJA1, FBLN1, PRLR
	490	GO:0051785	positive regulation of nuclear division	BP	0.0220864	DLGAP5, CDC20, IL1A, ESPL1, EREG, NUSAP1, IGF1
	491	GO:0034113	heterotypic cell-cell adhesion	BP	0.0234474	VCAM1, ITGB3, CD44, NINJ1, CD47, CD1D, FLOT1
	492	GO:0051965	positive regulation of synapse assembly	BP	0.0269364	TPBG, NTRK1, FLRT3, SEMA4A, FLRT2, SEMA4D, CLSTN2
	493	GO:0031100	animal organ regeneration	BP	0.0287597	PTPRU, CDK1, CLDN1, CCNA2, NR4A3, GAS6, TGFBR3
	494	GO:0030888	regulation of B cell proliferation	BP	0.0308181	IL7, ADA, TFRC, BCL2, CARD11, TNFRSF21, PRLR
	495	GO:0055021	regulation of cardiac muscle tissue growth	BP	0.0308181	CDK1, RUNX1, RGS4, KCNK2, GATA6, TGFBR3, IGF1
	496	GO:0015800	acidic amino acid transport	BP	0.0328274	SLC1A2, ADORA2A, SLC1A3, SLC12A2, GRM7, GJA1, SLC6A6
	497	GO:0051445	regulation of meiotic cell cycle	BP	0.0328274	ASPM, LIF, CDC20, TTK, PKMYT1, TRIP13, NPPC
	498	GO:0048645	animal organ formation	BP	0.034687	DKK1, WNT11, SULF1, GDNF, GATA6, HOXA11, AXIN2
	499	GO:0060760	positive regulation of response to cytokine stimulus	BP	0.034687	IL7, CASP1, IKBKE, ZBP1, RIGI, GAS6, PRKN
	500	GO:0030193	regulation of blood coagulation	BP	0.0369748	ALOX12, SERPINE1, TBXA2R, PLAT, SERPINE2, APOE, KNG1
	501	GO:0035567	non-canonical Wnt signaling pathway	BP	0.0369748	DKK1, WNT11, CTHRC1, CELSR1, SFRP1, SFRP2, ANKRD6
	502	GO:1900046	regulation of hemostasis	BP	0.0411866	ALOX12, SERPINE1, TBXA2R, PLAT, SERPINE2, APOE, KNG1
	503	GO:0003208	cardiac ventricle morphogenesis	BP	0.043279	HEY1, PPP1R13L, JAG1, HEYL, SFRP2, EDNRA, TGFBR3
	504	GO:0014015	positive regulation of gliogenesis	BP	0.0456504	IL33, LIF, SERPINE2, PTPRZ1, PTN, TENM4, ASPA
	505	GO:0071260	cellular response to mechanical stimulus	BP	0.0456504	IL33, WNT11, ITGB3, ANKRD1, CASP1, TMEM150C, BNIP3
	506	GO:0050818	regulation of coagulation	BP	0.0473013	ALOX12, SERPINE1, TBXA2R, PLAT, SERPINE2, APOE, KNG1
	507	GO:0050795	regulation of behavior	BP	0.049655	SLC24A4, ADORA2A, STRA6, HTR1D, APOE, NR4A3, GPR171
	508	GO:0051256	mitotic spindle midzone assembly	BP	1.45516e-05	AURKB, BIRC5, RACGAP1, KIF23, KIF4A, CDCA8
	509	GO:0000022	mitotic spindle elongation	BP	2.57714e-05	AURKB, BIRC5, RACGAP1, KIF23, KIF4A, CDCA8
	510	GO:1901970	positive regulation of mitotic sister chromatid separation	BP	0.000303865	AURKB, BIRC5, DLGAP5, CDC20, CDCA8, ESPL1
	511	GO:0003184	pulmonary valve morphogenesis	BP	0.000405564	STRA6, HEY1, ADAMTS5, JAG1, HEYL, SLIT2
	512	GO:0090231	regulation of spindle checkpoint	BP	0.00068871	AURKB, BIRC5, NDC80, CCNB1, KNL1, CDCA8
	513	GO:0090266	regulation of mitotic cell cycle spindle assembly checkpoint	BP	0.00068871	AURKB, BIRC5, NDC80, CCNB1, KNL1, CDCA8
	514	GO:1903504	regulation of mitotic spindle checkpoint	BP	0.00068871	AURKB, BIRC5, NDC80, CCNB1, KNL1, CDCA8
	515	GO:0006883	intracellular sodium ion homeostasis	BP	0.000885043	IL1A, SLC1A3, SLC8A1, SLC12A2, ATP12A, SCNN1B
	516	GO:0003177	pulmonary valve development	BP	0.00113105	STRA6, HEY1, ADAMTS5, JAG1, HEYL, SLIT2
	517	GO:0060065	uterus development	BP	0.00113105	STRA6, HOXA10, HOXA11, CDKN1C, ESR1, GREB1L
	518	GO:0060740	prostate gland epithelium morphogenesis	BP	0.00208443	CYP7B1, SULF1, NKX3-1, SFRP1, ID4, ESR1
	519	GO:0061311	cell surface receptor signaling pathway involved in heart development	BP	0.00208443	DKK1, WNT11, HEY1, SNAI2, JAG1, HEYL
	520	GO:0003094	glomerular filtration	BP	0.00291326	SULF1, TMEM63C, GAS6, EDNRA, RHPN2, PTPRO
	521	GO:0060512	prostate gland morphogenesis	BP	0.00291326	CYP7B1, SULF1, NKX3-1, SFRP1, ID4, ESR1
	522	GO:0097205	renal filtration	BP	0.004069	SULF1, TMEM63C, GAS6, EDNRA, RHPN2, PTPRO
	523	GO:1902230	negative regulation of intrinsic apoptotic signaling pathway in response to DNA damage	BP	0.004069	CD44, DDIAS, ACKR3, SNAI2, BCL2, SFRP2
	524	GO:0033688	regulation of osteoblast proliferation	BP	0.00482593	TNN, ITGB3, CTHRC1, SFRP1, AXIN2, BCL2
	525	GO:0045577	regulation of B cell differentiation	BP	0.00628155	SLAMF8, IL7, IL4I1, INHBA, SFRP1, CARD11
	526	GO:0009954	proximal/distal pattern formation	BP	0.00706237	CYP26B1, HOXD9, HOXD10, HOXA10, PBX1, HOXA11
	527	GO:0048333	mesodermal cell differentiation	BP	0.00706237	DKK1, ITGB3, INHBA, HOXA11, SFRP2, GJA1
	528	GO:0060317	cardiac epithelial to mesenchymal transition	BP	0.00706237	HEY1, SNAI2, OLFM1, JAG1, HEYL, TGFBR3
	529	GO:0007095	mitotic G2 DNA damage checkpoint signaling	BP	0.01026	CDK1, CLSPN, DTL, PLK1, IER3, BLM
	530	GO:1902229	regulation of intrinsic apoptotic signaling pathway in response to DNA damage	BP	0.0115339	CD44, DDIAS, ACKR3, SNAI2, BCL2, SFRP2
	531	GO:0052652	cyclic purine nucleotide metabolic process	BP	0.014297	PDE4C, PTHLH, ADCY7, EPHA2, NPR1, NPPC
	532	GO:0009187	cyclic nucleotide metabolic process	BP	0.0159536	PDE4C, PTHLH, ADCY7, EPHA2, NPR1, NPPC
	533	GO:0014904	myotube cell development	BP	0.0173807	ACTN3, DNER, RCAN1, BCL2, ACTA1, IGF1
	534	GO:0030501	positive regulation of bone mineralization	BP	0.0207898	ACTN3, SLC8A1, TENT5A, FBN2, OSR2, PTN
	535	GO:0030890	positive regulation of B cell proliferation	BP	0.0227534	IL7, ADA, TFRC, BCL2, CARD11, PRLR
	536	GO:0031641	regulation of myelination	BP	0.0227534	KIF14, LGI4, PTPRZ1, PTN, TNFRSF21, TENM4
	537	GO:1901976	regulation of cell cycle checkpoint	BP	0.0247674	AURKB, BIRC5, NDC80, CCNB1, KNL1, CDCA8
	538	GO:1902622	regulation of neutrophil migration	BP	0.0247674	CXCL8, SLAMF8, IL23A, IL1A, NOD2, SLIT2
	539	GO:2001239	regulation of extrinsic apoptotic signaling pathway in absence of ligand	BP	0.0247674	IL7, INHBA, IL1A, GDNF, SNAI2, BCL2
	540	GO:0030261	chromosome condensation	BP	0.026884	CDK1, NCAPH, TOP2A, CDCA5, PLK1, NUSAP1
	541	GO:0042311	vasodilation	BP	0.026884	ADORA2A, ADORA2B, KLF2, KCNMA1, APOE, KNG1
	542	GO:0030195	negative regulation of blood coagulation	BP	0.0288676	ALOX12, SERPINE1, PLAT, SERPINE2, APOE, KNG1
	543	GO:0042551	neuron maturation	BP	0.0288676	LGI4, RND1, NTN4, BCL2, CDKN1C, EDNRA
	544	GO:2001222	regulation of neuron migration	BP	0.0288676	TNN, KIF20B, UNC5D, FLRT2, NTNG1, IGSF10
	545	GO:1900047	negative regulation of hemostasis	BP	0.0313719	ALOX12, SERPINE1, PLAT, SERPINE2, APOE, KNG1
	546	GO:0009261	ribonucleotide catabolic process	BP	0.0363845	PDE4C, UPP1, VNN1, ADA, AMPD3, DPYD
	547	GO:0046622	positive regulation of organ growth	BP	0.0363845	CDK1, IL7, BASP1, GATA6, TGFBR3, IGF1
	548	GO:0003197	endocardial cushion development	BP	0.0390441	DKK1, HEY1, SNAI2, ADAMTS5, JAG1, HEYL
	549	GO:0050819	negative regulation of coagulation	BP	0.0390441	ALOX12, SERPINE1, PLAT, SERPINE2, APOE, KNG1
	550	GO:0002762	negative regulation of myeloid leukocyte differentiation	BP	0.0411866	INHBA, GPR68, ZBTB46, SFRP1, MAFB, LRRC17
	551	GO:0045778	positive regulation of ossification	BP	0.0411866	ACTN3, SLC8A1, TENT5A, FBN2, OSR2, PTN
	552	GO:0002686	negative regulation of leukocyte migration	BP	0.0467472	SLAMF8, IL33, ADA, IL27RA, SLIT2, APOD
	553	GO:0001836	release of cytochrome c from mitochondria	BP	0.0486315	BNIP3, MLLT11, TNFSF10, PRKN, BCL2, IGF1
	554	GO:0031055	chromatin remodeling at centromere	BP	0.000181755	HJURP, MIS18A, CENPI, CENPA, CENPN
	555	GO:0034080	CENP-A containing chromatin assembly	BP	0.000181755	HJURP, MIS18A, CENPI, CENPA, CENPN
	556	GO:0044771	meiotic cell cycle phase transition	BP	0.000676951	CCNB2, NDC80, CDC20, TTK, PKMYT1
	557	GO:0034501	protein localization to kinetochore	BP	0.0013377	AURKB, CDK1, TTK, KNL1, KNTC1
	558	GO:1903083	protein localization to condensed chromosome	BP	0.0013377	AURKB, CDK1, TTK, KNL1, KNTC1
	559	GO:0051382	kinetochore assembly	BP	0.00229025	CENPF, DLGAP5, CENPA, CENPT, KNTC1
	560	GO:0051447	negative regulation of meiotic cell cycle	BP	0.00229025	LIF, TTK, PKMYT1, TRIP13, NPPC
	561	GO:0000076	DNA replication checkpoint signaling	BP	0.00287619	CLSPN, CDC6, ORC1, CDT1, CDC45
	562	GO:0010755	regulation of plasminogen activation	BP	0.00287619	RUNX1, HPN, SERPINE1, PLAT, SERPINE2
	563	GO:0006268	DNA unwinding involved in DNA replication	BP	0.00548759	MCM5, RECQL4, CDC45, MCM3, BLM
	564	GO:0071636	positive regulation of transforming growth factor beta production	BP	0.0076075	WNT11, LUM, GATA6, TNXB, SERPINB7
	565	GO:0031639	plasminogen activation	BP	0.0141595	RUNX1, HPN, SERPINE1, PLAT, SERPINE2
	566	GO:0048714	positive regulation of oligodendrocyte differentiation	BP	0.0141595	IL33, PTPRZ1, PTN, TENM4, ASPA
	567	GO:0060384	innervation	BP	0.0141595	VCAM1, NTRK1, SULF1, SERPINE2, EDNRA
	568	GO:0003156	regulation of animal organ formation	BP	0.0160491	DKK1, WNT11, SULF1, GDNF, HOXA11
	569	GO:0034698	response to gonadotropin	BP	0.0160491	INHBA, CCNA2, GATA6, EDNRA, TGFBR3
	570	GO:0070423	nucleotide-binding oligomerization domain containing signaling pathway	BP	0.0160491	TNFAIP3, BIRC3, SLC46A2, NOD2, NFKBIA
	571	GO:2000647	negative regulation of stem cell proliferation	BP	0.0160491	WNT11, SNAI2, IRF6, CDKN2C, FBLN1
	572	GO:0035872	nucleotide-binding domain, leucine rich repeat containing receptor signaling pathway	BP	0.0181701	TNFAIP3, BIRC3, SLC46A2, NOD2, NFKBIA
	573	GO:0072012	glomerulus vasculature development	BP	0.0181701	ITGB3, EGR1, NOTCH3, EDNRA, SERPINB7
	574	GO:0007064	mitotic sister chromatid cohesion	BP	0.0227534	CDC20, SGO1, BUB1, CDCA5, HASPIN
	575	GO:0061437	renal system vasculature development	BP	0.0227534	ITGB3, EGR1, NOTCH3, EDNRA, SERPINB7
	576	GO:0061440	kidney vasculature development	BP	0.0227534	ITGB3, EGR1, NOTCH3, EDNRA, SERPINB7
	577	GO:0035590	purinergic nucleotide receptor signaling pathway	BP	0.0252935	ADORA2A, ADA, ADORA2B, GPR171, P2RY14
	578	GO:0060055	angiogenesis involved in wound healing	BP	0.0252935	TNFAIP3, ITGB3, SERPINE1, VEGFA, SLC12A2
	579	GO:0061037	negative regulation of cartilage development	BP	0.0252935	PTHLH, WNT11, CCN4, ADAMTS12, SNAI2
	580	GO:0019934	cGMP-mediated signaling	BP	0.0278725	ADORA2B, APOE, NPR1, PDE11A, NPPC
	581	GO:0055075	potassium ion homeostasis	BP	0.0308323	UPK3A, KCNMA1, SLC12A2, ATP12A, SCNN1B
	582	GO:0060351	cartilage development involved in endochondral bone morphogenesis	BP	0.0308323	STC1, COL27A1, HOXA11, AXIN2, NPPC
	583	GO:0000132	establishment of mitotic spindle orientation	BP	0.0339986	NDC80, CENPA, SAPCD2, PLK1, GJA1
	584	GO:0098810	neurotransmitter reuptake	BP	0.0339986	SLC1A2, SLC22A3, ITGB3, GDNF, PRKN
	585	GO:1901099	negative regulation of signal transduction in absence of ligand	BP	0.0339986	IL7, IL1A, GDNF, SNAI2, BCL2
	586	GO:2001240	negative regulation of extrinsic apoptotic signaling pathway in absence of ligand	BP	0.0339986	IL7, IL1A, GDNF, SNAI2, BCL2
	587	GO:0010092	specification of animal organ identity	BP	0.0370961	DKK1, WNT11, GDNF, HOXA11, AXIN2
	588	GO:0033280	response to vitamin D	BP	0.040399	CYP27B1, STC1, SNAI2, SFRP1, ALPL
	589	GO:0051385	response to mineralocorticoid	BP	0.040399	FOSL1, INHBA, NEFL, FOS, SCNN1B
	590	GO:0071312	cellular response to alkaloid	BP	0.040399	SLC1A2, CCNA2, SLC1A3, BLM, SLC8A1
	591	GO:0048741	skeletal muscle fiber development	BP	0.043279	ACTN3, DNER, RCAN1, BCL2, ACTA1
	592	GO:0048846	axon extension involved in axon guidance	BP	0.043279	VEGFA, SEMA4A, SEMA3D, SEMA4D, SLIT2
	593	GO:1902284	neuron projection extension involved in neuron projection guidance	BP	0.043279	VEGFA, SEMA4A, SEMA3D, SEMA4D, SLIT2
	594	GO:0070229	negative regulation of lymphocyte apoptotic process	BP	0.0469909	AURKB, ADA, SLC46A2, GPAM, BCL2
	595	GO:0030279	negative regulation of ossification	BP	0.049655	DKK1, ECM1, SFRP1, BCL2, ENPP1
	596	GO:0033260	nuclear DNA replication	BP	0.049655	CDT1, CDC45, TK1, MCM3, BLM
	597	GO:0060421	positive regulation of heart growth	BP	0.049655	CDK1, BASP1, GATA6, TGFBR3, IGF1
	598	GO:0051987	positive regulation of attachment of spindle microtubules to kinetochore	BP	0.004069	AURKB, BIRC5, CCNB1, CDCA8
	599	GO:0061314	Notch signaling involved in heart development	BP	0.004069	HEY1, SNAI2, JAG1, HEYL
	600	GO:0070601	centromeric sister chromatid cohesion	BP	0.004069	BUB1B, SGO1, BUB1, AXIN2
	601	GO:1902412	regulation of mitotic cytokinesis	BP	0.004069	AURKB, BIRC5, CDCA8, KIF20B
	602	GO:0010752	regulation of cGMP-mediated signaling	BP	0.00550392	ADORA2B, NPR1, PDE11A, NPPC
	603	GO:0090232	positive regulation of spindle checkpoint	BP	0.00550392	AURKB, BIRC5, NDC80, CDCA8
	604	GO:0090267	positive regulation of mitotic cell cycle spindle assembly checkpoint	BP	0.00550392	AURKB, BIRC5, NDC80, CDCA8
	605	GO:0009158	ribonucleoside monophosphate catabolic process	BP	0.00903747	UPP1, ADA, AMPD3, DPYD
	606	GO:0042415	norepinephrine metabolic process	BP	0.00903747	RNF180, PRKN, EDNRA, MOXD1
	607	GO:0030728	ovulation	BP	0.0114493	INHBA, EREG, PGR, HPGD
	608	GO:0033689	negative regulation of osteoblast proliferation	BP	0.0114493	TNN, SFRP1, AXIN2, BCL2
	609	GO:0034638	phosphatidylcholine catabolic process	BP	0.0141595	PLA2G5, PLB1, PLA2G7, ENPP2
	610	GO:0042249	establishment of planar polarity of embryonic epithelium	BP	0.0141595	CTHRC1, CELSR1, SFRP1, SFRP2
	611	GO:2000095	regulation of Wnt signaling pathway, planar cell polarity pathway	BP	0.0141595	DKK1, SFRP1, SFRP2, ANKRD6
	612	GO:0007096	regulation of exit from mitosis	BP	0.01993	CDCA5, ANLN, KNTC1, CDKN1C
	613	GO:0009125	nucleoside monophosphate catabolic process	BP	0.01993	UPP1, ADA, AMPD3, DPYD
	614	GO:0071371	cellular response to gonadotropin stimulus	BP	0.01993	INHBA, CCNA2, GATA6, EDNRA
	615	GO:1901978	positive regulation of cell cycle checkpoint	BP	0.01993	AURKB, BIRC5, NDC80, CDCA8
	616	GO:0000212	meiotic spindle organization	BP	0.0231084	CCNB2, ASPM, NDC80, ESPL1
	617	GO:0002544	chronic inflammatory response	BP	0.0231084	VCAM1, TNFAIP3, VNN1, ADORA2B
	618	GO:0007076	mitotic chromosome condensation	BP	0.0231084	NCAPH, CDCA5, PLK1, NUSAP1
	619	GO:0051580	regulation of neurotransmitter uptake	BP	0.0231084	ITGB3, GDNF, FLOT1, PRKN
	620	GO:0033033	negative regulation of myeloid cell apoptotic process	BP	0.026884	NOD2, SNAI2, GAS6, BCL2
	621	GO:0032495	response to muramyl dipeptide	BP	0.0308181	TNFAIP3, NOD2, NFKBIA, JAG1
	622	GO:0061318	renal filtration cell differentiation	BP	0.0308181	BASP1, JAG1, EDNRA, PTPRO
	623	GO:0072112	podocyte differentiation	BP	0.0308181	BASP1, JAG1, EDNRA, PTPRO
	624	GO:2000047	regulation of cell-cell adhesion mediated by cadherin	BP	0.0308181	PTPRU, VEGFA, PPM1F, FLOT1
	625	GO:0072311	glomerular epithelial cell differentiation	BP	0.0348138	BASP1, JAG1, EDNRA, PTPRO
	626	GO:0098801	regulation of renal system process	BP	0.0348138	STC1, GAS6, NPR1, PTPRO
	627	GO:0001759	organ induction	BP	0.0393088	DKK1, WNT11, GDNF, HOXA11
	628	GO:0046058	cAMP metabolic process	BP	0.0393088	PDE4C, PTHLH, ADCY7, EPHA2
	629	GO:0061042	vascular wound healing	BP	0.0393088	TNFAIP3, SERPINE1, VEGFA, SLC12A2
	630	GO:0009162	deoxyribonucleoside monophosphate metabolic process	BP	0.0435059	UPP1, ADA, TK1, DPYD
	631	GO:0032331	negative regulation of chondrocyte differentiation	BP	0.0473013	PTHLH, CCN4, ADAMTS12, SNAI2
	632	GO:0035994	response to muscle stretch	BP	0.0473013	ANKRD1, NFKBIA, SLC8A1, FOS
	633	GO:0043567	regulation of insulin-like growth factor receptor signaling pathway	BP	0.0473013	NKX3-1, CDH3, IGFBP4, IGF1
	634	GO:0046697	decidualization	BP	0.0473013	LIF, CYP27B1, STC1, PTN
	635	GO:0070233	negative regulation of T cell apoptotic process	BP	0.0473013	ADA, SLC46A2, GPAM, BCL2
	636	GO:0071676	negative regulation of mononuclear cell migration	BP	0.0473013	SLAMF8, IL27RA, SLIT2, APOD
	637	GO:0072010	glomerular epithelium development	BP	0.0473013	BASP1, JAG1, EDNRA, PTPRO
	638	GO:0033314	mitotic DNA replication checkpoint signaling	BP	0.0277086	CLSPN, CDC6, ORC1
	639	GO:0044837	actomyosin contractile ring organization	BP	0.0277086	IQGAP3, RACGAP1, ANLN
	640	GO:0048672	positive regulation of collateral sprouting	BP	0.0277086	CRABP2, RND2, SEMA4D
	641	GO:0048865	stem cell fate commitment	BP	0.0277086	SFRP1, SFRP2, EDNRA
	642	GO:1901388	regulation of transforming growth factor beta activation	BP	0.0277086	ITGB8, GATA6, TNXB
	643	GO:2000347	positive regulation of hepatocyte proliferation	BP	0.0277086	TNFAIP3, HPN, PTN
	644	GO:0001547	antral ovarian follicle growth	BP	0.0344415	EREG, ESR1, NPPC
	645	GO:0009120	deoxyribonucleoside metabolic process	BP	0.0344415	ADA, TK1, DPYD
	646	GO:0072124	regulation of glomerular mesangial cell proliferation	BP	0.0344415	ITGB3, EGR1, SERPINB7
	647	GO:0000727	double-strand break repair via break-induced replication	BP	0.0411866	MCM5, CDC45, MCM3
	648	GO:0001973	G protein-coupled adenosine receptor signaling pathway	BP	0.0411866	ADORA2A, ADA, ADORA2B
	649	GO:0002759	regulation of antimicrobial humoral response	BP	0.0411866	NOD2, GATA6, EVPL
	650	GO:0007501	mesodermal cell fate specification	BP	0.0411866	DKK1, HOXA11, SFRP2
	651	GO:0010635	regulation of mitochondrial fusion	BP	0.0411866	TFRC, BNIP3, PRKN
	652	GO:0035588	G protein-coupled purinergic receptor signaling pathway	BP	0.0411866	ADORA2A, ADA, ADORA2B
	653	GO:0060442	branching involved in prostate gland morphogenesis	BP	0.0411866	NKX3-1, SFRP1, ESR1
	654	GO:0072110	glomerular mesangial cell proliferation	BP	0.0411866	ITGB3, EGR1, SERPINB7
	655	GO:0090306	meiotic spindle assembly	BP	0.0411866	CCNB2, ASPM, NDC80
	656	GO:1904338	regulation of dopaminergic neuron differentiation	BP	0.0411866	DKK1, SFRP1, SFRP2
	657	GO:0007144	female meiosis I	BP	0.0473013	CCNB2, NDC80, TRIP13
	658	GO:0009143	nucleoside triphosphate catabolic process	BP	0.0473013	ENTPD3, ADA, ENPP1
	659	GO:0014874	response to stimulus involved in regulation of muscle adaptation	BP	0.0473013	PRKAG3, ACTN3, TRIM63
	660	GO:0036363	transforming growth factor beta activation	BP	0.0473013	ITGB8, GATA6, TNXB
	661	GO:0043568	positive regulation of insulin-like growth factor receptor signaling pathway	BP	0.0473013	CDH3, IGFBP4, IGF1
	662	GO:0061029	eyelid development in camera-type eye	BP	0.0473013	INHBA, STRA6, OSR2
	663	GO:0061430	bone trabecula morphogenesis	BP	0.0473013	SEMA4D, SFRP1, FBN2
	664	GO:0070486	leukocyte aggregation	BP	0.0473013	CD44, NR4A3, SEMA4D
	665	GO:0090177	establishment of planar polarity involved in neural tube closure	BP	0.0473013	CTHRC1, SFRP1, SFRP2
	666	GO:0090235	regulation of metaphase plate congression	BP	0.0473013	AURKB, BIRC5, CDCA8
	667	GO:1902667	regulation of axon guidance	BP	0.0473013	VEGFA, SLIT2, PTPRO
	668	GO:2001198	regulation of dendritic cell differentiation	BP	0.0473013	TMEM176A, TMEM176B, ZBTB46
	669	GO:0005819	spindle	CC	9.09372e-12	AURKB, KIF14, ASPM, BIRC5, RACGAP1, HMMR, CENPF, DLGAP5, KIF2C, TPX2, KIF18B, CCNB1, CDK1, KIF23, CDC20, KIF4A, BUB1B, SHCBP1, TTK, KIF20A, SGO1, CDC6, CAPN6, NEK2, CDCA8, KIF15, KIF11, TACC3, SKA1, GEM, KNTC1, KIFC1, HASPIN, PLK1, ESPL1, KIF20B, NUSAP1, POC1A, HECW2, RMDN2, ODAM, MTUS1, TUBB4A, CCDC69, BEX4, CD180
	670	GO:0098687	chromosomal region	CC	8.21543e-09	AURKB, BIRC5, CENPF, NDC80, KIF2C, CCNB1, HJURP, CDK1, CDC20, BUB1B, TTK, KNL1, ERCC6L, CENPL, SGO1, TOP2A, ORC1, BUB1, SPC25, NEK2, CDT1, ZWINT, MIS18A, CDCA5, MCM5, CDCA8, CENPI, CENPA, CENPN, HELLS, NUF2, SKA1, CENPT, KNTC1, RECQL4, PLK1, PIF1, MCM3, BLM
	671	GO:0062023	collagen-containing extracellular matrix	CC	4.43114e-06	TNN, TGFBI, EGFL6, IL7, SULF1, SERPINE1, ACHE, BGN, CTHRC1, LUM, ECM1, LTBP2, COL27A1, SERPINE2, APOE, ADAMTS5, NTN4, FMOD, SOD3, COLEC12, SFRP1, MGP, FBN2, ADAMTS15, PTPRZ1, SFRP2, OGN, TNXB, P3H2, SERPINA3, LAMA1, NPNT, FBLN1, KNG1, COL21A1
	672	GO:0005874	microtubule	CC	2.68269e-05	AURKB, KIF14, ASPM, BIRC5, RACGAP1, KIF2C, TPX2, KIF18B, CDK1, KIF23, KIF4A, KIF9, KIF20A, CAPN6, GTSE1, NEK2, KIF26B, KIF15, CFAP45, KIF11, CASP1, SKA1, KNTC1, KIFC1, PLK1, KIF20B, NUSAP1, TRIM63, SHROOM3, RMDN2, MTUS1, TUBB4A, HOOK1, BEX4, DNAH7
	673	GO:0000775	chromosome, centromeric region	CC	9.88824e-10	AURKB, BIRC5, CENPF, NDC80, KIF2C, CCNB1, HJURP, CDC20, BUB1B, TTK, KNL1, ERCC6L, CENPL, SGO1, TOP2A, BUB1, SPC25, NEK2, CDT1, ZWINT, MIS18A, CDCA5, CDCA8, CENPI, CENPA, CENPN, HELLS, NUF2, SKA1, CENPT, KNTC1, PLK1
	674	GO:0000793	condensed chromosome	CC	3.41351e-08	AURKB, BIRC5, CENPF, NDC80, KIF2C, CCNB1, HJURP, CDC20, BUB1B, NCAPH, TTK, KNL1, ERCC6L, CENPL, SGO1, TOP2A, BUB1, SPC25, NEK2, CDT1, ZWINT, CENPI, CENPA, CENPN, NUF2, SKA1, CENPT, KNTC1, PLK1, HORMAD2, BLM
	675	GO:0045177	apical part of cell	CC	0.000817459	UPK3A, VCAM1, SLC22A3, SLC24A4, ASPM, ITGB3, CLDN1, SLC16A3, HPN, SLC4A11, KCNK2, CD44, STC1, SLC5A3, SAPCD2, ANXA13, MPP3, PLAT, RAB27B, BST2, KCNMA1, SHROOM3, JAG1, SLC22A4, PLB1, SLC12A2, GJA1, ATP12A, SLC6A6, SCNN1B, PTPRO
	676	GO:0016324	apical plasma membrane	CC	0.000359588	UPK3A, SLC22A3, SLC24A4, ASPM, ITGB3, CLDN1, SLC16A3, HPN, SLC4A11, KCNK2, CD44, STC1, SLC5A3, SAPCD2, ANXA13, MPP3, RAB27B, BST2, KCNMA1, SHROOM3, JAG1, SLC22A4, PLB1, SLC12A2, GJA1, ATP12A, SLC6A6, SCNN1B, PTPRO
	677	GO:0000779	condensed chromosome, centromeric region	CC	7.09997e-10	AURKB, BIRC5, CENPF, NDC80, KIF2C, CCNB1, HJURP, CDC20, BUB1B, TTK, KNL1, ERCC6L, CENPL, SGO1, BUB1, SPC25, NEK2, CDT1, ZWINT, CENPI, CENPA, CENPN, NUF2, SKA1, CENPT, KNTC1, PLK1
	678	GO:0000776	kinetochore	CC	9.3015e-10	AURKB, BIRC5, CENPF, NDC80, KIF2C, CCNB1, HJURP, CDC20, BUB1B, TTK, KNL1, ERCC6L, CENPL, SGO1, BUB1, SPC25, NEK2, CDT1, ZWINT, CENPI, CENPN, NUF2, SKA1, CENPT, KNTC1, PLK1
	679	GO:0072686	mitotic spindle	CC	5.15778e-07	AURKB, ASPM, RACGAP1, DLGAP5, TPX2, KIF18B, CDK1, KIF23, CDC6, KIF11, TACC3, SKA1, GEM, KIFC1, PLK1, ESPL1, KIF20B, NUSAP1, HECW2, RMDN2, ODAM, TUBB4A, CD180
	680	GO:0045178	basal part of cell	CC	0.00224793	SLC22A3, CLDN1, SLC16A3, SLC4A11, CD44, SLC16A6, CDH17, SLC5A3, TFRC, NOD2, CD1D, SLC1A3, SLC22A4, FLOT1, SLC12A2, CLCA2, KCNE3, ATP12A, SLC6A6, ENPP1, HPGD, ABCA8
	681	GO:0009925	basal plasma membrane	CC	0.0024216	SLC22A3, CLDN1, SLC16A3, SLC4A11, CD44, SLC16A6, CDH17, SLC5A3, TFRC, NOD2, CD1D, SLC1A3, SLC22A4, FLOT1, SLC12A2, CLCA2, ATP12A, SLC6A6, ENPP1, HPGD, ABCA8
	682	GO:0030496	midbody	CC	0.000359588	AURKB, KIF14, ASPM, BIRC5, RACGAP1, CENPF, CDK1, KIF23, KIF4A, SHCBP1, KIF20A, NEK2, CEP55, CDCA8, ANLN, GEM, PLK1, KIF20B, CCDC69
	683	GO:0000922	spindle pole	CC	0.000187956	AURKB, ASPM, CENPF, DLGAP5, TPX2, CCNB1, CDC20, SGO1, CDC6, NEK2, KIF11, TACC3, KNTC1, PLK1, KIF20B, POC1A, RMDN2, BEX4
	684	GO:0016323	basolateral plasma membrane	CC	0.00756259	SLC22A3, CLDN1, SLC16A3, SLC4A11, CD44, SLC16A6, CDH17, SLC5A3, TFRC, NOD2, CD1D, FLOT1, SLC12A2, ATP12A, SLC6A6, ENPP1, HPGD, ABCA8
	685	GO:0005875	microtubule associated complex	CC	0.00157293	AURKB, KIF14, BIRC5, KIF2C, KIF18B, KIF23, KIF4A, KIF9, KIF20A, CDCA8, KIF15, KIF11, KIFC1, KIF20B, DNAH7
	686	GO:0005912	adherens junction	CC	0.00779477	RND1, CDCA3, CCDC85C, CDH17, VEGFA, MPP3, SHROOM3, PGM5, CDHR3, JAG1, CDH1, SYNM, CDH3, FLOT1, PDLIM3
	687	GO:0000940	outer kinetochore	CC	2.72515e-10	CENPF, NDC80, CCNB1, BUB1B, KNL1, BUB1, SPC25, ZWINT, NUF2, SKA1, PLK1
	688	GO:0042383	sarcolemma	CC	0.0321084	VCAM1, ALOX12, SCN1B, BGN, SLC8A1, PGM5, SYNM, FLOT1, SLC27A6, DTNA, CACNB2
	689	GO:0051233	spindle midzone	CC	4.99545e-06	AURKB, KIF14, RACGAP1, KIF18B, CDC6, CDCA8, GEM, PLK1, KIF20B, CCDC69
	690	GO:0005871	kinesin complex	CC	4.07351e-05	KIF14, KIF2C, KIF18B, KIF23, KIF9, KIF20A, KIF15, KIF11, KIFC1, KIF20B
	691	GO:0005876	spindle microtubule	CC	0.00285608	AURKB, KIF18B, CDK1, KIF4A, CAPN6, KIF11, SKA1, KNTC1, PLK1, RMDN2
	692	GO:0045171	intercellular bridge	CC	0.00662093	TPX2, KIF20A, CDC6, CEP55, CDCA8, SKA1, KIF20B, PPP1R13L, OLFM4, TUBB4A
	693	GO:0019897	extrinsic component of plasma membrane	CC	0.0393088	CDH17, NOD2, GRAMD2A, FGR, DNAJC6, CDHR3, CDH1, CDH3, DTNA, GNAO1
	694	GO:0005796	Golgi lumen	CC	0.0390786	WNT6, BGN, CGA, LUM, FMOD, GAS6, SOD3, OMD, OGN
	695	GO:0005604	basement membrane	CC	0.0444408	TGFBI, EGFL6, ACHE, NTN4, P3H2, LAMA1, NPNT, FBLN1
	696	GO:0031091	platelet alpha granule	CC	0.0467472	ITGB3, SERPINE1, VEGFA, SERPINE2, GAS6, IGF1, SERPINA3, KNG1
	697	GO:0030864	cortical actin cytoskeleton	CC	0.0473013	ACTN3, ANLN, SHROOM3, CDH1, MLPH, MTSS2, FLOT1
	698	GO:0097431	mitotic spindle pole	CC	0.043279	AURKB, ASPM, PLK1, KIF20B, RMDN2
	699	GO:0000939	inner kinetochore	CC	0.0231084	CENPL, CENPI, CENPN, CENPT
	700	GO:0043083	synaptic cleft	CC	0.0308181	ACHE, APOE, CDHR3, PRSS12
	701	GO:0071162	CMG complex	CC	0.0344415	MCM5, CDC45, MCM3
	702	GO:1904090	peptidase inhibitor complex	CC	0.0344415	SERPINE1, CASP1, PLAT
	703	GO:0031261	DNA replication preinitiation complex	CC	0.0473013	MCM5, CDC45, MCM3
	704	GO:0015631	tubulin binding	MF	4.98214e-05	KIF14, BIRC5, RACGAP1, CENPF, DLGAP5, KIF2C, KIF18B, KIF23, KIF4A, KIF9, KIF20A, VASH2, CAPN6, GTSE1, KIF26B, KIF15, KIF11, SKA1, KIFC1, PLK1, KIF20B, NUSAP1, PRKN, RMDN2, CCDC170, MTUS1, CCDC69, HOOK1, GJA1, BEX4
	705	GO:0005539	glycosaminoglycan binding	MF	6.52971e-08	CXCL8, CCL8, NELL2, HMMR, LIPG, CXCL6, HBEGF, SULF1, CD44, BGN, CCN4, EVA1C, LTBP2, CEMIP, VEGFA, NOD2, SERPINE2, APOE, ADAMTS5, SOD3, CRISPLD2, SFRP1, ADAMTS15, PTN, TNXB, TGFBR3, SLIT2, KNG1
	706	GO:0016887	ATP hydrolysis activity	MF	0.00114754	KIF14, KIF2C, KIF18B, KIF23, KIF9, KIF20A, ERCC6L, CDC6, ORC1, RAD54L, CHTF18, MCM5, KIF15, KIFC1, RECQL4, KIF20B, RIGI, PIF1, TRIP13, MCM3, BLM, ATAD2, ATP12A, ALPL, DNAH7, ABCA6, ABCA9, ABCA8
	707	GO:0008017	microtubule binding	MF	3.25349e-06	KIF14, BIRC5, RACGAP1, CENPF, DLGAP5, KIF2C, KIF18B, KIF23, KIF4A, KIF9, KIF20A, VASH2, CAPN6, GTSE1, KIF26B, KIF15, KIF11, SKA1, KIFC1, PLK1, KIF20B, NUSAP1, RMDN2, CCDC170, MTUS1, CCDC69, HOOK1
	708	GO:1901681	sulfur compound binding	MF	3.62154e-06	CXCL8, CCL8, NELL2, LIPG, RRM2, CXCL6, HBEGF, CHST15, MIOX, CCN4, EVA1C, LTBP2, VEGFA, SERPINE2, APOE, ADAMTS5, SOD3, CRISPLD2, FST, SFRP1, ADAMTS15, PTN, TNXB, TGFBR3, ENPP1, SLIT2, KNG1
	709	GO:0003779	actin binding	MF	0.0099015	TBC1D21, ABLIM3, IQGAP3, RCSD1, VASH2, ACTN3, PSTPIP2, LIMD2, DIAPH3, MYOZ3, ANLN, NOD2, EPS8L1, KCNMA1, TAGLN2, CORO6, SHROOM3, COBLL1, MLPH, MTSS2, PRKN, MYO5C, HOOK1, MTSS1, PDLIM3, CACNB2
	710	GO:0008201	heparin binding	MF	8.31349e-07	CXCL8, CCL8, NELL2, LIPG, CXCL6, HBEGF, CCN4, EVA1C, LTBP2, VEGFA, SERPINE2, APOE, ADAMTS5, SOD3, CRISPLD2, SFRP1, ADAMTS15, PTN, TNXB, TGFBR3, SLIT2, KNG1
	711	GO:0005178	integrin binding	MF	8.90818e-06	VCAM1, TNN, TGFBI, EGFL6, ITGB3, ACTN3, CCN4, ITGB8, CDH17, ESM1, ADAMTS5, ITGBL1, PTPRZ1, SFRP2, PTN, TNXB, IGF1, NPNT, FBLN1
	712	GO:0042277	peptide binding	MF	0.0372955	INHBA, BDKRB1, ACHE, CEMIP, NOD2, CD1D, NFKBIA, BCHE, APOE, GLP2R, GRIA3, NPR1, CLSTN2, LVRN, PTH2R, ADCYAP1R1, GPR171, RAMP1, PRLR
	713	GO:0005201	extracellular matrix structural constituent	MF	0.000310695	TGFBI, CHI3L1, BGN, CTHRC1, LUM, ECM1, LTBP2, COL27A1, FMOD, MGP, FBN2, OGN, TNXB, LAMA1, NPNT, FBLN1, COL21A1
	714	GO:0005125	cytokine activity	MF	0.0425918	CXCL8, IL33, CCL8, LIF, WNT11, IL23A, CXCL6, WNT6, IL7, INHBA, IL1A, IL36G, VEGFA, TNFSF15, TNFSF10
	715	GO:0003774	cytoskeletal motor activity	MF	0.000205367	KIF14, KIF2C, KIF18B, KIF23, KIF4A, KIF9, KIF20A, KIF26B, KIF15, KIF11, KIFC1, KIF20B, MYO5C, DNAH7
	716	GO:0003777	microtubule motor activity	MF	5.06447e-06	KIF14, KIF2C, KIF18B, KIF23, KIF4A, KIF9, KIF20A, KIF26B, KIF15, KIF11, KIFC1, KIF20B, DNAH7
	717	GO:0070851	growth factor receptor binding	MF	0.0118594	ITGB3, HBEGF, IL7, IL1A, GDNF, IL36G, ECM1, FLRT3, ESM1, VEGFA, EREG, FLRT2
	718	GO:0015293	symporter activity	MF	0.0197332	SLC1A2, SLC24A4, SLC16A3, SLC4A11, SLC16A6, SLC46A2, SLC5A3, SLC1A3, SLC22A4, SLC12A2, SLC24A3, SLC6A6
	719	GO:0004386	helicase activity	MF	0.023947	POLQ, ERCC6L, RAD54L, CHTF18, MCM5, HELLS, ZGRF1, RECQL4, RIGI, PIF1, MCM3, BLM
	720	GO:0015081	sodium ion transmembrane transporter activity	MF	0.0268956	SLC1A2, SLC24A4, SCN1B, SLC4A11, SLC5A3, SLC1A3, SLC8A1, SLC12A2, SLC24A3, ATP12A, SLC6A6, SCNN1B
	721	GO:0008083	growth factor activity	MF	0.0326043	DKK1, LIF, HBEGF, IL7, INHBA, GDNF, VEGFA, EREG, JAG1, PTN, OGN, IGF1
	722	GO:0008094	ATP-dependent activity, acting on DNA	MF	0.013981	POLQ, ERCC6L, TOP2A, RAD54L, CHTF18, MCM5, HELLS, RECQL4, PIF1, MCM3, BLM
	723	GO:0050840	extracellular matrix binding	MF	0.00015669	LYPD3, TGFBI, ITGB3, ACHE, BGN, VEGFA, ADAMTS5, NTN4, ADAMTS15, SLIT2
	724	GO:0038024	cargo receptor activity	MF	0.00235729	HMMR, OLR1, TFRC, ACKR3, COLEC12, SCARA5, ENPP2, ENPP1, LRP1B
	725	GO:0017046	peptide hormone binding	MF	0.00862064	INHBA, GLP2R, NPR1, PTH2R, ADCYAP1R1, RAMP1, PRLR
	726	GO:0003678	DNA helicase activity	MF	0.0191062	POLQ, CHTF18, MCM5, RECQL4, PIF1, MCM3, BLM
	727	GO:0016538	cyclin-dependent protein serine/threonine kinase regulator activity	MF	0.0339986	CCNB2, CCNB1, CCNE2, CCNA2, CDKN1C, CDKN2C
	728	GO:0003688	DNA replication origin binding	MF	0.00176629	CDC6, ORC1, MCM5, MCM10, CDC45
	729	GO:0017116	single-stranded DNA helicase activity	MF	0.0076075	POLQ, CHTF18, MCM5, PIF1, MCM3
	730	GO:0043274	phospholipase binding	MF	0.0076075	LMNB1, PRKN, NEFL, BLNK, ARHGAP6
	731	GO:0045499	chemorepellent activity	MF	0.0160491	FLRT3, SEMA4A, SEMA3D, FLRT2, SEMA4D
	732	GO:0008574	plus-end-directed microtubule motor activity	MF	0.0141595	KIF14, KIF18B, KIF11, KIF20B
	733	GO:0005001	transmembrane receptor protein tyrosine phosphatase activity	MF	0.0167555	PTPRE, PTPRU, PTPRZ1, PTPRO
	734	GO:0019198	transmembrane receptor protein phosphatase activity	MF	0.0167555	PTPRE, PTPRU, PTPRZ1, PTPRO
	735	GO:0035173	histone kinase activity	MF	0.026884	CDK1, BUB1, HASPIN, RPS6KA5
	736	GO:0030021	extracellular matrix structural constituent conferring compression resistance	MF	0.0348138	BGN, LUM, FMOD, OGN
	737	GO:0016701	oxidoreductase activity, acting on single donors with incorporation of molecular oxygen	MF	0.0473013	ALOX12, MIOX, ETHE1, HGD
	738	GO:0005432	calcium:sodium antiporter activity	MF	0.0277086	SLC24A4, SLC8A1, SLC24A3
	739	GO:0140666	annealing activity	MF	0.0344415	RAD54L, RECQL4, BLM
	740	GO:0015368	calcium:monoatomic cation antiporter activity	MF	0.0473013	SLC24A4, SLC8A1, SLC24A3

## Sheet: Table S5
Table S5. KEGG pathway enrichment analysis for differentially expressed genes (DEGs; padjusted<0.05; log2FC≥1.0/log2FC≤−1.0) identified in equine endometrial fibroblasts after 96 hours of TNFα treatment (10 ng/ml)
	No.	KEGG ID	Description	padjusted	List of DEGs enriched to the particular KEGG pathway
	1	hsa04110	Cell cycle	3.53435e-09	AURKB, CCNB2, E2F2, NDC80, CCNB1, CDK1, CDC20, BUB1B, TTK, KNL1, SGO1, CDC6, ORC1, BUB1, CDT1, CDCA5, MCM5, CCNE2, PKMYT1, CCNA2, PLK1, ESPL1, CDC45, TRIP13, MCM3, CDKN1C, CDKN2C
	2	hsa04115	p53 signaling pathway	0.00913782	CCNB2, CCNB1, RRM2, CDK1, GTSE1, SERPINE1, CCNE2, TP53I3, PPP1R13L, BCL2, IGF1
	3	hsa05219	Bladder cancer	0.00913782	UPK3A, CXCL8, E2F2, HBEGF, MMP1, VEGFA, CDH1, RPS6KA5

## Sheet: Table S6
Table S6. Ingenuity Pathways Analysis (IPA) functional enrichment analysis concerning diseases or functions annotation for differentially expressed genes (DEGs; padjusted<0.05; log2FC≥1.0/log2FC≤−1.0) identified in equine endometrial fibroblasts after 96 hours of TNFα treatment (10 ng/ml)
	No.	Categories	Diseases or Functions Annotation	p-value	Predicted Activation State	Activation z-score	Molecules
	1	Cell Morphology	Abnormal morphology of chromosomes	2,70E-20	Decreased	-5,141	AURKB,BIRC5,BUB1,BUB1B,CDC20,CDCA8,CENPE,CENPF,CENPI,CENPL,CENPN,CENPT,DLGAP5,EXO1,HASPIN,HELLS,KIF14,KIF4A,KIFC1,KNL1,MYBL1,NDC80,NUF2,NUSAP1,RAD54L,SGO1,SKA1,SPC25,TACC3,TGFBI,TPX2,TROAP,ZWINT
	2	Cell Morphology	Abnormal morphology of Nucleus	2,72E-20	Decreased	-5,141	AURKB,BIRC5,BUB1,BUB1B,CDC20,CDCA8,CDK1,CENPE,CENPF,CENPI,CENPL,CENPN,CENPT,DLGAP5,ERCC6L,ESPL1,EXO1,FHL5,HASPIN,HELLS,KIF14,KIF4A,KIFC1,KNL1,LMNB1,MYBL1,NDC80,NUF2,NUSAP1,RAD54L,SGO1,SKA1,SPC25,TACC3,TGFBI,TPX2,TROAP,ZWINT
	3	Cell Morphology	Misalignment of chromosomes	2,14E-19	Decreased	-5,044	AURKB,BIRC5,BUB1,BUB1B,CDC20,CDCA8,CENPE,CENPF,CENPI,CENPL,CENPN,CENPT,DLGAP5,HASPIN,KIF14,KIF4A,KIFC1,KNL1,NDC80,NUF2,NUSAP1,SGO1,SKA1,SPC25,TACC3,TPX2,TROAP,ZWINT
	4	Cell Morphology	Abnormal morphology of subcellular	9,57E-16	Decreased	-3,967	AMOT,APOE,AURKB,BCL2,BGN,BIRC5,BUB1,BUB1B,CD44,CD47,CDC20,CDCA8,CDK1,CENPE,CENPF,CENPI,CENPL,CENPN,CENPT,CYP26B1,DCLK1,DLGAP5,DTNA,EGLN3,ERCC6L,ESPL1,ESR1,EXO1,FADS2,FHL5,FLRT3,GJA1,HASPIN,HELLS,ID1,KIF14,KIF4A,KIFC1,KNL1,LMNB1,MYBL1,NDC80,NEFL,NOX4,NR2F1,NTRK1,NUF2,NUSAP1,OGN,PCDH9,POC1A,PRKN,RAD54L,RHPN2,SCN1B,SEMA3D,SEMA4A,SERPINA3,SFRP1,SGO1,SKA1,SLC16A3,SLC8A1,SPC25,STRA6,SYNM,TACC3,TBC1D21,…
	5	Cell Death and Survival,Organismal Injury and Abnormalities	Cell death of lung cancer cell lines	2,85E-10	Decreased	-3,292	ACKR3,ANLN,ATAD2,BCL2,BIK,BIRC3,BIRC5,CASP1,CCNB1,CDC20,CDC6,CDKN1C,CDKN2C,CENPL,CHI3L1,EPHA2,EREG,FGF13,FOSL1,G0S2,GTSE1,IGF1,IRS1,JAG1,KIF2C,LRP1B,NFKBIA,NINJ1,NOTCH3,PBK,PDK1,PLK1,PMAIP1,POLE,PTPRO,REPS2,RRM2,TGFBR3,TNFAIP3,TNFSF10,TRIP13,UPP1,VEGFA
	6	Cell Death and Survival,Organismal Injury and Abnormalities	Cell death of tumor cell lines	8,26E-41	Decreased	-3,245	ACHE,ACKR3,ADAMTS12,ADAMTS16,ADORA2A,ADORA2B,ALOX12,ANKRD1,ANLN,APOE,ATAD2,AURKB,AXIN2,BACH2,BANP,BCHE,BCL2,BIK,BIRC3,BIRC5,BLM,BLNK,BNIP3,BUB1,BUB1B,CAPN6,CARD11,CASP1,CCNB1,CD44,CD47,CD55,CDC20,CDC6,CDCA2,CDCA5,CDH1,CDK1,CDKN1C,CDKN2C,CDT1,CELSR1,CEMIP,CENPE,CENPF,CENPI,CENPL,CENPN,CGNL1,CHI3L1,CLCA2,CLDN1,CLSPN,COBLL1,CRABP2,CXCL8,DCLK1,DEPDC1,DKK1,DOCK9,DPYD,DTL,E2F2,EGLN3,EGR1,ENPP1,ENPP2,EP…
	7	Cell Death and Survival,Organismal Injury and Abnormalities	Apoptosis of tumor cell lines	8,84E-38	Decreased	-3,160	ACKR3,ADORA2A,ADORA2B,ALOX12,ANKRD1,APOE,ATAD2,AURKB,AXIN2,BACH2,BANP,BCL2,BIK,BIRC3,BIRC5,BLM,BLNK,BNIP3,BUB1,CAPN6,CASP1,CCNB1,CD44,CD47,CD55,CDC20,CDC6,CDCA2,CDCA5,CDH1,CDK1,CDKN1C,CDKN2C,CEMIP,CENPE,CENPF,CENPL,CENPN,CGNL1,CHI3L1,CLCA2,CLDN1,COBLL1,CRABP2,CXCL8,DCLK1,DEPDC1,DKK1,DOCK9,DTL,E2F2,EGLN3,EGR1,ENPP1,ENPP2,EPHA2,EREG,ESM1,ESR1,ETHE1,ETV7,EVA1C,FBLN1,FGF13,FGR,FOS,FOSL1,FOXM1,FST,G0S…
	8	Cellular Response to Therapeutics	Sensitivity of cells	1,19E-08	Decreased	-3,071	APOE,BCL2,CCNB1,CCNE2,CD44,CDCA3,CDCA5,CDH1,CENPF,CENPI,CHTF18,CLCA2,CLDN1,CP,CXCL8,DCLK1,DDIAS,DKK1,DTL,EPHA2,EREG,ESR1,ETV7,FOS,FOSL1,FOXM1,G0S2,HASPIN,HELLS,HJURP,HMMR,IQGAP3,IRS1,KIF11,KIF4A,MASP1,MND1,MYBL2,NOTCH3,OLR1,P2RY14,PBK,PLCE1,PLK1,PMAIP1,POLE,POLQ,RAB27B,RAD54L,RUNX1,SKA1,SLC1A3,SNAI2,TACC3,TAGLN2,TNFAIP3,TNFSF10,TPX2,TRAIP,TRIP13
	9	Cell Death and Survival,Organismal Injury and Abnormalities	Apoptosis of lung cancer cell lines	1,11E-10	Decreased	-2,898	ACKR3,ATAD2,BCL2,BIK,BIRC3,BIRC5,CASP1,CCNB1,CDC20,CDKN1C,CDKN2C,CENPL,CHI3L1,EPHA2,EREG,FGF13,FOSL1,G0S2,GTSE1,IGF1,IRS1,JAG1,KIF2C,LRP1B,NFKBIA,NINJ1,NOTCH3,PDK1,PLK1,PMAIP1,POLE,PTPRO,REPS2,RRM2,TGFBR3,TNFAIP3,TNFSF10,TRIP13,UPP1,VEGFA
	10	Cell Death and Survival,Organismal Injury and Abnormalities	Cell death of carcinoma cell lines	1,30E-18	Decreased	-2,476	ACKR3,ANLN,AURKB,BCL2,BIK,BIRC5,CASP1,CCNB1,CD44,CDC20,CDC6,CDCA2,CDCA5,CDH1,CDK1,CDKN2C,CENPL,CENPN,CHI3L1,CXCL8,DPYD,ENPP1,EPHA2,EREG,EVA1C,FGF13,FOS,FOSL1,GATA6,GJA1,GPM6A,HJURP,HOXD9,ID1,IGF1,IRS1,ITGB3,JAG1,KIF18B,KIF2C,KLF2,LRP1B,MTUS1,NEK2,NFKBIA,NOTCH3,NPNT,OIP5,ORC1,PBK,PDK1,PKMYT1,PLK1,PMAIP1,POLE,PRKN,PTPRO,RACGAP1,REPS2,RIGI,RRM2,SERPINE1,SFRP1,SLC27A6,SNAI2,SULF1,TGFBR3,TMTC1,TNFAIP3…
	11	Cell Death and Survival	Apoptosis	1,07E-53	Decreased	-2,033	ACHE,ACKR3,ADA,ADCYAP1R1,ADORA2A,ADORA2B,ALOX12,AMOT,ANKRD1,APLN,APOE,ASTN1,ATAD2,AURKB,AXIN2,B3GALT2,BACH2,BANP,BASP1,BCL2,BDKRB1,BGN,BIK,BIRC3,BIRC5,BLM,BLNK,BNIP3,BST2,BUB1,BUB1B,CAPN6,CASP1,CCN4,CCNA2,CCNB1,CD1D,CD44,CD47,CD55,CDC20,CDC45,CDC6,CDCA2,CDCA5,CDH1,CDH3,CDK1,CDKN1C,CDKN2C,CDKN3,CEMIP,CENPA,CENPE,CENPF,CENPL,CENPN,CEP55,CFB,CGA,CGNL1,CHI3L1,CHTF18,CLCA2,CLDN1,COBLL1,CRABP2,CXCL8,CY…
	12	Embryonic Development,Organismal Development,Skeletal and Muscular System Development and Function	Mineralization of bone	1,92E-08	Decreased	-2,018	ALPL,AXIN2,CYP27B1,ECM1,ENPP1,ESR1,FBN2,FGR,FST,GAS6,GJA1,IGF1,MGP,MTSS1,OSR2,PRLR,PTHLH,PTN,SLC24A3,SLC8A1,TENT5A,WNT11
	13	Developmental Disorder,Organismal Injury and Abnormalities,Organismal Survival	Death of embryo	6,35E-08	Decreased	-2,011	AMOT,BIRC5,BLM,BUB1,BUB1B,CACNB2,CCNA2,CCNE2,CDC20,CDC45,CDH1,CDK1,CDKN1C,CDKN2C,CENPE,DTL,ENPP2,ERCC6L,ESPL1,FOSL1,FOXM1,GATA6,HBEGF,ITGB8,JAG1,KLF2,LAMA1,LRP1B,LTBP2,MASTL,MCM10,MIS18A,MYBL2,NCAPH,NR4A3,NTRK1,P3H2,PBX1,POLQ,PRAG1,PTHLH,RECQL4,REV3L,RIGI,RUNX1,SFRP1,SFRP2,TACC3,TFRC,TGFBR3,TRAIP,VCAM1,VEGFA
	14	Cell Morphology,Organismal Injury and Abnormalities,Skeletal and Muscular Disorders	Muscular hypertrophy	1,36E-08		-1,987	ADA,ADORA2A,EDNRA,FOS,FOXM1,FST,GATA6,HBEGF,IER3,IGF1,IL33,IL7,INHBA,LIF,MMP1,NFKBIA,NOTCH3,NOX4,NPR1,NR4A3,PLCE1,PTGES,RGS4,SERPINE1,TGFBR3,TNFAIP3,TRIM63
	15	Connective Tissue Disorders,Developmental Disorder,Organismal Injury and Abnormalities,Skeletal and Muscular Disorders	Microcephaly	3,85E-09		-1,980	ALPL,ASPM,BLM,BUB1,CDC45,CDC6,CDT1,CENPE,CENPF,CENPT,DKK1,FAT4,GNAO1,HECW2,IGF1,KIF11,KIF14,KIF15,KIF23,KLF2,KNL1,LMNB1,MASP1,MCM3,MCM5,MTSS2,NCAPH,NUSAP1,ORC1,POC1A,TRAIP,TUBB4A
	16	Organismal Injury and Abnormalities	Hypertrophy	5,93E-13		-1,939	ADA,ADORA2A,ANKRD1,APLN,APOE,BCL2,BGN,BIRC5,CACNB2,CGA,DEPTOR,E2F2,ECM1,EDNRA,ESR1,FABP3,FOS,FOXM1,FST,GAS6,GATA6,GDNF,GJA1,HBEGF,IER3,IGF1,IKBKE,IL33,IL7,INHBA,ITGB3,KCNE3,LIF,MMP1,MMP19,NFKBIA,NOTCH3,NOX4,NPPC,NPR1,NR4A3,PBX1,PGR,PLAT,PLCE1,PRLR,PTGES,PTHLH,RCAN1,RGS4,SERPINE1,SLC8A1,SLIT2,STC1,TGFBR3,TNFAIP3,TRIM63,VEGFA
	17	Cardiovascular Disease,Cell Morphology,Organismal Injury and Abnormalities,Skeletal and Muscular Disorders	Abnormal morphology of cardiomyocytes	6,62E-09		-1,910	EDNRA,FMOD,FOXM1,GATA6,HBEGF,HEY1,IER3,IGF1,IL33,INHBA,LIF,LUM,NFKBIA,NOTCH3,NOX4,PLCE1,PPP1R13L,PTGES,RGS4,SERPINE1,SLC6A6,SLC8A1,TGFBR3,TNFAIP3,TRIM63,VEGFA
	18	Cell Death and Survival,Organismal Injury and Abnormalities	Apoptosis of carcinoma cell lines	1,24E-15		-1,875	ACKR3,AURKB,BCL2,BIK,BIRC5,CASP1,CCNB1,CD44,CDC20,CDC6,CDCA2,CDCA5,CDH1,CDKN2C,CENPL,CENPN,CHI3L1,ENPP1,EPHA2,EREG,EVA1C,FGF13,FOS,FOSL1,GATA6,GJA1,HJURP,HOXD9,ID1,IGF1,IRS1,JAG1,KIF2C,KLF2,LRP1B,MTUS1,NFKBIA,NOTCH3,NPNT,OIP5,PDK1,PLK1,PMAIP1,POLE,PRKN,PTPRO,RACGAP1,REPS2,RIGI,RRM2,SERPINE1,SFRP1,SLC27A6,SNAI2,SULF1,TGFBR3,TMTC1,TNFAIP3,TNFSF10,TRIP13,UPP1,VEGFA
	19	Cell Death and Survival,Organismal Injury and Abnormalities	Necrosis	8,86E-51		-1,845	ACHE,ACKR3,ADA,ADAMTS12,ADAMTS16,ADCYAP1R1,ADORA2A,ADORA2B,ALOX12,ANKRD1,ANLN,APLN,APOE,ASTN1,ATAD2,AURKB,AXIN2,B3GALT2,BACH2,BANP,BASP1,BCHE,BCL2,BGN,BIK,BIRC3,BIRC5,BLM,BLNK,BNIP3,BST2,BUB1,BUB1B,C7,CACNB2,CAPN6,CARD11,CASP1,CCN4,CCNB1,CD1D,CD44,CD47,CD55,CDC20,CDC45,CDC6,CDCA2,CDCA5,CDH1,CDH3,CDK1,CDKN1C,CDKN2C,CDT1,CELSR1,CEMIP,CENPE,CENPF,CENPI,CENPL,CENPN,CFB,CGNL1,CHI3L1,CLCA2,CLDN1,CLSPN,…
	20	Cell Morphology,Organismal Injury and Abnormalities	Hypertrophy of cells	7,15E-12		-1,818	ADA,ADORA2A,CGA,DEPTOR,ECM1,EDNRA,ESR1,FOS,FOXM1,FST,GATA6,GDNF,GJA1,HBEGF,IER3,IGF1,IL33,IL7,INHBA,LIF,MMP1,MMP19,NFKBIA,NOTCH3,NOX4,NPPC,NPR1,NR4A3,PBX1,PLCE1,PRLR,PTGES,PTHLH,RGS4,SERPINE1,STC1,TGFBR3,TNFAIP3,TRIM63,VEGFA
	21	Organismal Injury and Abnormalities,Skeletal and Muscular Disorders	Abnormal morphology of muscle	7,76E-15		-1,792	ACTA1,ACTN3,ADA,ADORA2A,ALPL,APOE,BCL2,BGN,CAPN6,CD47,CD55,CDKN1C,EDNRA,ENPP1,ESR1,FMOD,FOS,FOXM1,FST,GATA6,HBEGF,HEY1,HEYL,IER3,IGF1,IL33,IL7,INHBA,KLF2,LIF,LMNB1,LUM,MGP,MMP1,NFKBIA,NOTCH3,NOX4,NPR1,NR4A3,PLCE1,PPP1R13L,PTGES,RCAN1,RGS4,SERPINE1,SLC6A6,SLC8A1,SYNM,SYT7,TGFBR3,TNFAIP3,TRIM63,VCAM1,VEGFA
	22	Cellular Assembly and Organization	Missegregation of chromosomes	1,74E-08		-1,781	AURKB,BUB1,BUB1B,CENPA,CENPE,ERCC6L,GTSE1,KIF11,KIF2C,KIF4A,NDC80,TTK
	23	Organismal Injury and Abnormalities,Organismal Survival	Organismal death	1,41E-58		-1,780	ACHE,ACKR3,ACTA1,ADA,ADAMTS12,ADAMTS16,ADCY7,ADCYAP1R1,ADORA2A,ADORA2B,AK4,ALOX12,ALPL,AMOT,AMPH,ANLN,APLN,APOD,APOE,ASF1B,ASPA,ASPM,ATP12A,AURKB,BASP1,BCHE,BCL2,BDKRB1,BGN,BIK,BIRC5,BLM,BLNK,BMPER,BUB1,BUB1B,CACNB2,CASP1,CCN4,CCNA2,CCNB1,CCNB2,CCNE2,CD44,CD47,CD55,CDC20,CDC45,CDC6,CDCA2,CDCA5,CDCA8,CDH1,CDH17,CDH3,CDK1,CDKN1C,CDKN2C,CDKN3,CDT1,CELSR1,CEMIP,CENPA,CENPE,CENPF,CENPI,CENPL,CENPN,CEP…
	24	Cell Cycle	Senescence of tumor cell lines	7,55E-09		-1,715	BCL2,BLM,CDC6,CDKN1C,ESR1,FOXM1,HJURP,ID1,IGF1,ITGB3,KIF20A,MYBL2,NFKBIA,NOX4,PLK1,RACGAP1,RRM2,SERPINE1,SLC4A11,TOP2A
	25	Cancer,Hematological Disease,Organismal Injury and Abnormalities	Bone marrow neoplasm	2,85E-19		-1,698	ABCA6,ABCA8,ACKR1,ADA,ADAMTS12,ADAMTS16,ADAMTS5,ADCY7,ADCYAP1R1,ADORA2A,AMOT,ANO4,ARHGAP6,ART3,ASF1B,ATP12A,AURKB,AXIN2,BACH2,BANP,BCL2,BIRC5,BLM,BRINP2,BUB1B,C7,CACNB2,CARD11,CCDC170,CCDC3,CCN4,CCNA2,CCNE2,CD180,CD44,CD47,CDCA5,CDCA8,CDH3,CDHR3,CDK1,CDT1,CEMIP,CENPE,CENPF,CENPI,CENPN,CENPT,CH25H,CHI3L1,CHN1,CHST15,CLSPN,CLSTN2,COBLL1,CP,CRISP2,CYP7B1,DCLK1,DGKI,DIAPH3,DNAH7,DOCK9,DRP2,EGLN3,EGR1…
	26	Cell Cycle	Senescence of cells	3,17E-14		-1,599	BCL2,BLM,BUB1,BUB1B,CCNA2,CDC20,CDC6,CDKN1C,CENPA,DKK1,E2F2,EGR1,EPHX1,ERCC6L,EREG,ESR1,EXO1,FOSL1,FOXM1,HELLS,HJURP,ID1,IGF1,IL1A,ITGB3,KIF20A,LMNB1,MYBL2,NCAPH,NFKBIA,NKX3-1,NOTCH3,NOX4,PLK1,PPP1R13L,PRKN,RACGAP1,RRM2,RUNX1,SERPINE1,SERPINE2,SLC4A11,SOX5,TNFSF15,TOP2A,UHRF1,VEGFA,VNN1
	27	Cellular Compromise,DNA Replication, Recombination, and Repair,Organismal Injury and Abnormalities	Chromosomal instability	6,03E-08		-1,575	AXIN2,BLM,BUB1,BUB1B,CCNB1,ERCC6L,EXO1,FOXM1,GTSE1,IQGAP3,KIFC1,NOX4,OIP5,PLK1,SNAI2,TRAIP
	28	Organismal Injury and Abnormalities	Extraintestinal functional disorder	2,34E-12		-1,514	ACHE,ACKR3,ACTN3,ADCYAP1R1,ADORA2A,ADORA2B,ANKDD1B,APOE,BASP1,BCHE,BCL2,CACNB2,CD44,CDKN1C,CLSTN2,CP,CXCL8,CYP26B1,DGKI,DIAPH3,DKK1,DPYD,DTNA,EDNRA,EMCN,ENPP2,EPHA2,ESR1,FABP3,FAT4,FBN2,FHL5,FOS,FST,GASK1A,GNAO1,GPM6A,GPR135,GRM7,HBEGF,HJURP,HOXD10,HTR1D,IGSF10,IL1A,INHBA,ITGB3,KIF26B,LRP1B,LSAMP,MAFB,MGLL,MMP1,NEGR1,NOX4,NTNG1,OLFM4,P2RY14,PCDH9,PDE11A,PDE4C,PGR,PLAT,PLCE1,PRKN,PRSS12,PTH2R,RAB2…
	29	Cellular Development,Connective Tissue Development and Function,Skeletal and Muscular System Development and Function,Tissue Development	Differentiation of osteoblasts	1,48E-13		-1,508	AXIN2,BCL2,BGN,BMPER,CCN4,CDK1,CTHRC1,DKK1,EDNRA,ENPP1,EPHA2,FBN2,FOS,FOSL1,GJA1,HEY1,HOXA10,ID1,ID4,IGF1,IL7,INHBA,JAG1,NPNT,NPPC,PTHLH,PTN,SCUBE2,SEMA4D,SFRP1,SFRP2,SNAI2,STC1,TENT5A,TGFBR3,TNN,VEGFA,WNT11
	30	Cell Morphology	Enlargement of cells	4,85E-14		-1,485	ADA,ADORA2A,BCL2,CASP1,CDH1,CENPA,CGA,DEPTOR,DIAPH3,ECM1,EDNRA,ESR1,FOS,FOXM1,FST,GATA6,GDNF,GJA1,HBEGF,IER3,IGF1,IL33,IL7,INHBA,LIF,LMNB1,MMP1,MMP19,NFKBIA,NOTCH3,NOX4,NPPC,NPR1,NR4A3,NTRK1,PBX1,PLCE1,PRLR,PTGES,PTHLH,RGS4,SERPINE1,SLC12A2,SLC8A1,STC1,TGFBR3,TNFAIP3,TRIM63,VEGFA
	31	Cell Death and Survival,Organismal Injury and Abnormalities	Cell death of cervical cancer cell lines	1,39E-13		-1,478	AURKB,AXIN2,BCL2,BIRC5,BUB1,BUB1B,CASP1,CCNB1,CDC20,CDC6,CDCA2,CDK1,CDKN2C,CENPE,CENPF,CLCA2,DOCK9,ESR1,FOS,FST,G0S2,GORASP1,GTSE1,IER3,IKBKE,IL32,KIF11,KIF14,KIF15,KNL1,KNTC1,MCM10,MCOLN2,NDC80,NFKBIA,NR4A3,NUF2,PBK,PKMYT1,PLK1,PMAIP1,PRKN,RACGAP1,SPC25,TACC3,TNFRSF21,TNFSF10,TOP2A,TPX2,TTK
	32	Connective Tissue Development and Function,Embryonic Development,Organismal Development,Skeletal and Muscular System Development and Function,Tissue Development	Ossification of bone	6,15E-08		-1,452	BGN,CDKN1C,DHRS3,ENPP1,ESR1,FAT4,FMOD,GJA1,HELLS,HIVEP3,HOXD9,IGF1,LIF,MGP,PGR,PRLR,PTHLH,SCUBE2,SFRP2,SOX5
	33	Cell Death and Survival,Organismal Injury and Abnormalities	Apoptosis of cervical cancer cell lines	1,33E-12		-1,438	AXIN2,BCL2,BIRC5,BUB1,CASP1,CCNB1,CDC20,CDC6,CDCA2,CDK1,CDKN2C,CENPE,CENPF,CLCA2,DOCK9,ESR1,FOS,FST,G0S2,GTSE1,IER3,IKBKE,IL32,KIF11,KIF14,KNL1,KNTC1,MCM10,NDC80,NFKBIA,NUF2,PBK,PLK1,PMAIP1,PRKN,RACGAP1,SPC25,TACC3,TNFRSF21,TNFSF10,TPX2,TTK
	34	Cell Death and Survival,Organismal Injury and Abnormalities	Cell death of squamous cell carcinoma cell lines	3,27E-09		-1,434	AURKB,BCL2,BIRC5,CD44,CDCA2,CDH1,ENPP1,FOS,ID1,ITGB3,KIF18B,MTUS1,ORC1,PKMYT1,PLK1,PMAIP1,RIGI,RRM2,SERPINE1,SULF1,TNFSF10
	35	Cellular Assembly and Organization,DNA Replication, Recombination, and Repair	Quantity of mitotic spindle	4,94E-09		-1,420	AURKB,HMMR,KIF11,KIF2C,KIF4A,PLK1,SPC25,TACC3,TPX2
	36	Cancer,Organismal Injury and Abnormalities	Liquid tumor	1,65E-22		-1,404	ABCA6,ABCA8,ACHE,ACKR1,ADA,ADAMTS12,ADAMTS15,ADAMTS16,ADAMTS5,ADCY7,ADCYAP1R1,ADORA2A,ALDH8A1,ALOX12,AMOT,ANO4,ARHGAP6,ART3,ASF1B,ATP12A,AURKB,AXIN2,BACH2,BANP,BCHE,BCL2,BHLHE22,BIRC3,BIRC5,BLM,BLNK,BMPER,BRINP2,BUB1B,C7,CACNB2,CARD11,CCDC170,CCDC3,CCN4,CCNA2,CCNE2,CD180,CD44,CD47,CDC42EP2,CDCA5,CDCA8,CDH1,CDH3,CDHR3,CDK1,CDKN3,CDT1,CELSR1,CEMIP,CENPE,CENPF,CENPI,CENPN,CENPT,CFAP91,CH25H,CHI3L1,C…
	37	Cancer,Hematological Disease,Organismal Injury and Abnormalities	Bone marrow cancer	4,05E-19		-1,387	ABCA6,ABCA8,ACKR1,ADA,ADAMTS12,ADAMTS16,ADAMTS5,ADCY7,ADCYAP1R1,ADORA2A,AMOT,ANO4,ARHGAP6,ART3,ASF1B,ATP12A,AURKB,AXIN2,BACH2,BANP,BCL2,BIRC5,BLM,BRINP2,BUB1B,C7,CACNB2,CARD11,CCDC170,CCDC3,CCN4,CCNA2,CCNE2,CD180,CD44,CD47,CDCA5,CDCA8,CDH3,CDHR3,CDK1,CDT1,CEMIP,CENPE,CENPF,CENPI,CENPN,CENPT,CH25H,CHI3L1,CHN1,CHST15,CLSPN,CLSTN2,COBLL1,CP,CRISP2,CYP7B1,DCLK1,DGKI,DIAPH3,DNAH7,DOCK9,DRP2,EGLN3,ENPP…
	38	Neurological Disease,Organismal Injury and Abnormalities	Abnormal morphology of nervous system	7,82E-09		-1,359	ACHE,ADCYAP1R1,ALPL,APOE,ASPA,ASPM,ASTN1,BCL2,BHLHE22,CD44,CD47,CDKN1C,CDKN2C,CEP55,CHI3L1,CHN1,CP,DCLK1,DKK1,DNER,DTNA,EDNRA,EGLN3,ESR1,FST,GDNF,GJA1,HEY1,HOXA10,HOXD10,HOXD3,HPN,ID1,IGF1,IL1A,ITGB8,JAG1,KIF14,LIF,LMNB1,NEFL,NR2F1,NTRK1,PCDH9,PDE11A,PLAT,PPM1H,PRKN,PTPRZ1,RNF180,RPS6KA5,RUNX1,SCN1B,SEMA4A,SERPINA3,SERPINE2,SLC12A2,SLC16A3,SLC1A2,SLC1A3,SLC5A3,STC1,STRA6,SULF1,TFRC,TMEM176B,UHRF1…
	39	Organismal Injury and Abnormalities	Hypertrophy of tissue	3,61E-12		-1,342	ADA,ADORA2A,ECM1,EDNRA,ESR1,FOS,FOXM1,FST,GATA6,GDNF,HBEGF,IER3,IGF1,IL33,IL7,INHBA,LIF,MMP1,MMP19,NFKBIA,NOTCH3,NOX4,NPPC,NPR1,NR4A3,PBX1,PGR,PLCE1,PRLR,PTGES,PTHLH,RGS4,SERPINE1,STC1,TGFBR3,TNFAIP3,TRIM63,VEGFA
	40	Behavior	Locomotion	9,37E-09		-1,335	ACHE,ADORA2A,APOE,ASTN1,BCHE,BHLHE22,BRINP2,CELSR1,CHN1,CP,EGR1,ENPP1,ESR1,FOSL1,GDNF,GNAO1,GPRIN3,GRIA3,HOXD10,HOXD9,IGF1,IL1A,KCNMA1,LGI4,LIF,MGLL,NEFL,NEGR1,NFKBIA,NPAS1,PDE11A,PRKN,PTH2R,RCAN1,RGS4,SCN1B,TFRC,TK1
	41	Cardiovascular Disease,Organismal Injury and Abnormalities	Hypertrophy of heart	3,71E-08		-1,215	ADA,ADORA2A,ANKRD1,APLN,APOE,BCL2,BIRC5,CACNB2,EDNRA,FABP3,FOXM1,GAS6,GATA6,HBEGF,IER3,IGF1,IKBKE,IL33,INHBA,ITGB3,LIF,MMP1,NFKBIA,NOTCH3,NOX4,NPR1,NR4A3,PBX1,PLAT,PLCE1,PTGES,RCAN1,RGS4,SERPINE1,SLC8A1,TGFBR3,TNFAIP3,TRIM63
	42	Cell Death and Survival,Organismal Injury and Abnormalities	Cell death of colorectal cancer cell lines	9,04E-11		-1,169	ACKR3,ADORA2A,ADORA2B,BANP,BCL2,BIK,BIRC5,BNIP3,CASP1,CCNB1,CD44,CDC20,CDC6,CDCA5,CDH1,CDK1,CDKN1C,CLDN1,DCLK1,EGLN3,EGR1,ETV7,G0S2,GATA6,IGF1,IKBKE,IL1A,KIF15,MCM10,MTSS1,NFKBIA,PIF1,PIGR,PMAIP1,POLE,PPP1R13L,PRKN,RUNX1,TK1,TNFSF10,TTK,VEGFA,ZBP1
	43	Cell Cycle	Ploidy	6,16E-10		-1,094	AURKB,BCL2,BIRC5,BUB1,BUB1B,CCNA2,CDC20,CDH1,CDK1,CENPE,E2F2,ERCC6L,ESPL1,FOXM1,GATA6,IGF1,IL33,KIF11,KNL1,NEK2,NOTCH3,PLK1,TACC3,TOP2A,TPX2
	44	Cancer,Hematological Disease,Organismal Injury and Abnormalities	Myelodysplastic syndrome or leukemia	5,00E-22		-1,094	ABCA6,ABCA8,ACHE,ACKR1,ADA,ADAMTS12,ADAMTS15,ADAMTS16,ADAMTS5,ADCY7,ADCYAP1R1,ADORA2A,ALDH8A1,ALOX12,AMOT,ANO4,ARHGAP6,ART3,ASF1B,ATP12A,AURKB,AXIN2,BACH2,BANP,BCHE,BCL2,BHLHE22,BIRC3,BIRC5,BLM,BLNK,BMPER,BRINP2,BUB1B,C7,CACNB2,CARD11,CCDC170,CCDC3,CCN4,CCNA2,CCNE2,CD180,CD44,CD47,CDC42EP2,CDCA5,CDCA8,CDH1,CDH3,CDHR3,CDK1,CDKN3,CDT1,CELSR1,CEMIP,CENPE,CENPF,CENPI,CENPN,CENPT,CFAP91,CH25H,CHI3L1,C…
	45	Organismal Injury and Abnormalities	Visceromegaly	1,10E-13		-1,070	ACKR3,ACTA1,ADA,ADORA2A,ANKRD1,AOAH,APLN,APOE,BCL2,BGN,BIK,BIRC5,BLNK,BNIP3,BST2,CACNB2,CD47,CDKN2C,CYP26B1,DDIAS,DEPTOR,DTNA,E2F2,EDNRA,EGLN3,ESR1,FABP3,FADS2,FBN2,FOSL1,FOXM1,GAS6,GATA6,GDNF,GJA1,HBEGF,IER3,IGF1,IKBKE,IL23A,IL33,IL7,INHBA,IRS1,ITGB3,KCNE3,LIF,MGLL,MMP1,NFKBIA,NOD2,NOTCH3,NOX4,NPR1,NR4A3,OLR1,PBX1,PDK1,PDLIM3,PHF19,PLAT,PLCE1,PPP1R13L,PRKN,PTGES,RCAN1,RGS4,RIGI,RRM2,SERPINE1,SLC…
	46	Organismal Injury and Abnormalities,Organismal Survival	Perinatal death	1,75E-08		-1,057	ACKR3,ADA,BGN,BLNK,BMPER,BUB1,CD44,CDKN1C,CLDN1,CYP26B1,DHRS3,DKK1,E2F2,EDNRA,FAT4,FBLN1,FOS,FOXM1,FST,GATA6,GDNF,GJA1,HBEGF,HELLS,HOXA11,HOXD3,HPGD,ID1,IGF1,INHBA,ITGB8,KIF26B,LIF,LMNB1,MAFB,NR2F1,PBX1,PTGES,PTHLH,RECQL4,SCNN1B,SLC1A2,SLC1A3,SLC5A3,SLIT2,SNAI2,SOX5,TK1,VEGFA,WNT11
	47	Cancer,Organismal Injury and Abnormalities	Abdominal adenocarcinoma	3,32E-73		-1,026	ABCA6,ABCA8,ABCA9,ABLIM3,ACHE,ACKR1,ACKR3,ACTA1,ACTN3,ADA,ADAMTS12,ADAMTS15,ADAMTS16,ADAMTS5,ADAMTSL1,ADCY7,ADCYAP1R1,ADORA2A,ADORA2B,AFF2,ALDH8A1,ALOX12,ALPL,AMOT,AMPD3,AMPH,ANKRD1,ANKRD6,ANLN,ANO4,ANXA13,AOAH,APLN,APOD,APOE,ARHGAP6,ART3,ASPA,ASPM,ASTN1,ATAD2,ATP12A,AURKB,AXIN2,B3GALT2,BACH2,BANP,BASP1,BCHE,BCL2,BDKRB1,BEX4,BGN,BHLHE22,BIK,BIRC3,BIRC5,BLM,BLNK,BMPER,BNIP3,BRINP2,BST2,BUB1,BUB1B,…
	48	Cancer,Organismal Injury and Abnormalities,Reproductive System Disease	Genital tract cancer	6,26E-61		-0,970	ABCA6,ABCA8,ABCA9,ABLIM3,ACHE,ACTA1,ACTN3,ADA,ADAMTS12,ADAMTS15,ADAMTS16,ADAMTS5,ADAMTSL1,ADCY7,ADCYAP1R1,ADORA2A,ADORA2B,AFF2,ALDH8A1,ALPL,AMOT,AMPD3,AMPH,ANKRD1,ANKRD6,ANLN,ANO4,ANXA13,AOAH,APLN,APOD,APOE,ARHGAP6,ART3,ASPA,ASPM,ASTN1,ATAD2,AURKB,AXIN2,BANP,BASP1,BCHE,BCL2,BDKRB1,BEX4,BGN,BIK,BIRC3,BIRC5,BLM,BLNK,BMPER,BNIP3,BUB1,BUB1B,C1R,C7,CACNB2,CAPN6,CARD11,CASP1,CASS4,CCDC136,CCDC170,CCDC3…
	49	Cancer,Organismal Injury and Abnormalities,Reproductive System Disease	Prostate cancer	2,52E-33		-0,970	ACTA1,ADAMTS15,ADAMTS16,ADAMTS5,ADAMTSL1,ADCY7,AFF2,ALPL,AMPD3,ANKRD1,ANLN,ANO4,AOAH,APLN,APOD,APOE,ARHGAP6,ASPM,ATAD2,AXIN2,BANP,BCL2,BDKRB1,BIK,BIRC5,BLM,BUB1,BUB1B,C1R,C7,CAPN6,CARD11,CASP1,CCDC136,CCDC3,CCDC85C,CCNA2,CCNB1,CD44,CDC20,CDC45,CDC6,CDCA5,CDH1,CDH17,CDH3,CDHR3,CDKN2C,CELSR1,CENPA,CENPE,CENPF,CENPL,CENPT,CEP55,CFAP91,CFB,CHI3L1,CLSTN2,COBLL1,COL21A1,CP,CRACD,CTHRC1,CXCL6,DCLK1,DEPD…
	50	Embryonic Development,Organismal Development,Skeletal and Muscular System Development and Function	Limb development	1,73E-08		-0,950	ALOX12,CRABP2,CTHRC1,CYP26B1,CYP27B1,DKK1,ECM1,ESR1,FBN2,GJA1,HOXA10,HOXA11,HOXD10,HOXD9,IGF1,IRF6,ITGBL1,NPPC,NPR1,NTRK1,OSR2,PBX1,PGR,PRLR,PTHLH,SFRP1,SFRP2,SNAI2,STC1,VEGFA
	51	Cancer,Hematological Disease,Organismal Injury and Abnormalities	Myeloid neoplasm	1,58E-20		-0,933	ABCA6,ABCA8,ACKR1,ADA,ADAMTS12,ADAMTS16,ADAMTS5,ADCY7,ADCYAP1R1,ADORA2A,AMOT,ANO4,ARHGAP6,ART3,ASF1B,ATP12A,AURKB,AXIN2,BACH2,BANP,BCL2,BIRC5,BLM,BRINP2,BUB1B,C7,CACNB2,CARD11,CASP1,CCDC170,CCDC3,CCN4,CCNA2,CCNE2,CD180,CD44,CD47,CDCA5,CDCA8,CDH3,CDHR3,CDK1,CDT1,CEMIP,CENPE,CENPF,CENPI,CENPN,CENPT,CH25H,CHI3L1,CHN1,CHST15,CLSPN,CLSTN2,COBLL1,CP,CRISP2,CYP7B1,DCLK1,DGKI,DIAPH3,DNAH7,DOCK9,DRP2,EGLN…
	52	Organismal Injury and Abnormalities	Abnormal morphology of mediastinum	4,20E-15		-0,915	ACKR3,ACTA1,ADA,ADORA2A,ALPL,ANKRD1,APLN,APOE,BCL2,BGN,BIRC5,BNIP3,CACNB2,CARD11,CCNB2,CDKN2C,DDIAS,DHRS3,DTNA,EDNRA,EGLN3,ESR1,FABP3,FADS2,FAT4,FBN2,FLRT2,FMOD,FOS,FOSL1,FOXM1,GAS6,GATA6,GJA1,HBEGF,HELLS,HEY1,IER3,IGF1,IKBKE,IL23A,IL33,IL7,INHBA,IRS1,ITGB3,ITGB8,JAG1,LIF,LUM,MGLL,MMP1,MMP15,NFKBIA,NOD2,NOTCH3,NOX4,NPR1,NR4A3,OLR1,PBX1,PDLIM3,PLAT,PLCE1,PPP1R13L,PRKN,PTGES,RCAN1,RECQL4,RGS4,RHOH,…
	53	Immunological Disease,Organismal Injury and Abnormalities	Abnormal morphology of lymphoid organ	6,12E-12		-0,865	ALPL,AOAH,APOE,BCL2,BIK,BLNK,BST2,CARD11,CCNB2,CD47,CDH17,CDKN1C,CDKN2C,CYP26B1,CYP27B1,E2F2,EGLN3,ESR1,FADS2,FOS,GCNT1,HELLS,IL33,IL7,ITGB3,MYBL1,NFKBIA,NOTCH3,PBX1,PDK1,PGR,PHF19,RECQL4,RHOH,RIGI,RRM2,RUNX1,SNAI2,TACC3,TBXA2R,TGFBI,TGFBR3,TK1,TNFAIP3,VEGFA,ZBTB46
	54	Organismal Injury and Abnormalities	Abnormal morphology of epithelial tissue	1,66E-08		-0,861	ADA,AMPH,ASPM,BCL2,CD44,CDKN1C,CDKN2C,CP,CTHRC1,ESM1,ESR1,FADS2,FAM20A,FBLN1,FLRT3,FOXM1,FST,GATA6,GDNF,HBEGF,HOXA10,IGF1,INHBA,ITGB8,KLF2,LIF,MYBL1,NDST4,NFKBIA,NKX3-1,NR2F1,PGR,PRLR,PTHLH,PTN,SLC12A2,SLC4A11,STRA6,TNFAIP3,UPK3A,VEGFA
	55	Cancer,Organismal Injury and Abnormalities	Ductal carcinoma	3,22E-27		-0,849	ABCA6,ABCA9,ACKR1,ACKR3,ADA,ADAMTS12,ADAMTS15,ADAMTS5,ADAMTSL1,ADCYAP1R1,AFF2,ALPL,AMOT,AMPH,ANKRD6,ANO4,ARHGAP6,ASPM,ASTN1,ATP12A,AXIN2,B3GALT2,BCHE,BCL2,BGN,BIRC5,BLM,BNIP3,BRINP2,BUB1,BUB1B,C7,CAPN6,CARD11,CASS4,CCDC85C,CCL8,CCNB1,CCNE2,CD44,CDC20,CDC6,CDCA5,CDH1,CDH17,CDH3,CDK1,CELSR1,CENPE,CENPF,CENPL,CENPN,CEP55,CFAP91,CGNL1,CHN1,CLSPN,CLSTN2,COBLL1,COLEC12,CORO6,CRACD,CRISP2,CTHRC1,CXCL6,C…
	56	Cancer,Organismal Injury and Abnormalities	Ductal adenocarcinoma	3,39E-25		-0,849	ABCA9,ACKR1,ACKR3,ADA,ADAMTS12,ADAMTS15,ADAMTS5,ADAMTSL1,ADCYAP1R1,AFF2,ALPL,AMOT,AMPH,ANKRD6,ANO4,ARHGAP6,ASTN1,ATP12A,AXIN2,B3GALT2,BCHE,BCL2,BGN,BIRC5,BLM,BNIP3,BRINP2,BUB1,BUB1B,C7,CAPN6,CARD11,CASS4,CCDC85C,CCL8,CCNB1,CCNE2,CD44,CDC20,CDC6,CDCA5,CDH1,CDH17,CDH3,CDK1,CELSR1,CENPE,CENPF,CENPL,CENPN,CEP55,CFAP91,CGNL1,CLSPN,CLSTN2,COBLL1,COLEC12,CORO6,CRACD,CRISP2,CTHRC1,CXCL6,CXCL8,DCLK1,DDIAS…
	57	Cardiovascular Disease,Organismal Injury and Abnormalities	Abnormal morphology of heart	6,02E-12		-0,844	ACKR3,ACTA1,ADA,ADORA2A,ANKRD1,APLN,APOE,BCL2,BGN,BIRC5,BNIP3,CACNB2,CDKN2C,DDIAS,DHRS3,DTNA,EDNRA,EGLN3,ESR1,FABP3,FAT4,FBN2,FLRT2,FMOD,FOSL1,FOXM1,GAS6,GATA6,GJA1,HBEGF,HEY1,IER3,IGF1,IKBKE,IL23A,IL33,INHBA,IRS1,ITGB3,ITGB8,JAG1,LIF,LUM,MGLL,MMP1,MMP15,NFKBIA,NOD2,NOTCH3,NOX4,NPR1,NR4A3,OLR1,PBX1,PDLIM3,PLAT,PLCE1,PPP1R13L,PRKN,PTGES,RCAN1,RGS4,SEMA3D,SERPINE1,SLC1A3,SLC6A6,SLC8A1,TGFBR3,TNFAIP…
	58	Organismal Injury and Abnormalities	Abnormal morphology of body cavity	1,55E-25		-0,841	ACKR3,ACTA1,ADA,ADORA2A,ALPL,ANKRD1,AOAH,APLN,APOE,BCL2,BGN,BIK,BIRC5,BLNK,BMPER,BNIP3,BST2,CACNB2,CARD11,CCNB2,CD1D,CD44,CD47,CD55,CDH17,CDKN1C,CDKN2C,CGA,CP,CTHRC1,CYP26B1,CYP27B1,DDIAS,DEPTOR,DHRS3,DKK1,DTNA,E2F2,EDNRA,EGLN3,EGR1,ESR1,ETV4,EXO1,FABP3,FADS2,FAM20A,FAT4,FBLN1,FBN2,FLRT2,FMOD,FOS,FOSL1,FOXM1,GAS6,GATA6,GCNT1,GCNT4,GDNF,GJA1,HBEGF,HELLS,HEY1,HORMAD2,HOXA11,ID1,IER3,IGF1,IGFBP4,IKB…
	59	Cancer,Organismal Injury and Abnormalities	Growth of melanoma	2,46E-10		-0,801	ADORA2A,BCL2,BIRC5,CARD11,CCN4,CD44,CD47,CDH3,EGR1,FOXM1,IL33,ITGB3,LUM,NOX4,RCAN1,TNFSF10,VEGFA
	60	Embryonic Development,Organ Development,Organismal Development,Skeletal and Muscular System Development and Function,Tissue Development	Formation of muscle	2,54E-12		-0,789	ACTA1,ACTN3,ADAMTS15,ADAMTS5,ALOX12,ANKRD1,APOE,BCL2,BGN,CAPN6,CASP1,CCNA2,CDKN1C,CENPF,DIAPH3,EPHA2,FBLN1,FLOT1,FMOD,FST,GATA6,GJA1,HBEGF,HEY1,HOXD10,HOXD9,IGF1,IL36G,INHBA,JAG1,KLF2,LAMA1,LDHA,LIF,LMNB1,MSC,NEGR1,NFKBIA,NPR1,RGS4,SERPINE1,SLC8A1,SLIT2,STRA6,TGFBR3,TNN,VCAM1,VEGFA
	61	Cell Morphology	Shape change of tumor cell lines	2,65E-08		-0,767	CASS4,CDH1,CHN1,CXCL8,EDNRA,EPHA2,GAS6,GEM,HOOK1,IGF1,KNG1,MASTL,MATK,NOX4,PGR,PPP1R13L,RACGAP1,RUNX1,SEMA4D,SNAI2,SYNM,VCAM1
	62	Cardiovascular Disease,Organismal Injury and Abnormalities	Abnormal morphology of cardiovascular system	8,65E-16		-0,743	ACKR3,ACTA1,ADA,ADORA2A,AMOT,ANKRD1,APLN,APOE,ATP12A,BCL2,BGN,BIRC5,BNIP3,CACNB2,CCNE2,CD44,CDKN2C,DDIAS,DHRS3,DTNA,EDNRA,EGLN3,ENPP1,ENPP2,ESM1,ESR1,FABP3,FAT4,FBLN1,FBN2,FLRT2,FMOD,FOSL1,FOXM1,GAS6,GATA6,GDNF,GJA1,HBEGF,HEY1,HOXD3,HPGD,IER3,IGF1,IKBKE,IL23A,IL33,INHBA,IRS1,ITGB3,ITGB8,JAG1,KLF2,LIF,LUM,MGLL,MGP,MMP1,MMP15,NFKBIA,NOD2,NOTCH3,NOX4,NPR1,NR4A3,OLR1,PBX1,PDLIM3,PGR,PLAT,PLCE1,PPP1R1…
	63	Immunological Disease,Organismal Injury and Abnormalities	Abnormal morphology of spleen	3,16E-08		-0,742	ALPL,AOAH,BCL2,BIK,BLNK,BST2,CD47,CDH17,CDKN1C,CDKN2C,CYP26B1,E2F2,EGLN3,FADS2,FOS,HELLS,IL33,IL7,ITGB3,MYBL1,NFKBIA,PBX1,PDK1,PHF19,RHOH,RIGI,RRM2,SNAI2,TBXA2R,TGFBI,TGFBR3,TK1,TNFAIP3
	64	Tissue Development	Tubulation of epithelial tissue	2,82E-12		-0,733	CASP1,CD44,CHI3L1,CXCL8,DEPDC1,EPHA2,GAS6,ID1,IGF1,IL1A,IL33,KCNMA1,LIF,MGP,OLR1,PTN,PTPRZ1,RCAN1,RGS4,SLIT2,SNAI2,STC1,TAGLN2,TGFBI,VASH2,VEGFA
	65	Cancer,Hematological Disease,Immunological Disease,Organismal Injury and Abnormalities	Leukemia	1,31E-22		-0,728	ABCA6,ABCA8,ACHE,ACKR1,ADA,ADAMTS12,ADAMTS15,ADAMTS16,ADAMTS5,ADCY7,ADCYAP1R1,ADORA2A,ALDH8A1,ALOX12,AMOT,ANO4,ARHGAP6,ART3,ASF1B,ATP12A,AURKB,AXIN2,BACH2,BANP,BCHE,BCL2,BHLHE22,BIRC3,BIRC5,BLM,BLNK,BMPER,BRINP2,BUB1B,C7,CACNB2,CARD11,CCDC170,CCDC3,CCN4,CCNA2,CCNE2,CD180,CD44,CD47,CDC42EP2,CDCA5,CDCA8,CDH1,CDH3,CDHR3,CDK1,CDKN3,CDT1,CELSR1,CEMIP,CENPE,CENPF,CENPI,CENPN,CENPT,CFAP91,CH25H,CHI3L1,C…
	66	Cardiovascular Disease,Organismal Injury and Abnormalities	Abnormality of heart ventricle	1,45E-15		-0,720	ACKR3,ACTA1,ADA,ADAMTS5,ADCY7,ADORA2A,AMPD3,ANKRD1,APOD,APOE,BCL2,BGN,BIRC5,BNIP3,CACNB2,CCNE2,CHI3L1,DHRS3,DTNA,E2F2,EDNRA,ENO3,ENPP1,EPHX1,ESR1,FBLN1,FOXM1,GAS6,GATA6,GJA1,HBEGF,HEY1,IER3,IGF1,INHBA,ITGB3,ITGB8,ITGBL1,KNG1,LUM,MGP,MMP1,NFKBIA,NOTCH3,NOX4,NPR1,OLFM4,OMD,PALMD,PBX1,PDE11A,PDE4C,PGM2L1,PGR,PLAT,PLCE1,PPP1R13L,PTGES,PTHLH,RCAN1,S100A1,SERPINE1,SLC6A6,SLC8A1,SPON2,TBXA2R,TUBB4A,VCAM…
	67	Hematological System Development and Function,Tissue Morphology	Quantity of leukocytes	1,83E-23		-0,715	ACHE,ACKR3,ADA,ADAMTS12,ADORA2A,ADORA2B,ALPL,APOE,BACH2,BCL2,BIK,BIRC5,BLM,BLNK,BST2,BUB1,CARD11,CCDC3,CCL8,CCNB2,CD180,CD1D,CD44,CD47,CDH17,CDK1,CDKN2C,CHI3L1,CHST15,CLDN1,CXCL8,CYP27B1,DCLK1,DKK1,E2F2,ECM1,EGR1,EPHA2,ESR1,FDCSP,FOS,GCNT1,GCNT4,GJA1,GPR68,HBEGF,HELLS,HIVEP3,ID1,IGF1,IL1A,IL23A,IL27RA,IL33,IL36G,IL7,INHBA,IRF6,ITGB3,ITGB8,JAG1,KLF2,KNG1,LDHA,LECT2,LIF,LIPG,LUM,MATK,MMP19,MYBL1,MY…
	68	Cellular Assembly and Organization,DNA Replication, Recombination, and Repair	Formation of gamma H2AX nuclear focus	4,77E-08		-0,709	CCNA2,CCNB1,CDC45,CDK1,CLSPN,FOXM1,NEK2,NKX3-1,NOX4,POLQ,RAD54L,REV3L,TACC3,TUBB4A
	69	Embryonic Development,Hair and Skin Development and Function,Organ Development,Organismal Development,Tissue Development	Formation of skin	1,47E-11		-0,687	ADORA2A,AURKB,BCL2,CDH1,CDH3,CDK1,CELSR1,CLDN1,CRABP2,CXCL8,CYP26B1,CYP27B1,DKK1,ENPP1,EPHA2,EREG,ETV4,EVPL,FOS,FOXM1,FST,GATA6,GJA1,ID1,IGF1,IL1A,INHBA,IRF6,LDHA,MAFB,NFKBIA,NOTCH3,PLK1,PPP1R13L,PTHLH,RBP2,RUNX1,SFRP2,STS,SVEP1,TNFRSF19,TNFSF10,VEGFA,WNT6
	70	Cancer,Organismal Injury and Abnormalities	Cancer of secretory structure	7,16E-70		-0,664	ABCA6,ABCA8,ABCA9,ACHE,ACKR1,ACKR3,ACTA1,ADA,ADAMTS12,ADAMTS15,ADAMTS16,ADAMTS5,ADAMTSL1,ADCY7,ADCYAP1R1,ADORA2B,AFF2,AK4,ALOX12,ALPL,AMOT,AMPD3,AMPH,ANKRD1,ANKRD37,ANKRD6,ANLN,ANO4,ANXA13,AOAH,APLN,APOD,APOE,ARHGAP6,ASB9,ASPA,ASPM,ASTN1,ATAD2,ATP12A,AXIN2,B3GALT2,BACH2,BANP,BASP1,BCHE,BCL2,BDKRB1,BGN,BHLHE22,BIK,BIRC3,BIRC5,BLM,BLNK,BMPER,BNIP3,BRINP2,BUB1,BUB1B,C1R,C7,CACNB2,CAPN6,CARD11,CASP1,…
	71	Organismal Injury and Abnormalities,Skeletal and Muscular Disorders	Abnormality of lower limb	3,55E-12		-0,660	AOAH,APOE,BDKRB1,BGN,BUB1B,CD47,CEMIP,CYP26B1,DKK1,DNAJC6,ESR1,FMOD,FST,GJA1,HELLS,HOXA10,HOXA11,HOXD10,IGF1,IL1A,IRS1,LUM,NPPC,P2RY14,PGR,PTH2R,PTHLH,PTPRE,SCN1B,SCUBE2,SEMA4D,SYNM,TFRC,TGFBR3
	72	Developmental Disorder,Neurological Disease,Organismal Injury and Abnormalities	Dysmyelination	1,48E-08		-0,653	ACHE,ADAMTSL1,ADORA2B,APOE,ASPA,ATP12A,BACH2,BCHE,BCL2,BST2,CASP1,CD44,CD47,CDH3,CLSTN2,CP,CYP27B1,EGFL6,EGR1,ESR1,ETV7,FAM167A,GAS6,HPN,IGF1,IL27RA,INHBA,ITGB3,JAG1,JAZF1,KIF14,LIF,LMNB1,NEFL,NOD2,NOX4,PGR,PLA2G7,PLAT,POLE,PRKN,PTPRE,PTPRZ1,RASGEF1A,RPS6KA5,RRM2,TGFBR3,TNFAIP3,TNFRSF21,TOP2A,TSPAN2,TUBB4A,ZBTB46
	73	Cardiovascular Disease,Organismal Injury and Abnormalities	Enlargement of heart	1,07E-11		-0,652	ACKR3,ACTA1,ADA,ADORA2A,ANKRD1,APLN,APOE,BCL2,BGN,BIRC5,BNIP3,CACNB2,CDKN2C,DDIAS,DTNA,EDNRA,EGLN3,ESR1,FABP3,FBN2,FOSL1,FOXM1,GAS6,GATA6,GJA1,HBEGF,IER3,IGF1,IKBKE,IL23A,IL33,INHBA,IRS1,ITGB3,LIF,MGLL,MMP1,NFKBIA,NOD2,NOTCH3,NOX4,NPR1,NR4A3,OLR1,PBX1,PDLIM3,PLAT,PLCE1,PPP1R13L,PRKN,PTGES,RCAN1,RGS4,SERPINE1,SLC1A3,SLC6A6,SLC8A1,TGFBR3,TNFAIP3,TOP2A,TRIM63,TRPA1,VEGFA
	74	Cancer,Organismal Injury and Abnormalities	Papillary neoplasm	1,30E-23		-0,640	ABCA8,ACTN3,ADA,AMOT,APOD,AURKB,BCL2,BIRC5,BLM,BUB1B,CCNB1,CCNE2,CD44,CDC20,CDC6,CDCA5,CDH1,CENPF,CEP55,CHI3L1,CLSPN,CXCL6,CXCL8,DKK1,DTNA,EGR1,ERCC6L,ESPL1,ETHE1,ETV4,EXO1,FAM20A,FGR,FLRT2,FOXM1,GATA6,HELLS,IGFBP4,IL1A,INHBA,IQGAP3,KIF14,KIF2C,KLF2,KRT7,LDHA,LIMD2,MIOX,MKI67,MMP1,MTFR2,NELL2,NOTCH3,NTRK1,NUF2,NUSAP1,PAPSS2,PKMYT1,PLCE1,PLK1,POLQ,PRAG1,PTN,PTPRE,RAD54L,RCSD1,SERINC2,SERPINE1,SERP…
	75	Cardiovascular Disease,Organismal Injury and Abnormalities	Left ventricular heart disease	1,70E-12		-0,614	ACKR3,ACTA1,ADAMTS5,ADCY7,AMPD3,ANKRD1,APOD,APOE,BGN,BNIP3,CACNB2,CHI3L1,DTNA,E2F2,ENO3,ENPP1,EPHX1,ESR1,FOXM1,GAS6,GJA1,HBEGF,IER3,ITGB3,ITGBL1,KNG1,LUM,MGP,MMP1,NOTCH3,NPR1,OLFM4,OMD,PALMD,PBX1,PDE11A,PGM2L1,PGR,PLAT,PLCE1,PTGES,PTHLH,RCAN1,S100A1,SERPINE1,SLC6A6,SLC8A1,SPON2,TBXA2R,VCAM1,VEGFA
	76	Cardiovascular Disease,Organismal Injury and Abnormalities	Abnormality of left ventricle	5,02E-12		-0,614	ACKR3,ACTA1,ADAMTS5,ADCY7,AMPD3,ANKRD1,APOD,APOE,BGN,BNIP3,CACNB2,CHI3L1,DTNA,E2F2,ENO3,ENPP1,EPHX1,ESR1,FOXM1,GAS6,HBEGF,IER3,ITGB3,ITGBL1,KNG1,LUM,MGP,MMP1,NOTCH3,NPR1,OLFM4,OMD,PALMD,PBX1,PDE11A,PGM2L1,PGR,PLAT,PLCE1,PTGES,PTHLH,RCAN1,S100A1,SERPINE1,SLC6A6,SLC8A1,SPON2,TBXA2R,VCAM1,VEGFA
	77	Cellular Movement	Homing of blood cells	5,25E-11		-0,594	ACKR3,ADORA2A,APOE,BCL2,CCL8,CD44,CD47,CH25H,CHI3L1,CXCL6,CXCL8,CYP7B1,EDNRA,ENPP2,FDCSP,FGR,FLOT1,GAS6,GCNT1,GJA1,GNAO1,IL1A,IL23A,IL33,INHBA,ITGB3,MTUS1,NINJ1,NOD2,NPR1,PIGR,PLA2G7,PTGES,PTN,PTPRO,RUNX1,SEMA4D,SERPINA3,SERPINE1,SLAMF8,SLIT2,VCAM1,VEGFA
	78	Cancer,Organismal Injury and Abnormalities	Adenocarcinoma	7,42E-82		-0,590	ABCA6,ABCA8,ABCA9,ABLIM3,ACHE,ACKR1,ACKR3,ACTA1,ACTN3,ADA,ADAMTS12,ADAMTS15,ADAMTS16,ADAMTS5,ADAMTSL1,ADCY7,ADCYAP1R1,ADORA2A,ADORA2B,AFF2,AK4,ALDH8A1,ALOX12,ALPL,AMOT,AMPD3,AMPH,ANKRD1,ANKRD6,ANLN,ANO4,ANXA13,AOAH,APLN,APOD,APOE,ARHGAP6,ART3,ASB9,ASPA,ASPM,ASTN1,ATAD2,ATP12A,AURKB,AXIN2,B3GALT2,BACH2,BANP,BASP1,BCHE,BCL2,BDKRB1,BEX4,BGN,BHLHE22,BIK,BIRC3,BIRC5,BLM,BLNK,BMPER,BNIP3,BRINP2,BST2,BU…
	79	Cardiovascular System Development and Function,Cell Morphology,Cellular Development,Organismal Development,Tissue Development	Tubulation of endothelial cells	5,66E-11		-0,574	CASP1,CD44,CHI3L1,CXCL8,DEPDC1,EPHA2,GAS6,ID1,IL1A,IL33,KCNMA1,LIF,MGP,OLR1,PTN,PTPRZ1,RCAN1,SLIT2,SNAI2,STC1,TAGLN2,TGFBI,VASH2,VEGFA
	80	Cancer,Organismal Injury and Abnormalities,Reproductive System Disease	Malignant neoplasm of male genital organ	2,23E-35		-0,570	ACHE,ACTA1,ADAMTS15,ADAMTS16,ADAMTS5,ADAMTSL1,ADCY7,ADORA2B,AFF2,ALPL,AMPD3,ANKRD1,ANLN,ANO4,AOAH,APLN,APOD,APOE,ARHGAP6,ASPM,ATAD2,AXIN2,BANP,BCL2,BDKRB1,BIK,BIRC5,BLM,BUB1,BUB1B,C1R,C7,CAPN6,CARD11,CASP1,CCDC136,CCDC3,CCDC85C,CCNA2,CCNB1,CD44,CDC20,CDC45,CDC6,CDCA5,CDH1,CDH17,CDH3,CDHR3,CDKN2C,CELSR1,CENPA,CENPE,CENPF,CENPL,CENPT,CEP55,CFAP91,CFB,CHI3L1,CLSTN2,COBLL1,COL21A1,CP,CRACD,CTHRC1,CXC…
	81	Cardiovascular System Development and Function,Cellular Movement	Migration of vascular endothelial cells	8,59E-11		-0,564	ACKR3,CD44,CXCL8,DEPTOR,DKK1,EGR1,FGF13,GAS6,GATA6,ID1,IGF1,IL33,ITGB3,KIF26B,KLF2,LECT2,PTN,PTPRZ1,RCAN1,SEMA3D,SLIT2,SVEP1,TAGLN2,TGFBI,TNFSF10,TNFSF15,TNN,VASH2,VEGFA
	82	Cardiovascular System Development and Function,Hematological System Development and Function	Blood pressure	3,19E-10		-0,564	ADORA2A,ADORA2B,ALOX12,APLN,APOE,BCHE,BDKRB1,BGN,CD44,CD47,CDKN1C,CFB,E2F2,EDNRA,EGLN3,ESR1,GDNF,IER3,IGF1,IRS1,ITGB3,KCNMA1,NFKBIA,NPPC,NPR1,NR4A3,PLAT,PTGES,PTHLH,RAMP1,S100A1,SERPINE1,SLC12A2,SLC8A1,SOD3,STC1,TBXA2R,TNFSF10,VEGFA
	83	Organismal Injury and Abnormalities	Abnormal morphology of thorax	9,51E-19		-0,557	ACKR3,ACTA1,ADA,ADORA2A,ALPL,ANKRD1,APLN,APOE,BCL2,BGN,BIRC5,BNIP3,CACNB2,CARD11,CCNB2,CDKN1C,CDKN2C,DDIAS,DHRS3,DTNA,EDNRA,EGLN3,ESR1,FABP3,FADS2,FAM20A,FAT4,FBLN1,FBN2,FLRT2,FMOD,FOS,FOSL1,FOXM1,FST,GAS6,GATA6,GJA1,HBEGF,HELLS,HEY1,HOXA10,HOXA11,HOXD9,ID1,IER3,IGF1,IKBKE,IL23A,IL33,IL7,INHBA,IRS1,ITGB3,ITGB8,JAG1,KLF2,LIF,LMNB1,LUM,MGLL,MGP,MMP1,MMP15,NFKBIA,NOD2,NOTCH3,NOX4,NPR1,NR4A3,OLR1,PBX…
	84	Organismal Injury and Abnormalities	Abnormal morphology of thoracic cavity	1,91E-17		-0,557	ACKR3,ACTA1,ADA,ADORA2A,ALPL,ANKRD1,APLN,APOE,BCL2,BGN,BIRC5,BNIP3,CACNB2,CARD11,CCNB2,CDKN1C,CDKN2C,DDIAS,DHRS3,DTNA,EDNRA,EGLN3,ESR1,FABP3,FADS2,FAM20A,FAT4,FBLN1,FBN2,FLRT2,FMOD,FOS,FOSL1,FOXM1,GAS6,GATA6,GJA1,HBEGF,HELLS,HEY1,ID1,IER3,IGF1,IKBKE,IL23A,IL33,IL7,INHBA,IRS1,ITGB3,ITGB8,JAG1,KLF2,LIF,LMNB1,LUM,MGLL,MGP,MMP1,MMP15,NFKBIA,NOD2,NOTCH3,NOX4,NPR1,NR4A3,OLR1,PBX1,PDLIM3,PLAT,PLCE1,PPP1…
	85	Hematological System Development and Function,Tissue Morphology	Quantity of mononuclear leukocytes	5,24E-17		-0,547	ACKR3,ADA,ADORA2A,ADORA2B,APOE,BACH2,BCL2,BIK,BIRC5,BLM,BLNK,BST2,CARD11,CCNB2,CD180,CD1D,CD44,CD47,CDH17,CDK1,CDKN2C,CHI3L1,CHST15,CXCL8,CYP27B1,DCLK1,E2F2,EGR1,EPHA2,ESR1,FDCSP,FOS,GCNT1,GJA1,GPR68,HBEGF,HELLS,HIVEP3,ID1,IGF1,IL1A,IL23A,IL27RA,IL33,IL36G,IL7,INHBA,ITGB3,ITGB8,JAG1,KLF2,LDHA,LECT2,LIF,MATK,MMP19,MYBL1,MYBL2,NFKBIA,NOD2,NOTCH3,NPR1,NTRK1,PBX1,PDK1,PIGR,PMAIP1,PRKN,RHOH,RIGI,RPS6K…
	86	Cellular Assembly and Organization,DNA Replication, Recombination, and Repair	Formation of nuclear foci	3,12E-08		-0,534	BACH2,BLM,CCNA2,CCNB1,CDC45,CDK1,CLSPN,EXO1,FOXM1,LMNB1,NEK2,NKX3-1,NOX4,POLQ,RAD54L,REV3L,TACC3,TRAIP,TUBB4A
	87	Cell Cycle	Mitosis of tumor cell lines	2,50E-17		-0,529	BIRC5,BUB1,BUB1B,CCNB1,CCNB2,CDC20,CDCA8,CDK1,CDKN1C,CENPE,CENPI,DLGAP5,FOXM1,GORASP1,INHBA,KIF11,KIF4A,KNL1,MASTL,MATK,NDC80,NEK2,NUF2,PKMYT1,PLK1,RACGAP1,SPC25,TACC3,TOP2A,TP53I3,TPX2,TTK
	88	Cellular Development,Cellular Growth and Proliferation,Lymphoid Tissue Structure and Development,Tissue Development	Proliferation of bone marrow cells	1,93E-10		-0,513	ACHE,AURKB,BIRC5,CCN4,CCNB1,CD44,CXCL8,FOXM1,HOXA10,IGF1,IL33,IL7,LIF,NR4A3,PBX1,PLAT,PTPRO,RCAN1,RUNX1,SETBP1,SNAI2
	89	Organismal Injury and Abnormalities	Abnormal abdomen morphology	8,87E-15		-0,509	ADAMTS16,ASPA,AXIN2,BACH2,BCL2,BGN,BIK,BIRC3,BLM,BLNK,BUB1B,CCNA2,CCNB1,CCNE2,CD1D,CDCA2,CDKN1C,CDKN2C,CENPT,CFB,CGA,CP,CRISPLD2,CXCL8,CYP27B1,DEPDC1,DEPTOR,DPYD,E2F2,EDNRA,EGFL6,EGR1,ESR1,ETV4,FADS2,FAT4,FBLN1,FGF13,FST,GATA6,GDNF,GEM,GJA1,GREB1L,HIVEP3,HOXA10,HOXA11,IGF1,IL7,JAG1,KIF14,MAFB,MYBL1,NKX3-1,NOX4,NPNT,NPR1,OLFM1,PBX1,PCDH9,PCLAF,PIGR,PLCE1,POLE,PRRG4,PTN,RAMP1,RGS4,RHOH,RPS6KA5,SEMA…
	90	Cardiovascular Disease,Organismal Injury and Abnormalities	Dysfunction of heart	1,19E-14		-0,507	ACKR3,ACTA1,ADAMTS5,ADCY7,AMPD3,ANKRD1,APOD,APOE,BGN,BNIP3,CACNB2,CHI3L1,DTNA,E2F2,ENO3,ENPP1,ENPP2,EPHX1,ESR1,FOSL1,FOXM1,GAS6,GRB14,IER3,IKBKE,ITGB3,ITGBL1,KNG1,LUM,MGP,MMP1,NOTCH3,NOX4,NPR1,OLFM4,OMD,PALMD,PBX1,PDE11A,PGM2L1,PGR,PLAT,PLCE1,PTGES,PTHLH,RCAN1,S100A1,SERPINE1,SLC6A6,SLC8A1,SPON2,TBXA2R,TUBB4A,VEGFA
	91	Neurological Disease,Organismal Injury and Abnormalities	Intracranial lesion	4,27E-35		-0,503	ABCA6,ABCA8,ABLIM3,ACHE,ACKR1,ACKR3,ADA,ADAMTS12,ADAMTS15,ADAMTS16,ADAMTS5,ADAMTSL1,ADCY7,ADCYAP1R1,ADORA2A,AFF2,AK4,ALOX12,ALPL,AMOT,AMPD3,AMPH,ANKRD1,ANKRD6,ANLN,ANO4,AOAH,ARHGAP6,ART3,ASPA,ASPM,ASTN1,ATAD2,AXIN2,BACH2,BANP,BASP1,BCL2,BHLHE22,BIRC3,BIRC5,BLM,BUB1,BUB1B,C1QTNF7,C1R,CARD11,CASP1,CASS4,CCDC136,CCN4,CCNA2,CCNB1,CCNE2,CD1D,CD44,CDC42EP2,CDC45,CDC6,CDCA2,CDCA3,CDCA5,CDH1,CDH17,CDH3,C…
	92	Cellular Function and Maintenance	Ion homeostasis of cells	7,59E-09		-0,503	ACKR1,ADA,ALPL,APLN,APOE,BCL2,BDKRB1,BIK,C7,CASP1,CCL8,CD55,CP,CXCL8,CYP27B1,EDNRA,EGR1,ENPP1,ESR1,FAM20A,FGR,GDNF,GJA1,GPR171,GRAMD2A,IGF1,IL1A,IL23A,KCNE3,KCNMA1,KLF2,KNG1,MGP,MMP1,NOX4,NPPC,PLCE1,PTHLH,RHBDL2,SCARA5,SCNN1B,SERPINB7,SLC12A2,SLC1A3,SLC24A3,SLC24A4,SLC4A11,SLC8A1,STC1,TBXA2R,TFRC,TRPA1,VEGFA
	93	Nucleic Acid Metabolism,Small Molecule Biochemistry	Metabolism of nucleotide	6,41E-08		-0,492	ADA,ADCY7,ADCYAP1R1,ADORA2A,ADORA2B,AK4,AMPD3,APLN,APOE,CCNB1,CDK1,CGA,DKK1,DPYD,ENPP1,ENTPD3,EPHA2,FBN2,G0S2,GJA1,GLP2R,GPR84,IGF1,INHBA,IRS1,KNG1,LDHA,MYBL2,NOTCH3,NOX4,NPPC,NPR1,PAPSS2,PRKN,PTH2R,PTHLH,RAMP1,RRM2,SLC1A2,TBXA2R,TP53I3,UPP1,VNN1
	94	Organismal Development	Size of body	2,81E-13		-0,484	ACHE,ACTA1,ADA,ADCYAP1R1,ALPL,APOE,ASPA,BCL2,BGN,BIK,BMPER,CCNB2,CDKN1C,CDKN2C,CGA,CHN1,CHTF18,CYP27B1,DHRS3,DNAJC6,E2F2,ESR1,FADS2,FAT4,FBLN1,FMOD,FOS,FST,G0S2,GNAO1,GPAM,GRIA3,HBEGF,HELLS,HEY1,HEYL,ID1,IGF1,IGFBP4,IRS1,JAZF1,KCNMA1,LIF,LUM,MASP1,MGP,MYBL1,NEGR1,NFKBIA,NPPC,NR2F1,NTRK1,OLFM1,PBX1,PLAT,PRKN,PRLR,PTGES,PTN,RCAN1,RECQL4,RUNX1,SCNN1B,SCUBE2,SERPINE1,SLC12A2,SLC24A4,SLC5A3,SLC6A6,SNA…
	95	Cellular Function and Maintenance	Function of blood cells	9,29E-13		-0,479	ADA,ADORA2A,ADORA2B,AMPD3,APOE,BACH2,BCL2,BIK,BIRC5,CD44,CD47,CD55,CDKN2C,CHI3L1,CXCL8,ECM1,EGR1,FADS2,FCAMR,FGR,FLOT1,FOS,GAS6,GPR68,GPR84,ID1,IL23A,IL27RA,IL33,IL7,ITGB3,KLF2,LDHA,LECT2,NFKBIA,NINJ1,NOD2,PCLAF,PHF19,PIGR,PLAT,RAB27B,RCAN1,RIGI,SEMA4A,SLAMF8,SPNS2,TAGLN2,TANK,TBXA2R,TNFAIP3,TNFRSF21,TNFSF10,VEGFA
	96	Cellular Function and Maintenance	Function of leukocytes	8,88E-10		-0,479	ADA,ADORA2A,ADORA2B,APOE,BACH2,BCL2,BIK,BIRC5,CD44,CDKN2C,CHI3L1,CXCL8,ECM1,EGR1,FADS2,FCAMR,FGR,FLOT1,FOS,GPR68,GPR84,IL23A,IL27RA,IL33,IL7,ITGB3,KLF2,LDHA,LECT2,NFKBIA,NINJ1,NOD2,PIGR,PLAT,RCAN1,RIGI,SEMA4A,SLAMF8,SPNS2,TAGLN2,TANK,TNFAIP3,TNFRSF21,TNFSF10,VEGFA
	97	Inflammatory Response,Organismal Injury and Abnormalities	Inflammation of body cavity	1,92E-21		-0,478	ACKR1,ACKR3,ADA,ADAMTS12,ADAMTS5,ADCY7,ADORA2A,ADORA2B,ALOX12,ALPL,AMPD3,ANLN,AOAH,APOD,APOE,ATP12A,BACH2,BANP,BCL2,BGN,BIRC5,BLM,C7,CAPN6,CARD11,CASP1,CCL8,CD180,CD1D,CD44,CD47,CD55,CDH1,CDH3,CEMIP,CEP55,CFB,CH25H,CLSPN,CRISPLD2,CXCL6,CXCL8,DCLK1,DKK1,E2F2,ECM1,EDNRA,EGLN3,EGR1,ENPP2,ENTPD3,EPHA2,EREG,ESR1,FADS2,FGR,FHAD1,FHL5,FOS,FOSL1,GDNF,GEM,GPAM,HBEGF,HIVEP3,HORMAD2,HPGD,IGF1,IKBKE,IL1A,IL2…
	98	Developmental Disorder,Organismal Injury and Abnormalities	Hypoplasia of organ	1,53E-11		-0,444	APOE,BACH2,BCL2,BLNK,BMPER,CCNE2,CDKN1C,CGA,CTHRC1,CYP27B1,EDNRA,ESR1,ETV4,FBLN1,FOXM1,GATA6,GDNF,GJA1,GREB1L,HBEGF,HELLS,HEY1,HOXA11,HOXD9,ID1,IGF1,IL7,KIF14,LAMA1,MYBL1,NKX3-1,NPNT,NPR1,PBX1,PCLAF,PDE11A,POLE,RHOH,RPS6KA5,RUNX1,SLC8A1,SOX5,TACC3,TGFBI,TGFBR3,TK1,TNFSF15,TUBB4A,UPK3A,VEGFA,WNT11
	99	Cellular Movement,Hematological System Development and Function,Immune Cell Trafficking	Homing of leukocytes	1,48E-10		-0,440	ACKR3,ADORA2A,APOE,BCL2,CCL8,CD44,CD47,CH25H,CHI3L1,CXCL6,CXCL8,CYP7B1,EDNRA,ENPP2,FDCSP,FGR,FLOT1,GAS6,GCNT1,GNAO1,IL1A,IL23A,IL33,INHBA,ITGB3,MTUS1,NINJ1,NOD2,NPR1,PIGR,PLA2G7,PTGES,PTN,PTPRO,RUNX1,SEMA4D,SERPINA3,SERPINE1,SLAMF8,SLIT2,VCAM1,VEGFA
	100	Gastrointestinal Disease,Inflammatory Disease,Inflammatory Response,Organismal Injury and Abnormalities	Inflammation of the large intestine	3,22E-15		-0,438	ADAMTS12,ADCY7,ADORA2A,ADORA2B,ALOX12,ANLN,APOD,ATP12A,BANP,BGN,C7,CAPN6,CARD11,CD180,CD44,CD47,CDH1,CDH3,CEMIP,CEP55,CFB,CRISPLD2,CXCL8,ECM1,EGLN3,ENPP2,ENTPD3,EREG,ESR1,FADS2,FHL5,FOS,FOSL1,GEM,HORMAD2,HPGD,IL1A,IL23A,IL27RA,IL33,IL36G,IL7,ITGB3,ITGB8,KLF2,LRP1B,MMP1,NFKBIA,NOD2,OLFM4,OMD,PALMD,PDE4C,PIMREG,PLCE1,RECQL4,RIGI,SCN1B,SERINC2,SERPINE1,SFRP2,SHCBP1,SLAMF8,SLC8A1,SPNS2,STC1,STRA6,TGF…
	101	Gastrointestinal Disease,Inflammatory Disease,Inflammatory Response,Organismal Injury and Abnormalities	Colitis	1,23E-14		-0,438	ADAMTS12,ADCY7,ADORA2A,ADORA2B,ALOX12,APOD,ATP12A,BANP,BGN,C7,CAPN6,CARD11,CD180,CD44,CD47,CDH1,CDH3,CEMIP,CEP55,CFB,CRISPLD2,CXCL8,ECM1,EGLN3,ENPP2,ENTPD3,EREG,ESR1,FADS2,FHL5,FOS,FOSL1,GEM,HORMAD2,HPGD,IL1A,IL23A,IL27RA,IL33,IL36G,IL7,ITGB3,ITGB8,KLF2,LRP1B,MMP1,NFKBIA,NOD2,OLFM4,OMD,PALMD,PDE4C,PIMREG,PLCE1,RECQL4,RIGI,SERINC2,SERPINE1,SFRP2,SHCBP1,SLAMF8,SLC8A1,SPNS2,STC1,STRA6,TGFBR3,TNFAIP3…
	102	Cardiovascular Disease,Organismal Injury and Abnormalities	Abnormal morphology of heart ventricle	1,08E-09		-0,433	ACKR3,ADA,ADORA2A,ANKRD1,APOE,BGN,BIRC5,BNIP3,CACNB2,DHRS3,FOXM1,GATA6,GJA1,HBEGF,HEY1,IER3,IGF1,INHBA,ITGB3,ITGB8,MMP1,NFKBIA,NOTCH3,NPR1,PBX1,PLAT,PLCE1,PPP1R13L,RCAN1,SERPINE1,SLC6A6,SLC8A1,VCAM1,VEGFA
	103	Cardiovascular Disease,Organismal Injury and Abnormalities	Enlargement of heart ventricle	1,69E-09		-0,433	ACKR3,ADA,ADORA2A,ANKRD1,APOE,BGN,BIRC5,BNIP3,CACNB2,FOXM1,IER3,IGF1,INHBA,ITGB3,MMP1,NFKBIA,NOTCH3,NPR1,PBX1,PLAT,PLCE1,PPP1R13L,RCAN1,SERPINE1,SLC6A6,SLC8A1
	104	Cardiovascular System Development and Function,Cell Morphology,Cellular Development,Organismal Development,Tissue Development	Tubulation of vascular endothelial cells	8,22E-09		-0,420	CD44,CXCL8,DEPDC1,GAS6,ID1,IL1A,IL33,KCNMA1,LIF,PTN,PTPRZ1,SLIT2,SNAI2,STC1,TAGLN2,TGFBI,VASH2,VEGFA
	105	Hematological System Development and Function,Lymphoid Tissue Structure and Development,Tissue Morphology	Quantity of lymphocytes	2,43E-16		-0,419	ACKR3,ADA,ADORA2A,ADORA2B,APOE,BACH2,BCL2,BIK,BIRC5,BLM,BLNK,BST2,CARD11,CCNB2,CD180,CD1D,CD44,CD47,CDH17,CDKN2C,CHI3L1,CHST15,CYP27B1,DCLK1,E2F2,EGR1,EPHA2,ESR1,FDCSP,FOS,GCNT1,GJA1,HBEGF,HELLS,HIVEP3,ID1,IGF1,IL23A,IL27RA,IL33,IL36G,IL7,INHBA,ITGB3,ITGB8,JAG1,KLF2,LDHA,LECT2,LIF,MATK,MMP19,MYBL1,MYBL2,NFKBIA,NOD2,NOTCH3,NPR1,NTRK1,PBX1,PDK1,PIGR,PMAIP1,PRKN,RHOH,RIGI,RPS6KA5,RUNX1,SEMA4D,SHCBP1…
	106	Gastrointestinal Disease,Inflammatory Response,Organismal Injury and Abnormalities	Inflammation of gastrointestinal tract	3,16E-16		-0,417	ADAMTS12,ADCY7,ADORA2A,ADORA2B,ALOX12,ANLN,APOD,ATP12A,BANP,BGN,BLM,C7,CAPN6,CARD11,CD180,CD44,CD47,CDH1,CDH3,CEMIP,CEP55,CFB,CLDN1,CRISPLD2,CXCL6,CXCL8,ECM1,EGLN3,EMCN,ENPP2,ENTPD3,EREG,ESR1,FADS2,FHL5,FOS,FOSL1,GEM,HBEGF,HORMAD2,HPGD,IL1A,IL23A,IL27RA,IL33,IL36G,IL7,ITGB3,ITGB8,JAZF1,KCNMA1,KLF2,LRP1B,MMP1,NFKBIA,NOD2,OLFM4,OMD,PALMD,PDE4C,PIMREG,PLCE1,PRKN,RECQL4,RIGI,SCN1B,SERINC2,SERPINE1,SF…
	107	Developmental Disorder,Organismal Injury and Abnormalities	Hypoplasia	1,09E-16		-0,412	APOE,BACH2,BCL2,BLNK,BMPER,CCNE2,CDC45,CDC6,CDKN1C,CDT1,CGA,CTHRC1,CYP26B1,CYP27B1,DHRS3,EDNRA,ESR1,ETV4,FADS2,FAM20A,FBLN1,FOXM1,GATA6,GDNF,GJA1,GPR68,GREB1L,HBEGF,HELLS,HEY1,HOXA11,HOXD9,ID1,IGF1,IL7,KIF14,LAMA1,LIF,MCM3,MCM5,MGP,MYBL1,NKX3-1,NPNT,NPR1,ORC1,PBX1,PCLAF,PDE11A,POLE,PTHLH,RHOH,RPS6KA5,RUNX1,SLC24A4,SLC8A1,SOX5,TACC3,TGFBI,TGFBR3,TK1,TNFSF15,TUBB4A,UPK3A,VEGFA,WNT11
	108	Hematological System Development and Function,Tissue Morphology	Quantity of granulocytes	8,51E-09		-0,407	ACHE,ADA,ADAMTS12,ADORA2A,ADORA2B,BIK,CD1D,CD47,CXCL8,EPHA2,GCNT1,GCNT4,GJA1,ID1,IL1A,IL23A,IL33,IL36G,IRF6,LIF,LUM,NFKBIA,NOD2,NPR1,OLFM4,PLCE1,PRKN,PTGES,RIGI,RUNX1,SCNN1B,SERPINE1,SNAI2,SPON2,TBXA2R,TNFAIP3,TNFSF10,VCAM1
	109	Cancer,Organismal Injury and Abnormalities	Osteogenic neoplasm	5,66E-31		-0,394	ABCA8,AK4,ALOX12,ALPL,ATP12A,BDKRB1,BGN,BLNK,CCNA2,CD44,CD47,CENPF,CEP55,CHST7,COL21A1,CRABP2,CTHRC1,DCLK1,DEPDC1,ECM1,EGR1,ENTPD3,EPHA2,EREG,ETV4,FGF13,FLRT2,FLRT3,FMOD,FNDC1,FOS,FOSL1,FOXM1,FST,GJA1,GPAM,HEY1,HOOK1,HS3ST3A1,IGF1,IGFBP4,IL27RA,INHBA,ITGBL1,KIF2C,LUM,MAFB,MCM10,MGLL,MMP1,MYBL2,NELL2,NINJ1,NOD2,NR2F1,NTRK1,NUF2,OGN,OMD,PADI1,PBK,PTPRZ1,RAMP1,RECQL4,RMDN2,RRM2,SCNN1B,SEMA4D,SETBP1,…
	110	Cancer,Connective Tissue Disorders,Organismal Injury and Abnormalities	Osteosarcoma	4,24E-13		-0,394	ABCA8,ALPL,CCNA2,CD44,CD47,CENPF,CEP55,DEPDC1,EPHA2,ETV4,FOS,FOXM1,GJA1,IGF1,IL27RA,INHBA,KIF2C,MAFB,MCM10,MGLL,MMP1,MYBL2,NINJ1,NOD2,NTRK1,NUF2,PBK,PTPRZ1,RAMP1,RECQL4,RMDN2,RRM2,SEMA4D,SETBP1,SFRP2,SGO1,SNAI2,TMEM150C,TNXB,TOP2A,TUBB4A,VEGFA,ZGRF1
	111	Cancer,Gastrointestinal Disease,Organismal Injury and Abnormalities	Pancreaticobiliary cancer	1,80E-24		-0,391	ABCA6,ABCA9,ACKR1,ACKR3,ADA,ADAMTS12,ADAMTS15,ADAMTS5,ADAMTSL1,ADCYAP1R1,AFF2,ALPL,AMOT,AMPH,ANKRD6,ANLN,ANO4,ARHGAP6,ASPM,ASTN1,ATP12A,AXIN2,B3GALT2,BCHE,BCL2,BIRC5,BNIP3,BRINP2,BUB1,BUB1B,C7,CAPN6,CARD11,CASP1,CASS4,CCDC85C,CCL8,CCNB1,CD44,CDC20,CDC6,CDCA5,CDH1,CDH3,CDK1,CELSR1,CEMIP,CENPE,CENPF,CENPL,CENPN,CEP55,CFAP91,CGNL1,CH25H,CHN1,CHST7,CLSTN2,COBLL1,COL21A1,COLEC12,CRACD,CRISP2,CTHRC1,CX…
	112	Inflammatory Response,Organismal Injury and Abnormalities,Respiratory Disease	Inflammation of respiratory system component	7,94E-13		-0,389	ACHE,ACKR1,ACTN3,ADA,ADAMTSL1,ADORA2A,ADORA2B,ALPL,AMPD3,APOE,BACH2,BCL2,BIRC5,BMPER,CARD11,CD180,CD1D,CD44,CDH1,CDH17,CDHR3,CH25H,CHI3L1,CLDN1,CLSTN2,COL21A1,CP,CXCL8,E2F2,EGR1,FADS2,FOSL1,GREB1,HBEGF,HTR1D,IGF1,IGFBP4,IKBKE,IL1A,IL23A,IL27RA,IL33,ITGB3,ITGB8,JAZF1,KCNMA1,KIF11,KRT7,LMNB1,LRP1B,MGLL,MKI67,NEK2,NFKBIA,NOD2,NPNT,OGN,PDE11A,PDE4C,PGR,PMAIP1,PTGES,RASGEF1A,RUNX1,SCARA5,SCN1B,SERINC2…
	113	Developmental Disorder,Organismal Injury and Abnormalities	Aplasia or hypoplasia	6,75E-16		-0,388	APOE,BACH2,BCL2,BHLHE22,BLNK,BMPER,CCNE2,CDC45,CDC6,CDH3,CDKN1C,CDT1,CGA,CTHRC1,CYP26B1,CYP27B1,DCLK1,DHRS3,EDNRA,ESR1,ETV4,FADS2,FAM20A,FBLN1,FOXM1,GATA6,GDNF,GJA1,GPR68,GREB1L,HBEGF,HELLS,HEY1,HOXA11,HOXD9,ID1,IGF1,IL7,KIF14,LAMA1,LIF,MCM3,MCM5,MGP,MYBL1,NKX3-1,NPNT,NPR1,ORC1,PBX1,PCLAF,PDE11A,POLE,PTHLH,RHOH,RPS6KA5,RUNX1,SLC24A4,SLC8A1,SOX5,TACC3,TGFBI,TGFBR3,TK1,TNFSF15,TUBB4A,UPK3A,VEGFA,WN…
	114	Cardiovascular Disease,Neurological Disease,Organismal Injury and Abnormalities,Skeletal and Muscular Disorders	Left ventricular dysfunction	3,52E-13		-0,385	ACKR3,ACTA1,ADAMTS5,ADCY7,AMPD3,ANKRD1,APOD,APOE,BGN,BNIP3,CACNB2,CHI3L1,DTNA,E2F2,ENO3,ENPP1,EPHX1,ESR1,FOXM1,GAS6,IER3,ITGB3,ITGBL1,KNG1,LUM,MGP,MMP1,NOTCH3,NPR1,OLFM4,OMD,PALMD,PBX1,PDE11A,PGM2L1,PGR,PLAT,PLCE1,PTGES,PTHLH,RCAN1,S100A1,SERPINE1,SLC6A6,SLC8A1,SPON2,TBXA2R,VEGFA
	115	Tissue Development	Formation of gland	3,36E-10		-0,379	APLN,CD44,CDH1,CDH3,CDKN1C,CDKN2C,CYP27B1,ESR1,HEYL,HOXD9,HPN,HUNK,ID1,ID4,IGF1,IRS1,LIF,MYBL1,NKX3-1,PBX1,PGR,PLAT,PRLR,PTHLH,PTN,SEMA3D,SLIT2,STRA6,SULF1,VEGFA
	116	Cell Death and Survival,Organismal Injury and Abnormalities	Apoptosis of leukocytes	1,51E-13		-0,375	ADA,ADORA2A,APOE,AURKB,BCL2,BIRC3,BIRC5,BLM,BLNK,CASP1,CCNB1,CD1D,CD44,CD47,CHI3L1,CXCL8,E2F2,EGR1,FOS,FOSL1,GPAM,IER3,IGF1,IKBKE,IL1A,IL27RA,IL33,IL36G,IL7,KLF2,LECT2,NFKBIA,NOX4,NR4A3,P2RY14,PDK1,PELI2,PLAT,PMAIP1,PPP1R13L,RCAN1,RHOH,RUNX1,SLC46A2,SLC6A6,TBXA2R,TNFAIP3,TNFRSF21,TNFSF10,TNFSF15,TOP2A,VEGFA,ZBP1
	117	Cell Death and Survival,Organismal Injury and Abnormalities,Skeletal and Muscular Disorders	Necrosis of muscle	2,50E-09		-0,373	ACHE,ANKRD1,BCL2,BIRC5,BNIP3,CACNB2,CASP1,CCN4,CDKN1C,CXCL8,FOSL1,GATA6,HBEGF,ID1,IGF1,IKBKE,IL1A,IL33,INHBA,ITGB3,KNG1,LIF,MKI67,NFKBIA,NOTCH3,NOX4,NR4A3,PLAT,PMAIP1,PRKN,PTN,S100A1,SFRP2,SLC6A6,SLC8A1,TNFAIP3,TNFSF10,VEGFA,VNN1
	118	Organismal Injury and Abnormalities	Discomfort	1,75E-11		-0,366	ACHE,ADA,ADCYAP1R1,ADORA2A,ADORA2B,ANKDD1B,APOE,ATP12A,BCHE,BCL2,CACNB2,COL27A1,CXCL8,DKK1,DPYD,DTNA,ECM1,EDNRA,ESR1,FBN2,FHL5,FST,HBEGF,HJURP,HORMAD2,HOXD10,HTR1D,IGF1,IL23A,INHBA,ITGB3,KIF26B,KNG1,MCM3,MMP1,NPR1,NTRK1,PCDH9,PDE11A,PDE4C,PGR,PLAT,PLCE1,PTH2R,PTN,REV3L,RRM2,RUNX1,SCN1B,SIPA1L2,SLC12A2,SLC22A3,SLC24A3,SOX5,SPON2,TENT5A,TGFBR3,TNXB,TOP2A,TRPA1,TUBB4A,VEGFA
	119	Cell Death and Survival,Organismal Injury and Abnormalities	Apoptosis of blood cells	1,82E-14		-0,363	ADA,ADORA2A,APOE,AURKB,BCL2,BIRC3,BIRC5,BLM,BLNK,CASP1,CCNB1,CD1D,CD44,CD47,CHI3L1,CXCL8,E2F2,EGR1,FOS,FOSL1,GAS6,GEM,GPAM,IER3,IGF1,IKBKE,IL1A,IL27RA,IL33,IL36G,IL7,KLF2,LECT2,MYBL2,NFKBIA,NOX4,NR4A3,P2RY14,PCLAF,PDK1,PELI2,PLAT,PMAIP1,PPP1R13L,RCAN1,RHOH,RUNX1,SLC46A2,SLC6A6,SNAI2,TBXA2R,TNFAIP3,TNFRSF21,TNFSF10,TNFSF15,TOP2A,VEGFA,ZBP1
	120	Gastrointestinal Disease,Organismal Injury and Abnormalities	Abnormality of large intestine	1,37E-15		-0,345	ADAMTS12,ADCY7,ADORA2A,ADORA2B,ALOX12,ANLN,APOD,ATP12A,BANP,BGN,C7,CAPN6,CARD11,CD180,CD44,CD47,CDH1,CDH3,CEMIP,CEP55,CFB,CRISPLD2,CXCL8,ECM1,EGLN3,ENPP2,ENTPD3,EREG,ESR1,FADS2,FHL5,FOS,FOSL1,GEM,HORMAD2,HPGD,IL1A,IL23A,IL27RA,IL33,IL36G,IL7,ITGB3,ITGB8,KLF2,LRP1B,MMP1,NDST4,NFKBIA,NOD2,OLFM4,OMD,PALMD,PDE4C,PIMREG,PLCE1,PTN,RECQL4,RIGI,SCN1B,SERINC2,SERPINE1,SFRP2,SHCBP1,SLAMF8,SLC12A2,SLC8A1,SP…
	121	Cardiovascular Disease,Organismal Injury and Abnormalities	Atrial cardiopathy	2,91E-08		-0,342	ACHE,ACKR3,ANKRD1,CACNB2,CCNE2,CDHR3,CHI3L1,DHRS3,FBLN1,FGF13,FILIP1,GATA6,GJA1,HBEGF,HEY1,JAZF1,KCNE3,KCNMA1,LSAMP,MMP1,PALMD,PLAT,PTPRE,RGS4,SCN1B,SEMA3D,SERINC2,SERPINE1,SGO1,SLC27A6,SLC8A1,SOX5,TUBB4A,VCAM1,VEGFA
	122	Cardiovascular Disease,Organismal Injury and Abnormalities	Valvulopathy	3,53E-08		-0,316	ACKR3,ACTA1,ADAMTS5,ADCY7,AMPD3,APOD,CACNB2,CCNE2,CHI3L1,ENO3,ENPP1,EPHX1,GATA6,GJA1,HBEGF,ITGB3,ITGBL1,JAG1,KNG1,LUM,MGP,MMP1,NOTCH3,OLFM4,OMD,PALMD,PBX1,PDE11A,PDE4C,PGM2L1,PLAT,PLCE1,PTGES,PTHLH,SERPINE1,SPON2,VCAM1
	123	Cell Death and Survival,Organismal Injury and Abnormalities,Renal and Urological Disease	Apoptosis of kidney cell lines	6,54E-08		-0,313	BCL2,BIK,BIRC3,BIRC5,CASP1,CCNB1,CD44,CENPF,EGR1,FOS,GLP2R,IER3,IGF1,IRS1,NFKBIA,NR4A3,OLR1,PMAIP1,PTHLH,RGS4,SERPINE1,STRA6,TFRC,TNFRSF19,TNFSF10,VEGFA,WNT6
	124	Developmental Disorder,Organismal Injury and Abnormalities	Dysgenesis	8,16E-16		-0,311	APOE,BACH2,BCL2,BHLHE22,BLNK,BMPER,CCNE2,CDC45,CDC6,CDH3,CDKN1C,CDT1,CGA,CTHRC1,CYP26B1,CYP27B1,DCLK1,DHRS3,EDNRA,ESR1,ETV4,FADS2,FAM20A,FBLN1,FOXM1,GATA6,GDNF,GJA1,GPR68,GREB1L,HBEGF,HELLS,HEY1,HOXA11,HOXD9,ID1,IGF1,IL7,INHBA,KIF14,LAMA1,LIF,MAFB,MCM3,MCM5,MGP,MYBL1,NKX3-1,NPNT,NPR1,ORC1,PBX1,PCLAF,PDE11A,POLE,PTHLH,RHOH,RPS6KA5,RUNX1,SLC24A4,SLC8A1,SOX5,TACC3,TGFBI,TGFBR3,TK1,TNFSF15,TUBB4A,UPK…
	125	Embryonic Development,Organismal Development	Morphogenesis of embryo	2,30E-10		-0,308	ADAMTS16,ADAMTS5,BCL2,CD44,CRABP2,CYP26B1,DHRS3,DKK1,EPHA2,EREG,FAT4,FBN2,FLRT3,GDNF,GJA1,GREB1L,HEY1,HEYL,HOXA10,HOXA11,HOXD10,HOXD9,NPNT,NTN4,OSR2,PBX1,SFRP2,TGFBR3,VEGFA,WNT11,WNT6
	126	Embryonic Development,Organismal Development,Tissue Development	Morphogenesis of embryonic tissue	1,46E-08		-0,308	ADAMTS16,ADAMTS5,BCL2,CD44,DHRS3,EPHA2,EREG,FAT4,GDNF,GREB1L,HEY1,HEYL,HOXA11,NPNT,NTN4,PBX1,SFRP2,TGFBR3,VEGFA,WNT11,WNT6
	127	Immunological Disease,Inflammatory Disease,Organismal Injury and Abnormalities	Immune mediated inflammatory disease	1,18E-16		-0,308	ACHE,ACTA1,ADA,ADAMTS5,ADAMTSL1,ADORA2A,ALOX12,ALPL,ANO4,AOAH,APOE,ARHGAP6,ATP12A,BACH2,BCL2,BGN,BIK,BIRC3,BIRC5,BLNK,BNIP3,BST2,C1R,CARD11,CASP1,CCL8,CCN4,CCNA2,CCNB1,CD180,CD44,CD47,CDH1,CDKN2C,CEMIP,CENPA,CENPE,CENPN,CFB,CHI3L1,CLDN1,CP,CXCL6,CXCL8,CYP26B1,DLGAP1,E2F2,EDNRA,EGLN3,EMCN,ESR1,ETV7,FADS2,FBN2,FGR,FHAD1,FLOT1,FOS,G0S2,GRIA3,HBEGF,HIVEP3,HORMAD2,IGF1,IGFBP4,IKBKE,IL1A,IL23A,IL27RA,I…
	128	Cardiovascular Disease,Neurological Disease,Organismal Injury and Abnormalities,Skeletal and Muscular Disorders	Ventricular dysfunction	1,24E-13		-0,305	ACKR3,ACTA1,ADAMTS5,ADCY7,AMPD3,ANKRD1,APOD,APOE,BGN,BNIP3,CACNB2,CHI3L1,DTNA,E2F2,ENO3,ENPP1,EPHX1,ESR1,FOXM1,GAS6,IER3,ITGB3,ITGBL1,KNG1,LUM,MGP,MMP1,NOTCH3,NOX4,NPR1,OLFM4,OMD,PALMD,PBX1,PDE11A,PGM2L1,PGR,PLAT,PLCE1,PTGES,PTHLH,RCAN1,S100A1,SERPINE1,SLC6A6,SLC8A1,SPON2,TBXA2R,TUBB4A,VEGFA
	129	Cardiovascular System Development and Function,Tissue Morphology	Relaxation of artery	1,74E-08		-0,282	ADORA2A,ESR1,IGF1,ITGB3,KNG1,NPPC,NPR1,PTHLH,RAMP1,SOD3,TBXA2R,VEGFA
	130	Developmental Disorder,Organismal Injury and Abnormalities	Growth failure	1,12E-08		-0,272	AMOT,BCL2,BLM,CCNE2,CDC45,CDC6,CDKN1C,CDT1,CGA,CYP27B1,DHRS3,EGR1,ENPP2,ESPL1,ETHE1,FLRT3,FST,GATA6,GK,ID1,IGF1,IRS1,KLF2,LAMA1,LIF,MCM3,MCM5,MGP,MMP15,MYBL1,NFKBIA,NINJ1,NOTCH3,NPPC,NR4A3,ORC1,PDE11A,PLAT,POLE,RECQL4,REV3L,SCN1B,SFRP1,SFRP2,SLC12A2,SLC1A2,SNAI2,SULF1,TACC3,TFRC,TGFBI,TRAIP,UHRF1
	131	Cancer,Organismal Injury and Abnormalities	Head and neck tumor	1,78E-70		-0,271	ABCA6,ABCA8,ABCA9,ABLIM3,ACHE,ACKR1,ACKR3,ACTA1,ADA,ADAMTS12,ADAMTS15,ADAMTS16,ADAMTS5,ADAMTSL1,ADCY7,ADCYAP1R1,ADORA2A,ADORA2B,AFF2,AK4,ALOX12,ALPL,AMOT,AMPD3,AMPH,ANKRD1,ANKRD37,ANKRD6,ANLN,ANO4,ANXA13,AOAH,APOD,APOE,ARHGAP6,ART3,ASB9,ASPA,ASPM,ASTN1,ATAD2,ATP12A,AURKB,AXIN2,BACH2,BANP,BASP1,BCHE,BCL2,BDKRB1,BEX4,BGN,BHLHE22,BIK,BIRC3,BIRC5,BLM,BLNK,BMPER,BNIP3,BRINP2,BUB1,BUB1B,C1QTNF7,C1R,C7,…
	132	Cancer,Gastrointestinal Disease,Organismal Injury and Abnormalities	Pancreaticobiliary neoplasm	2,78E-23		-0,266	ABCA6,ABCA9,ACKR1,ACKR3,ADA,ADAMTS12,ADAMTS15,ADAMTS5,ADAMTSL1,ADCYAP1R1,AFF2,ALOX12,ALPL,AMOT,AMPH,ANKRD6,ANLN,ANO4,ARHGAP6,ASPM,ASTN1,ATP12A,AXIN2,B3GALT2,BCHE,BCL2,BIRC5,BLM,BNIP3,BRINP2,BUB1,BUB1B,C7,CAPN6,CARD11,CASP1,CASS4,CCDC85C,CCL8,CCNB1,CCNE2,CD1D,CD44,CDC20,CDC6,CDCA5,CDH1,CDH3,CDK1,CDKN2C,CELSR1,CEMIP,CENPE,CENPF,CENPL,CENPN,CEP55,CFAP91,CGNL1,CH25H,CHN1,CHST7,CLSTN2,COBLL1,COL21A1,C…
	133	Cancer,Organismal Injury and Abnormalities	Genitourinary carcinoma	1,64E-65		-0,262	ABCA6,ABCA8,ABCA9,ABLIM3,ACHE,ACKR1,ACTN3,ADA,ADAMTS12,ADAMTS15,ADAMTS16,ADAMTS5,ADAMTSL1,ADCY7,ADCYAP1R1,ADORA2A,ADORA2B,AFF2,ALDH8A1,ALPL,AMOT,AMPD3,AMPH,ANKRD1,ANKRD6,ANLN,ANO4,ANXA13,AOAH,APLN,APOD,APOE,ARHGAP6,ART3,ASF1B,ASPA,ASPM,ASTN1,ATAD2,ATP12A,AURKB,AXIN2,BACH2,BANP,BASP1,BCL2,BDKRB1,BEX4,BGN,BIK,BIRC3,BIRC5,BLM,BLNK,BMPER,BNIP3,BRINP2,BUB1,BUB1B,C7,CACNB2,CAPN6,CARD11,CASP1,CASS4,CCDC…
	134	Organismal Injury and Abnormalities	Abnormal morphology of head	3,05E-17		-0,261	ACHE,ADCYAP1R1,ADORA2A,ALPL,APOE,ASPA,ASPM,ASTN1,AXIN2,BCL2,BGN,BHLHE22,BLM,BMPER,CCNE2,CDC45,CDC6,CDH1,CDKN1C,CDKN2C,CEMIP,CENPN,CEP55,CGA,CHN1,CLSPN,CP,DCLK1,DKK1,DTL,EDNRA,EGLN3,EGR1,ESR1,EXO1,FAM20A,FAT4,FILIP1,FMOD,FOS,FST,GDNF,GJA1,HELLS,HEY1,HOXD3,HPN,ID1,IGF1,INHBA,IRF6,ITGB8,JAG1,KIF14,KIF15,KLF2,LIF,LMNB1,LTBP2,LUM,MCM10,MGP,MTSS2,NKX3-1,NOTCH3,NR2F1,OGN,OSR2,PBX1,PCDH9,PDE11A,PGM2L1,PL…
	135	Cancer,Organismal Injury and Abnormalities	Extraadrenal retroperitoneal tumor	5,07E-32		-0,251	ABCA8,ABCA9,ACKR1,ACKR3,ADA,ADAMTS12,ADAMTS15,ADAMTS5,ADAMTSL1,ADCYAP1R1,ADORA2A,ADORA2B,AFF2,ALOX12,ALPL,AMOT,AMPH,ANKRD6,ANLN,ANO4,APOD,ARHGAP6,ASPM,ASTN1,ATP12A,AURKB,AXIN2,B3GALT2,BACH2,BASP1,BCHE,BCL2,BIRC5,BLM,BNIP3,BRINP2,BUB1,BUB1B,C7,CAPN6,CARD11,CASP1,CASS4,CCDC136,CCDC85C,CCL8,CCNB1,CCNE2,CD1D,CD44,CDC20,CDC6,CDCA2,CDCA5,CDH1,CDH3,CDK1,CDKN2C,CELSR1,CEMIP,CENPE,CENPF,CENPL,CENPN,CEP55,…
	136	Cell Death and Survival,Organismal Injury and Abnormalities,Skeletal and Muscular Disorders	Cell death of muscle cells	4,74E-09		-0,251	ACHE,ANKRD1,BCL2,BIRC5,BNIP3,CACNB2,CASP1,CCN4,CDKN1C,CXCL8,FOSL1,GATA6,HBEGF,ID1,IGF1,IKBKE,IL1A,IL33,INHBA,ITGB3,KNG1,LIF,MKI67,NFKBIA,NOTCH3,NOX4,NR4A3,PMAIP1,PRKN,PTN,S100A1,SFRP2,SLC6A6,SLC8A1,TNFAIP3,TNFSF10,VEGFA,VNN1
	137	Infectious Diseases,Organismal Injury and Abnormalities	Viral Infection	9,32E-16		-0,245	ABLIM3,ADA,ADAMTS5,ADAMTSL1,ADCY7,ADORA2A,ADORA2B,ALOX12,ALPL,AMOT,AMPH,ANKRD6,ANXA13,AOAH,APLN,APOD,APOE,AURKB,B3GALT2,BACH2,BCL2,BGN,BIRC3,BRINP2,BST2,C1R,CACNB2,CAPN6,CARD11,CASS4,CCL8,CCNA2,CD44,CD55,CDH1,CDK1,CENPF,CFB,CH25H,CHI3L1,CP,CRACD,CRYL1,CXCL6,CXCL8,CYP7B1,DCLK1,DKK1,DLGAP1,DNAJC6,DPYD,DTNA,E2F2,EDNRA,EGR1,EMCN,EPHA2,ESPL1,ESR1,ETHE1,FAM131B,FMOD,FOS,GAS6,GEM,GNAO1,GORASP1,GPM6A,GRM…
	138	Cancer,Organismal Injury and Abnormalities,Respiratory Disease	Malignant neoplasm of respiratory system	1,07E-63		-0,233	ABCA6,ABCA8,ABLIM3,ACHE,ACKR1,ACKR3,ADA,ADAMTS12,ADAMTS16,ADAMTS5,ADAMTSL1,ADCY7,ADCYAP1R1,ADORA2A,ADORA2B,AFF2,AK4,ALDH8A1,ALOX12,AMOT,AMPH,ANKRD1,ANLN,ANXA13,AOAH,APLN,APOD,APOE,ARHGAP6,ASB9,ASF1B,ASPM,ASTN1,ATAD2,ATP12A,AURKB,AXIN2,BACH2,BANP,BASP1,BCHE,BCL2,BGN,BHLHE22,BIRC5,BLM,BLNK,BMPER,BRINP2,BUB1,BUB1B,C7,CACNB2,CAPN6,CARD11,CASP1,CASS4,CCDC136,CCDC85C,CCL8,CCNA2,CCNB1,CCNB2,CCNE2,CD180,…
	139	Cancer,Organismal Injury and Abnormalities,Respiratory Disease	Lung cancer	4,00E-62		-0,233	ABCA6,ABCA8,ACHE,ACKR1,ACKR3,ADA,ADAMTS12,ADAMTS16,ADAMTS5,ADAMTSL1,ADCY7,ADCYAP1R1,ADORA2A,ADORA2B,AFF2,AK4,ALDH8A1,ALOX12,AMOT,AMPH,ANKRD1,ANLN,ANXA13,AOAH,APLN,APOD,APOE,ARHGAP6,ASB9,ASF1B,ASPM,ASTN1,ATAD2,ATP12A,AURKB,AXIN2,BACH2,BANP,BASP1,BCHE,BCL2,BGN,BHLHE22,BIRC5,BLM,BLNK,BMPER,BRINP2,BUB1,BUB1B,C7,CACNB2,CAPN6,CARD11,CASP1,CASS4,CCDC136,CCDC85C,CCL8,CCNA2,CCNB1,CCNB2,CCNE2,CD180,CD1D,CD…
	140	Cellular Development	Maturation of blood cells	9,93E-10		-0,230	ACHE,ADORA2A,BACH2,BIRC5,BLNK,CARD11,CD44,CD47,CDH1,CDK1,E2F2,EGR1,ENPP2,FOS,GDNF,IL1A,IL23A,IL33,IL36G,IL7,INHBA,KLF2,LDHA,MMP19,PDK1,RHOH,RIGI,RUNX1,SOD3,TNFSF10,VEGFA
	141	Cell Cycle,Gene Expression	Binding of protein binding site	4,54E-08		-0,225	ALOX12,BCL2,CXCL8,EGR1,ESR1,FOS,HBEGF,HEY1,HOXA10,HOXA11,ID1,IER3,IGF1,IL1A,IL33,IL7,ITGB3,KNG1,LIF,NFKBIA,NPR1,NR2F1,OLR1,PBX1,PGR,RUNX1,TNFSF10,VEGFA
	142	Neurological Disease,Organismal Injury and Abnormalities	Progressive neurological disorder	2,38E-15		-0,218	ABCA8,ACHE,ACTN3,ADAMTSL1,ADORA2A,ADORA2B,AMPD3,AMPH,ANLN,ANO4,APOD,APOE,ASPA,ATAD2,ATP12A,BACH2,BCHE,BCL2,BGN,BLNK,BMPER,BST2,BUB1,C1R,C7,CACNB2,CASP1,CASS4,CCDC85C,CCNB1,CD44,CD47,CD55,CDH1,CDH3,CDK1,CFB,CH25H,CHI3L1,CLSTN2,CP,CXCL6,CXCL8,CYP26B1,CYP27B1,CYP7B1,DNAJC6,DTNA,EGFL6,EGR1,ENO3,EPHA2,EPHX1,ESR1,ETV7,FABP3,FAM167A,FBLN1,FGF13,FGR,FLOT1,FOS,FRMD3,FST,GDNF,GNAO1,GPR84,GRIA3,HASPIN,HECW2…
	143	Cancer,Organismal Injury and Abnormalities	Pelvic cancer	2,60E-64		-0,216	ABCA6,ABCA8,ABCA9,ABLIM3,ACHE,ACKR1,ACTA1,ACTN3,ADA,ADAMTS12,ADAMTS15,ADAMTS16,ADAMTS5,ADAMTSL1,ADCY7,ADCYAP1R1,ADORA2A,AFF2,ALDH8A1,ALPL,AMOT,AMPD3,AMPH,ANKRD1,ANKRD6,ANLN,ANO4,ANXA13,AOAH,APLN,APOD,APOE,ARHGAP6,ART3,ASF1B,ASPA,ASPM,ASTN1,ATAD2,ATP12A,AURKB,AXIN2,BANP,BASP1,BCHE,BCL2,BDKRB1,BEX4,BGN,BIK,BIRC3,BIRC5,BLM,BLNK,BMPER,BNIP3,BUB1,BUB1B,C1R,C7,CACNB2,CAPN6,CARD11,CASP1,CASS4,CCDC136,CC…
	144	Reproductive System Development and Function	Fertility	2,14E-11		-0,202	ADCYAP1R1,BGN,BLM,CCNE2,CFB,CGA,CHTF18,CLSPN,CRISP2,DNAJC6,ERCC6L,ESR1,FADS2,FHL5,FST,GRIA3,GRM7,HMMR,HOXA10,HOXA11,HOXD9,IGF1,IL23A,INHBA,ITGB3,KIF9,LIF,LUM,OLFM1,PGR,PLAT,PMAIP1,PRLR,RCAN1,SCARA5,SERPINE2,SLC12A2,SLC6A6,SNAI2,STC1,SULF1,TGFBR3,TK1
	145	Hematological System Development and Function,Tissue Morphology	Quantity of myeloid cells	3,05E-17		-0,201	ACHE,ADA,ADAMTS12,ADORA2A,ADORA2B,APOE,BACH2,BCL2,BIK,BIRC5,BLM,CCL8,CD1D,CD47,CDK1,CHST15,CLDN1,CXCL8,DIAPH3,DKK1,ECM1,EPHA2,GATA6,GCNT1,GCNT4,GJA1,GPR68,HBEGF,ID1,IGF1,IL1A,IL23A,IL27RA,IL33,IL36G,INHBA,IRF6,ITGB3,KLF2,KNG1,LDHA,LIF,LIPG,LUM,MATK,MYBL2,NEFL,NFKBIA,NOD2,NPR1,OLFM4,PBX1,PCLAF,PLAT,PLCE1,PPP1R13L,PRKN,PTGES,PTN,RCAN1,RIGI,RUNX1,SCNN1B,SERPINE1,SHCBP1,SLC8A1,SNAI2,SOD3,SPON2,STC1,T…
	146	Hematological System Development and Function,Inflammatory Response,Tissue Morphology	Quantity of phagocytes	3,49E-12		-0,198	ADA,ADAMTS12,ADORA2A,ADORA2B,APOE,BACH2,BCL2,BIK,BLM,CCL8,CD1D,CD47,CDK1,CLDN1,CXCL8,ECM1,EPHA2,GCNT1,GCNT4,GJA1,GPR68,HBEGF,ID1,IL1A,IL23A,IL27RA,IL33,IL36G,IRF6,ITGB3,KNG1,LDHA,LIF,LIPG,LUM,NEFL,NFKBIA,NOD2,NPR1,PLAT,PLCE1,PRKN,PTN,RUNX1,SCNN1B,SERPINE1,SHCBP1,SNAI2,SOD3,STC1,TNFAIP3,TNFSF10,TRPA1,VCAM1,VEGFA,ZBTB46
	147	Cell Death and Survival,Organismal Injury and Abnormalities,Renal and Urological Disease	Necrosis of kidney	8,42E-11		-0,188	APOE,BCL2,BGN,BIK,BIRC3,BIRC5,BNIP3,CASP1,CCNB1,CD44,CENPF,CFB,EGR1,FOS,GLP2R,HELLS,IER3,IGF1,IL32,IRS1,ITGB3,LDHA,MAFB,NFKBIA,NOX4,NR4A3,NTRK1,OLR1,PLAT,PMAIP1,PTHLH,RCAN1,RGS4,SERPINE1,SFRP1,SLC8A1,STRA6,TFRC,TNFAIP2,TNFRSF19,TNFSF10,VEGFA,WNT6,ZBP1
	148	Gastrointestinal Disease,Inflammatory Disease,Inflammatory Response,Organismal Injury and Abnormalities	Enteritis	9,88E-17		-0,183	ADAMTS12,ADCY7,ADORA2A,ADORA2B,ALOX12,ANLN,APOD,ATP12A,BANP,BGN,BLM,C7,CAPN6,CARD11,CD180,CD44,CD47,CDH1,CDH3,CEMIP,CEP55,CFB,CRISPLD2,CXCL8,ECM1,EGLN3,ENPP2,ENTPD3,EREG,ESR1,FADS2,FHL5,FOS,FOSL1,GEM,HBEGF,HORMAD2,HPGD,IL1A,IL23A,IL27RA,IL33,IL36G,IL7,ITGB3,ITGB8,KLF2,LRP1B,MMP1,NFKBIA,NOD2,OLFM4,OMD,PALMD,PDE4C,PIMREG,PLCE1,PRKN,RECQL4,RIGI,SCN1B,SERINC2,SERPINE1,SFRP2,SHCBP1,SLAMF8,SLC22A4,SLC8…
	149	Cardiovascular System Development and Function,Cellular Movement	Movement of vascular endothelial cells	1,53E-12		-0,182	ACKR3,CD44,CXCL8,DEPTOR,DKK1,EGR1,ENPP2,FGF13,GAS6,GATA6,ID1,IGF1,IL33,ITGB3,KIF26B,KLF2,KNG1,LECT2,MTSS1,PTN,PTPRZ1,RCAN1,SEMA3D,SLIT2,SNAI2,SVEP1,TAGLN2,TGFBI,TNFSF10,TNFSF15,TNN,VASH2,VEGFA
	150	Cancer,Neurological Disease,Organismal Injury and Abnormalities	Brain tumor	4,54E-35		-0,178	ABCA6,ABCA8,ABLIM3,ACHE,ACKR1,ACKR3,ADA,ADAMTS12,ADAMTS15,ADAMTS16,ADAMTS5,ADAMTSL1,ADCY7,ADCYAP1R1,ADORA2A,AFF2,AK4,ALOX12,ALPL,AMOT,AMPD3,AMPH,ANKRD1,ANKRD6,ANLN,ANO4,AOAH,ARHGAP6,ART3,ASPA,ASPM,ASTN1,ATAD2,AXIN2,BACH2,BANP,BASP1,BCL2,BHLHE22,BIRC3,BIRC5,BLM,BUB1,BUB1B,C1QTNF7,C1R,CARD11,CASP1,CASS4,CCDC136,CCN4,CCNA2,CCNB1,CCNE2,CD1D,CD44,CDC42EP2,CDC45,CDC6,CDCA2,CDCA3,CDCA5,CDH1,CDH17,CDH3,C…
	151	Hematological System Development and Function,Lymphoid Tissue Structure and Development,Tissue Morphology	Quantity of T lymphocytes	1,01E-15		-0,166	ADA,ADORA2A,ADORA2B,APOE,BACH2,BCL2,BIK,BIRC5,BLM,BST2,CARD11,CCNB2,CD1D,CD44,CD47,CDKN2C,CHI3L1,CHST15,CYP27B1,DCLK1,E2F2,ESR1,FOS,GJA1,HBEGF,HELLS,HIVEP3,ID1,IGF1,IL23A,IL27RA,IL33,IL36G,IL7,ITGB8,JAG1,LDHA,LECT2,LIF,MMP19,MYBL2,NFKBIA,NOD2,NOTCH3,NPR1,NTRK1,PBX1,PDK1,PIGR,PMAIP1,PRKN,RHOH,RIGI,RPS6KA5,RUNX1,SEMA4D,SHCBP1,SLC6A6,SNAI2,SOD3,SPNS2,TACC3,TFRC,TNFAIP3,TNFRSF21,TNFSF10,TNFSF15,VCAM1…
	152	Cell Death and Survival,Organismal Injury and Abnormalities	Cell death of breast cancer cell lines	2,41E-12		-0,159	BCL2,BIK,BIRC3,BIRC5,BNIP3,CASP1,CD44,CD47,CDC6,CDH1,CDK1,CLCA2,CRABP2,DCLK1,ENPP2,EPHA2,ESR1,FBLN1,FOXM1,HASPIN,HOXA11,IER3,IGF1,IKBKE,KIF11,KIF20A,LDHA,MLLT11,NFKBIA,NOTCH3,NR4A3,PGR,PLK1,PMAIP1,PRKN,PTHLH,SFRP1,SFRP2,SNAI2,SULF1,TFRC,TGFBR3,TK1,TNFSF10,TRAIP,VEGFA,WNT11,ZBP1,ZNF367
	153	Cardiovascular Disease,Neurological Disease,Organismal Injury and Abnormalities,Skeletal and Muscular Disorders	Myocardial dysfunction	1,18E-13		-0,159	ACKR3,ACTA1,ADAMTS5,ADCY7,AMPD3,ANKRD1,APLN,APOD,APOE,BGN,BNIP3,CACNB2,CHI3L1,DTNA,E2F2,ENO3,ENPP1,EPHX1,ESR1,FOXM1,GAS6,IER3,ITGB3,ITGBL1,KNG1,LUM,MGP,MMP1,NOTCH3,NOX4,NPR1,OLFM4,OLR1,OMD,PALMD,PBX1,PDE11A,PGM2L1,PGR,PLAT,PLCE1,PTGES,PTHLH,RCAN1,S100A1,SERPINE1,SLC6A6,SLC8A1,SPON2,TBXA2R,TUBB4A,VEGFA
	154	Hematological System Development and Function,Tissue Morphology	Quantity of blood cells	3,47E-23		-0,155	ACHE,ACKR3,ADA,ADAMTS12,ADORA2A,ADORA2B,ALPL,APOE,BACH2,BCL2,BIK,BIRC5,BLM,BLNK,BST2,BUB1,CARD11,CCDC3,CCL8,CCNB2,CD180,CD1D,CD44,CD47,CDH17,CDK1,CDKN2C,CHI3L1,CHST15,CLDN1,CXCL8,CYP27B1,DCLK1,DIAPH3,DKK1,E2F2,ECM1,EGR1,EPHA2,ESR1,FDCSP,FOS,GATA6,GCNT1,GCNT4,GJA1,GPR68,HBEGF,HELLS,HIVEP3,ID1,IGF1,IL1A,IL23A,IL27RA,IL33,IL36G,IL7,INHBA,IRF6,ITGB3,ITGB8,JAG1,KLF2,KNG1,LDHA,LECT2,LIF,LIPG,LUM,MATK,M…
	155	Organismal Injury and Abnormalities	Acute disease	8,25E-32		-0,150	ABCA6,ABCA8,ACHE,ACKR1,ADA,ADAMTS12,ADAMTS16,ADAMTS5,ADCY7,ADCYAP1R1,ADORA2A,ADORA2B,ALDH8A1,ALOX12,ALPL,AMOT,ANO4,APOE,ARHGAP6,ART3,ASF1B,ATP12A,AURKB,AXIN2,BACH2,BANP,BCHE,BCL2,BDKRB1,BGN,BIRC5,BLM,BLNK,BRINP2,BUB1B,C7,CACNB2,CASP1,CCDC3,CCN4,CCNA2,CCNE2,CD180,CD1D,CD44,CD47,CD55,CDCA5,CDCA8,CDH1,CDH3,CDHR3,CDK1,CDKN3,CDT1,CELSR1,CEMIP,CENPE,CENPF,CENPI,CENPN,CENPT,CEP55,CFAP91,CH25H,CHI3L1,CHN…
	156	Lymphoid Tissue Structure and Development,Tissue Morphology	Quantity of lymphatic system cells	1,79E-17		-0,136	ACKR3,ADA,ADORA2A,ADORA2B,APOE,BACH2,BCL2,BIK,BIRC5,BLM,BLNK,BST2,CARD11,CCNB2,CD180,CD1D,CD44,CD47,CDH17,CDKN2C,CHI3L1,CHST15,CYP27B1,DCLK1,E2F2,EGR1,EPHA2,ESR1,FDCSP,FOS,GCNT1,GJA1,HBEGF,HELLS,HIVEP3,ID1,IGF1,IL1A,IL23A,IL27RA,IL33,IL36G,IL7,INHBA,ITGB3,ITGB8,JAG1,KLF2,LDHA,LECT2,LIF,MATK,MMP19,MYBL1,MYBL2,NFKBIA,NOD2,NOTCH3,NPR1,NTRK1,PBX1,PCLAF,PDK1,PHF19,PIGR,PMAIP1,PPP1R13L,PRKN,RCAN1,RHOH,…
	157	Lymphoid Tissue Structure and Development,Tissue Morphology	Quantity of lymphoid tissue	7,63E-09		-0,130	ACKR3,APOE,BCL2,BLM,BLNK,CCNB2,CD180,CD1D,CD44,CDH17,CDKN2C,ESR1,FADS2,FCAMR,FDCSP,FOS,GJA1,HELLS,HIVEP3,ID1,IGF1,IL7,KLF2,LIF,MMP19,MYBL1,MYBL2,NFKBIA,NOTCH3,RECQL4,RHOH,RIGI,RUNX1,SNAI2,SPNS2,TACC3,TGFBR3,TNFSF15,TPX2
	158	Cell Cycle	Mitosis of cervical cancer cell lines	8,05E-17		-0,128	BIRC5,BUB1,CCNB1,CCNB2,CDC20,CDCA8,CDK1,CENPE,CENPI,DLGAP5,GORASP1,KIF11,KIF4A,KNL1,MASTL,NDC80,NEK2,NUF2,PKMYT1,PLK1,RACGAP1,SPC25,TACC3,TOP2A,TPX2,TTK
	159	Cancer,Organismal Injury and Abnormalities,Reproductive System Disease	Prostatic tumor	7,55E-34		-0,121	ACTA1,ADAMTS15,ADAMTS16,ADAMTS5,ADAMTSL1,ADCY7,AFF2,ALPL,AMPD3,ANKRD1,ANLN,ANO4,AOAH,APLN,APOD,APOE,ARHGAP6,ASPM,ATAD2,AURKB,AXIN2,BANP,BCL2,BDKRB1,BIK,BIRC5,BLM,BUB1,BUB1B,C1R,C7,CAPN6,CARD11,CASP1,CCDC136,CCDC3,CCDC85C,CCNA2,CCNB1,CD44,CDC20,CDC45,CDC6,CDCA5,CDH1,CDH17,CDH3,CDHR3,CDKN2C,CELSR1,CENPA,CENPE,CENPF,CENPL,CENPT,CEP55,CFAP91,CFB,CHI3L1,CLSTN2,COBLL1,COL21A1,CP,CRACD,CTHRC1,CXCL6,DCLK…
	160	Cancer,Organismal Injury and Abnormalities,Reproductive System Disease	Breast or ovarian carcinoma	6,54E-34		-0,113	ABCA6,ABCA8,ABCA9,ABLIM3,ACKR1,ADA,ADAMTS12,ADAMTS15,ADAMTS16,ADAMTS5,ADAMTSL1,ADCYAP1R1,ADORA2A,AFF2,AMOT,AMPH,ANKRD6,ANLN,ANXA13,APOD,APOE,ARHGAP6,ASPM,ASTN1,ATAD2,ATP12A,AURKB,AXIN2,BCL2,BGN,BIRC5,BLM,BRINP2,BUB1,BUB1B,CACNB2,CAPN6,CARD11,CCDC136,CCDC170,CCN4,CCNB1,CCNE2,CD44,CD47,CDC20,CDC6,CDCA5,CDH1,CDH17,CDH3,CDK1,CDKN2C,CENPE,CENPF,CENPI,CENPL,CEP55,CGNL1,CHI3L1,CHST7,CLCA2,CLSPN,CLSTN2,C…
	161	Cancer,Organismal Injury and Abnormalities,Reproductive System Disease	Breast carcinoma	7,96E-31		-0,113	ABCA8,ABCA9,ABLIM3,ACKR1,ADAMTS15,ADAMTS16,ADAMTS5,ADCYAP1R1,AFF2,AMOT,AMPH,ANKRD6,ANLN,ANXA13,APOD,ASPM,ATAD2,ATP12A,AXIN2,BCL2,BGN,BIRC5,BLM,BRINP2,BUB1,BUB1B,CACNB2,CARD11,CCDC170,CCNB1,CCNE2,CD44,CDC20,CDC6,CDCA5,CDH1,CDH17,CDH3,CDK1,CDKN2C,CENPE,CENPF,CENPI,CENPL,CEP55,CGNL1,CHI3L1,CHST7,CLCA2,CLSPN,CLSTN2,CORO6,CRACD,CTHRC1,CXCL6,CXCL8,DCLK1,DDIAS,DEPTOR,DGKI,DHRS3,DIAPH3,DNAH7,DNAJC6,DRP2,…
	162	Cancer,Organismal Injury and Abnormalities	Malignant genitourinary solid tumor	8,50E-75		-0,109	ABCA6,ABCA8,ABCA9,ABLIM3,ACHE,ACKR1,ACTA1,ACTN3,ADA,ADAMTS12,ADAMTS15,ADAMTS16,ADAMTS5,ADAMTSL1,ADCY7,ADCYAP1R1,ADORA2A,ADORA2B,AFF2,ALDH8A1,ALPL,AMOT,AMPD3,AMPH,ANKRD1,ANKRD6,ANLN,ANO4,ANXA13,AOAH,APLN,APOD,APOE,ARHGAP6,ART3,ASF1B,ASPA,ASPM,ASTN1,ATAD2,ATP12A,AURKB,AXIN2,BACH2,BANP,BASP1,BCHE,BCL2,BDKRB1,BEX4,BGN,BIK,BIRC3,BIRC5,BLM,BLNK,BMPER,BNIP3,BRINP2,BUB1,BUB1B,C1R,C7,CACNB2,CAPN6,CARD11,C…
	163	Cellular Development,Connective Tissue Development and Function,Tissue Development	Differentiation of connective tissue cells	5,13E-21		-0,109	ADAMTS12,ADORA2B,APOE,AXIN2,BCL2,BGN,BMPER,BNIP3,CCDC3,CCN4,CCNA2,CD44,CD47,CDK1,CTHRC1,CXCL8,CYP27B1,DKK1,ECM1,EDNRA,EGLN3,ENPP1,EPHA2,EPHX1,FABP3,FBN2,FOS,FOSL1,FST,GATA6,GDNF,GJA1,GPR68,HEY1,HIVEP3,HOXA10,HOXA11,ID1,ID4,IGF1,IL1A,IL23A,IL32,IL33,IL7,INHBA,IRS1,ITGB3,JAG1,LIF,LRRC17,LTBP2,LUM,MAFB,MBOAT2,MGP,MMP1,NEGR1,NPNT,NPPC,NR2F1,NR4A3,OSR2,PTHLH,PTN,PTPRE,RUNX1,SCUBE2,SEMA4D,SERPINE1,SFRP…
	164	Infectious Diseases,Organismal Injury and Abnormalities	Infection by RNA virus	3,36E-10		-0,101	ADA,ADAMTS5,ADAMTSL1,ADCY7,ADORA2A,ALOX12,ALPL,AMPH,ANKRD6,ANXA13,AOAH,APOD,APOE,AURKB,BACH2,BCL2,BRINP2,BST2,C1R,CACNB2,CAPN6,CASS4,CCL8,CD44,CD55,CDH1,CENPF,CFB,CHI3L1,CP,CRACD,CRYL1,CXCL6,CXCL8,CYP7B1,DLGAP1,DPYD,DTNA,EDNRA,EGR1,EMCN,EPHA2,ESPL1,ESR1,ETHE1,FOS,GAS6,GORASP1,GPM6A,HELLS,IGF1,IKBKE,IL1A,IL32,IL36G,IL7,ITGB3,KCNMA1,KIF26B,KLF2,LMNB1,LRP1B,LSAMP,LTBP2,MGLL,MLPH,MMP1,MND1,MYOZ3,NEGR…
	165	Cancer,Organismal Injury and Abnormalities	Advanced extracranial solid tumor	6,44E-21		-0,095	ABCA8,ACKR3,AURKB,BCL2,BEX4,BIRC5,C1R,CD44,CD47,CDH1,CDKN2C,CDKN3,CEMIP,CEP55,CH25H,COLEC12,CRABP2,CXCL8,DKK1,DLGAP5,DPYD,DTNA,ENPP2,EPHA2,ESM1,ESPL1,ESR1,FBN2,FGF13,FGR,FLRT2,FST,GATA6,GJA1,GREB1,HOXA10,HUNK,IGFBP4,IL1A,IRS1,ITGB3,JAG1,KCNK2,KCNMA1,KIF20A,LIMD2,LRRC17,MAFB,MLPH,MSC,MTFR2,MTUS1,NR2F1,NTRK1,PAPSS2,PBK,PDK1,PDLIM3,PGR,PLAT,PLK1,PLSCR4,POLE,PRLR,PTPRZ1,REV3L,RGS4,RRM2,SCN1B,SERPINE1…
	166	Cell Death and Survival,Organismal Injury and Abnormalities	Cell death of lymphatic system cells	1,10E-13		-0,093	ACHE,ADA,ADORA2A,ADORA2B,APOE,AURKB,BCL2,BGN,BIRC5,BLM,BLNK,CASP1,CCNB1,CD1D,CD44,CD47,CDK1,CHI3L1,E2F2,EGR1,FOS,FOSL1,GPAM,IER3,IGF1,IKBKE,IL1A,IL27RA,IL7,KLF2,LECT2,NFKBIA,NR4A3,PDK1,PMAIP1,PTN,RAD54L,RCAN1,RHOH,RIGI,RUNX1,SLC46A2,SLC6A6,TBXA2R,TNFAIP3,TNFRSF21,TNFSF10,TNFSF15,TOP2A,VEGFA
	167	Cell-mediated Immune Response,Cellular Movement,Hematological System Development and Function,Immune Cell Trafficking	T cell migration	5,14E-08		-0,093	ACKR1,ACKR3,ADORA2A,APOD,APOE,BACH2,BCL2,BGN,CCL8,CD44,CD47,CDC20,CH25H,CXCL8,CYP26B1,ECM1,ENPP2,FLOT1,GCNT1,IL1A,IL23A,IL33,IL7,ITGB3,KCNK2,KLF2,NOX4,NTRK1,PLCE1,PRKN,RUNX1,SERPINE2,SPNS2,TNFRSF21,TNFSF10
	168	Cell-To-Cell Signaling and Interaction,Cellular Assembly and Organization	Cell-cell contact	7,64E-11		-0,091	ACHE,ADAMTS15,ADAMTS5,ADORA2A,AMOT,AMPH,APOE,ASTN1,BCL2,CACNB2,CASP1,CCDC136,CD44,CD47,CDC20,CDH1,CDH17,CDH3,CLDN1,CLSTN2,CXCL8,DCLK1,DEPTOR,DKK1,DTNA,EPHA2,ESR1,FAT4,FGF13,FLOT1,FLRT2,FLRT3,FST,GAS6,GJA1,GNAO1,GPM6A,HOXA10,HOXA11,HOXD10,HOXD9,IGF1,IL36G,INHBA,IRS1,ITGB3,JAG1,KIF26B,KLF2,LAMA1,MAFB,NEFL,NEGR1,NELL2,NTRK1,OLR1,PLA2G7,PRLR,PTN,PTPRU,SEMA4A,SEMA4D,SLC12A2,SLIT2,SNAI2,TNFAIP2,TNXB,TP…
	169	Cell Death and Survival,Organismal Injury and Abnormalities	Apoptosis of breast cancer cell lines	1,95E-12		-0,086	BCL2,BIK,BIRC3,BIRC5,BNIP3,CASP1,CD44,CDH1,CDK1,CLCA2,CRABP2,DCLK1,ENPP2,EPHA2,ESR1,FBLN1,FOXM1,HASPIN,HOXA11,IER3,IGF1,KIF11,KIF20A,LDHA,MLLT11,NFKBIA,NOTCH3,NR4A3,PGR,PLK1,PMAIP1,PRKN,PTHLH,SFRP1,SFRP2,SNAI2,TFRC,TGFBR3,TK1,TNFSF10,TRAIP,VEGFA,WNT11,ZNF367
	170	Tissue Development	Branching of epithelial tissue	3,59E-09		-0,049	APLN,BCL2,CD44,FOS,GDNF,GEM,HEY1,IGF1,ITGB3,MGP,NFKBIA,NKX3-1,PRLR,RGS4,SEMA4D,SLIT2,TGFBI,TNN,VEGFA
	171	Cell Morphology,Tissue Development	Tubulation of cells	1,47E-12		-0,048	ALOX12,CASP1,CD44,CHI3L1,CXCL8,DEPDC1,EPHA2,GAS6,ID1,IGF1,IL1A,IL33,INHBA,ITGB3,KCNMA1,LIF,MGP,OLR1,PTN,PTPRZ1,RCAN1,RGS4,SLIT2,SNAI2,STC1,TAGLN2,TGFBI,VASH2,VEGFA
	172	Cancer,Cell Death and Survival,Organismal Injury and Abnormalities,Tumor Morphology	Cell death of cancer cells	6,89E-11		-0,028	BCL2,BIK,BIRC5,BLNK,BNIP3,BUB1B,CAPN6,CASP1,CD44,CD47,CDC45,CDC6,CDH1,CDH3,CDK1,CXCL8,DEPTOR,E2F2,EGLN3,FMOD,FOS,FOXM1,IGF1,IL7,INHBA,NFKBIA,NTRK1,PLK1,PMAIP1,PTN,RAB27B,RRM2,RUNX1,SFRP1,SFRP2,SPC25,STC1,TGFBI,TNFSF10,TTK,VCAM1,VEGFA
	173	Cardiovascular Disease,Neurological Disease,Organismal Injury and Abnormalities,Skeletal and Muscular Disorders	Cardiomyopathy	7,67E-18		-0,028	ACHE,ACKR3,ACTA1,ADA,ADAMTS5,ADCY7,ADORA2A,ADORA2B,AMPD3,ANKRD1,APLN,APOD,APOE,ATP12A,BCL2,BGN,BIRC5,BNIP3,CACNB2,CASP1,CCN4,CCNA2,CD44,CD47,CD55,CDHR3,CHI3L1,CXCL8,DTNA,E2F2,EDNRA,EGLN3,ENO3,ENPP1,EPHX1,ESR1,ETHE1,FABP3,FBN2,FGF13,FHL5,FILIP1,FOSL1,FOXM1,GAS6,GATA6,GJA1,HBEGF,IER3,IGF1,IL1A,IL23A,IL33,INHBA,IRS1,ITGB3,ITGBL1,KCNE3,KCNMA1,KCP,KIF20A,KIF26B,KNG1,LIF,LIPG,LUM,MASP1,MCM10,MGLL,MGP,M…
	174	Cancer,Neurological Disease,Organismal Injury and Abnormalities	Central nervous system solid tumor	4,26E-49		-0,027	ABCA6,ABCA8,ABLIM3,ACHE,ACKR1,ACKR3,ADA,ADAMTS12,ADAMTS15,ADAMTS16,ADAMTS5,ADAMTSL1,ADCY7,ADCYAP1R1,ADORA2A,AFF2,AK4,ALOX12,ALPL,AMOT,AMPD3,AMPH,ANKRD1,ANKRD6,ANLN,ANO4,AOAH,ARHGAP6,ART3,ASF1B,ASPA,ASPM,ASTN1,ATAD2,AXIN2,BACH2,BANP,BASP1,BCL2,BHLHE22,BIRC3,BIRC5,BLM,BLNK,BNIP3,BUB1,BUB1B,C1QTNF7,C1R,CARD11,CASP1,CASS4,CCDC136,CCN4,CCNA2,CCNB1,CCNE2,CD180,CD1D,CD44,CD47,CDC42EP2,CDC45,CDC6,CDCA2,C…
	175	Cellular Movement,Hematological System Development and Function,Immune Cell Trafficking	Cellular infiltration by lymphocytes	1,85E-08		-0,022	ACKR1,ADORA2A,APOD,APOE,BGN,CD44,CDC20,CDH3,CH25H,CXCL8,CYP26B1,ESR1,IL1A,IL23A,IL33,IRF6,KCNE3,KCNK2,NFKBIA,NOX4,NTRK1,PLCE1,PRKN,PTGES,RRM2,SERPINE2,TNFRSF21,TNFSF10,VCAM1
	176	Cellular Movement,Hematological System Development and Function,Immune Cell Trafficking,Inflammatory Response	Chemotaxis of leukocytes	1,26E-08		-0,011	ACKR3,ADORA2A,APOE,CCL8,CD47,CH25H,CHI3L1,CXCL6,CXCL8,CYP7B1,EDNRA,FDCSP,FGR,FLOT1,GAS6,GNAO1,IL1A,IL23A,IL33,INHBA,ITGB3,MTUS1,NINJ1,NOD2,NPR1,PIGR,PLA2G7,PTGES,PTN,PTPRO,SEMA4D,SERPINA3,SERPINE1,SLAMF8,SLIT2,VCAM1,VEGFA
	177	Cancer,Cell Death and Survival,Organismal Injury and Abnormalities,Tumor Morphology	Apoptosis of tumor cells	2,52E-09		-0,010	BCL2,BIK,BIRC5,BLNK,CAPN6,CASP1,CD44,CDC45,CDC6,CDH1,CDK1,DEPTOR,E2F2,EDNRA,ENPP1,FMOD,HBEGF,IGF1,IL7,JAG1,NFKBIA,NTRK1,PDK1,PLK1,PMAIP1,PTN,RUNX1,SERPINE1,SNAI2,TNFRSF21,TNFSF10,VEGFA
	178	Cancer,Organismal Injury and Abnormalities	Pelvic carcinoma	4,69E-58		0,000	ABCA6,ABCA8,ABCA9,ABLIM3,ACHE,ACKR1,ACTN3,ADA,ADAMTS12,ADAMTS15,ADAMTS16,ADAMTS5,ADAMTSL1,ADCY7,ADCYAP1R1,ADORA2A,AFF2,ALDH8A1,ALPL,AMOT,AMPD3,AMPH,ANKRD1,ANKRD6,ANLN,ANO4,ANXA13,AOAH,APLN,APOD,APOE,ARHGAP6,ART3,ASF1B,ASPA,ASPM,ASTN1,ATAD2,ATP12A,AURKB,AXIN2,BANP,BASP1,BCL2,BDKRB1,BEX4,BGN,BIK,BIRC3,BIRC5,BLM,BLNK,BMPER,BNIP3,BUB1,BUB1B,C7,CACNB2,CAPN6,CARD11,CASP1,CASS4,CCDC136,CCDC170,CCDC3,CCD…
	179	Cancer,Organismal Injury and Abnormalities	Malignant neoplasm of retroperitoneum	4,00E-34		0,000	ABCA8,ABCA9,ACKR1,ACKR3,ADA,ADAMTS12,ADAMTS15,ADAMTS5,ADAMTSL1,ADCYAP1R1,ADORA2A,ADORA2B,AFF2,ALPL,AMOT,AMPH,ANKRD6,ANLN,ANO4,APOD,ARHGAP6,ASPM,ASTN1,ATP12A,AURKB,AXIN2,B3GALT2,BACH2,BASP1,BCHE,BCL2,BIRC5,BLM,BNIP3,BUB1,BUB1B,C7,CAPN6,CARD11,CASP1,CASS4,CCDC136,CCDC85C,CCL8,CCNB1,CCNE2,CD44,CDC20,CDC6,CDCA2,CDCA5,CDH1,CDH3,CDK1,CDKN2C,CELSR1,CEMIP,CENPE,CENPF,CENPL,CENPN,CEP55,CFAP91,CGNL1,CH25H,…
	180	Endocrine System Disorders,Gastrointestinal Disease,Organismal Injury and Abnormalities	Pancreatic lesion	2,27E-24		0,000	ABCA9,ACKR1,ACKR3,ADA,ADAMTS12,ADAMTS15,ADAMTS5,ADAMTSL1,ADCYAP1R1,AFF2,ALOX12,ALPL,AMOT,AMPH,ANKRD6,ANLN,ANO4,ARHGAP6,ASPM,ASTN1,ATP12A,AXIN2,B3GALT2,BACH2,BCHE,BCL2,BIRC5,BLM,BNIP3,BRINP2,BUB1,BUB1B,C7,CAPN6,CARD11,CASP1,CASS4,CCDC85C,CCL8,CCNE2,CD1D,CD44,CDC20,CDC6,CDCA5,CDH1,CDH3,CDK1,CDKN2C,CELSR1,CEMIP,CENPE,CENPF,CENPL,CENPN,CEP55,CFAP91,CGNL1,CH25H,CLSTN2,COBLL1,COLEC12,CRACD,CRISP2,CTHRC…
	181	Cancer,Endocrine System Disorders,Gastrointestinal Disease,Organismal Injury and Abnormalities	Pancreatic tumor	5,48E-24		0,000	ABCA9,ACKR1,ACKR3,ADA,ADAMTS12,ADAMTS15,ADAMTS5,ADAMTSL1,ADCYAP1R1,AFF2,ALOX12,ALPL,AMOT,AMPH,ANKRD6,ANLN,ANO4,ARHGAP6,ASPM,ASTN1,ATP12A,AXIN2,B3GALT2,BCHE,BCL2,BIRC5,BLM,BNIP3,BRINP2,BUB1,BUB1B,C7,CAPN6,CARD11,CASP1,CASS4,CCDC85C,CCL8,CCNE2,CD1D,CD44,CDC20,CDC6,CDCA5,CDH1,CDH3,CDK1,CDKN2C,CELSR1,CEMIP,CENPE,CENPF,CENPL,CENPN,CEP55,CFAP91,CGNL1,CH25H,CLSTN2,COBLL1,COLEC12,CRACD,CRISP2,CTHRC1,CXCL…
	182	Neurological Disease,Organismal Injury and Abnormalities	Progressive encephalopathy	1,92E-13		0,000	ABCA8,ACHE,ACTN3,ADAMTSL1,ADORA2A,ADORA2B,AMPD3,AMPH,ANLN,ANO4,APOD,APOE,ATAD2,BACH2,BCHE,BCL2,BGN,BLNK,BMPER,BUB1,C1R,C7,CACNB2,CASP1,CASS4,CCDC85C,CCNB1,CD44,CD55,CDH1,CDK1,CFB,CH25H,CHI3L1,CLSTN2,CP,CXCL6,CXCL8,CYP26B1,CYP7B1,DNAJC6,DTNA,ENO3,EPHX1,ESR1,FABP3,FBLN1,FGF13,FGR,FLOT1,FOS,FRMD3,FST,GDNF,GNAO1,GPR84,GRIA3,HASPIN,HECW2,HIVEP3,HOXD10,ID1,IGDCC4,IGF1,IL1A,IRF6,IRS1,JAG1,JAZF1,KLHL13,K…
	183	Cancer,Organismal Injury and Abnormalities,Reproductive System Disease	Germ cell tumor	2,50E-13		0,000	ACHE,AMPH,ASPM,BCL2,CCNB1,CD44,CDC6,CDH1,CENPE,CEP55,CTHRC1,ERCC6L,ESPL1,ESR1,FOXM1,GDNF,HELLS,HIVEP3,IKBKE,KIF11,KIF20A,KIF2C,KRT7,MCM10,MCM5,MKI67,MYBL2,NTRK1,NUF2,PBK,POLQ,RCSD1,RRM2,SKIDA1,SPON2,STS,TOP2A,TTK,TUBB4A,VEGFA
	184	Connective Tissue Disorders,Inflammatory Disease,Organismal Injury and Abnormalities,Skeletal and Muscular Disorders	Rheumatic disease	4,69E-14		-0,000	ACHE,ACTA1,ADA,ADORA2A,ALOX12,ALPL,ANO4,APOE,ARHGAP6,BACH2,BCL2,BGN,BIRC3,BIRC5,BLNK,BNIP3,CASP1,CCL8,CCN4,CCNB1,CD180,CD44,CDH1,CEMIP,CENPA,CFB,CHI3L1,CP,CXCL6,CXCL8,DLGAP1,EDNRA,ESR1,FGR,FOS,G0S2,HIVEP3,IGF1,IGFBP4,IL1A,IL23A,IL32,IL33,IL7,ITGB3,ITGB8,JAZF1,KLF2,MAFB,MASP1,MGLL,MKI67,MLPH,MMP1,NFKBIA,NOD2,NOX4,NR4A3,NTRK1,OASL,PCDH9,PDE11A,PGR,PHF19,PTGES,PTH2R,PTPRE,RCAN1,RCSD1,RHOH,RPS6KA5,RR…
	185	Connective Tissue Disorders,Immunological Disease,Inflammatory Disease,Inflammatory Response,Organismal Injury and Abnormalities,Skeletal and Muscular Disorders	Rheumatoid arthritis	2,88E-12		-0,000	ACHE,ACTA1,ADA,ADORA2A,ALOX12,ALPL,ANO4,APOE,BACH2,BGN,BIRC3,BIRC5,BLNK,BNIP3,CASP1,CCL8,CCN4,CCNB1,CD180,CD44,CDH1,CEMIP,CFB,CHI3L1,CP,CXCL6,CXCL8,DLGAP1,FOS,G0S2,HIVEP3,IGF1,IGFBP4,IL1A,IL23A,IL32,IL33,IL7,ITGB8,JAZF1,KLF2,MAFB,MASP1,MGLL,MKI67,MLPH,MMP1,NFKBIA,NR4A3,NTRK1,PGR,PHF19,PTGES,PTH2R,PTPRE,RCAN1,RCSD1,RHOH,RRM2,RUNX1,SERINC2,SLC1A2,SLC22A4,SLC2A6,SNAI2,TFRC,TLE3,TNFAIP3,TNFRSF21,TNFS…
	186	Inflammatory Response,Organismal Injury and Abnormalities	Inflammation of absolute anatomical region	4,98E-31		0,005	ACHE,ACKR1,ACKR3,ACTA1,ADA,ADAMTS12,ADAMTS15,ADAMTS16,ADAMTS5,ADCY7,ADORA2A,ADORA2B,ALOX12,ALPL,AMPD3,ANKRD6,ANLN,ANO4,AOAH,APOD,APOE,ATP12A,B3GALT2,BACH2,BANP,BCL2,BDKRB1,BGN,BIRC3,BIRC5,BLM,BLNK,BNIP3,C7,CACNB2,CAPN6,CARD11,CASP1,CCL8,CCN4,CCNB1,CD180,CD1D,CD44,CD47,CD55,CDH1,CDH3,CEMIP,CEP55,CFB,CH25H,CHI3L1,CLDN1,CLSPN,COL27A1,CP,CRACD,CRISPLD2,CXCL6,CXCL8,CYP7B1,DCLK1,DGKI,DKK1,DLGAP1,DTL,E2…
	187	Cell Death and Survival,Organismal Injury and Abnormalities	Apoptosis of lymphatic system cells	3,38E-12		0,014	ACHE,ADA,ADORA2A,ADORA2B,APOE,AURKB,BCL2,BGN,BLM,BLNK,CASP1,CCNB1,CD1D,CD44,CD47,CHI3L1,E2F2,EGR1,FOS,FOSL1,GPAM,IER3,IGF1,IKBKE,IL1A,IL27RA,IL7,KLF2,LECT2,NFKBIA,NR4A3,PDK1,PMAIP1,RCAN1,RHOH,RUNX1,SLC46A2,SLC6A6,TBXA2R,TNFRSF21,TNFSF10,TNFSF15,TOP2A,VEGFA
	188	Cell Death and Survival,Organismal Injury and Abnormalities,Skeletal and Muscular Disorders	Apoptosis of muscle cells	3,42E-08		0,022	BCL2,BIRC5,BNIP3,CASP1,CDKN1C,CXCL8,FOSL1,GATA6,IGF1,IKBKE,IL1A,IL33,INHBA,ITGB3,KNG1,LIF,MKI67,NFKBIA,NOTCH3,NOX4,NR4A3,PMAIP1,PTN,S100A1,SFRP2,SLC8A1,TNFAIP3,TNFSF10,VEGFA,VNN1
	189	Developmental Disorder,Organismal Injury and Abnormalities	Growth failure or short stature	1,55E-08		0,025	AMOT,BCL2,BGN,BLM,CCNE2,CDC45,CDC6,CDKN1C,CDT1,CENPT,CGA,CYP27B1,DHRS3,EGR1,ENPP2,ESPL1,ETHE1,FLRT3,FST,GATA6,GJA1,GK,ID1,IGF1,IRS1,KLF2,LAMA1,LIF,MCM3,MCM5,MGP,MMP15,MYBL1,NFKBIA,NINJ1,NOTCH3,NPPC,NR4A3,ORC1,PAPSS2,PDE11A,PLAT,POC1A,POLE,PTHLH,RECQL4,REV3L,SCN1B,SERPINE1,SFRP1,SFRP2,SLC12A2,SLC1A2,SNAI2,SULF1,TACC3,TFRC,TGFBI,TRAIP,UHRF1,VEGFA
	190	Infectious Diseases,Organismal Injury and Abnormalities	Systemic inflammatory response syndrome and/or sepsis	7,73E-10		0,040	ACHE,ADA,ADCY7,ADORA2A,ALPL,APOE,BCL2,BDKRB1,BST2,CASP1,CD44,CD55,CDK1,CXCL8,ENPP2,GAS6,GJA1,GPM6A,GPR84,HMMR,IL1A,IL23A,KIF11,KIF15,KIF23,LMNB1,LUM,MGLL,MYBL1,NELL2,NFKBIA,NOD2,NOX4,OLFM4,PDE11A,PDE4C,RIGI,RPS6KA5,RUNX1,SCN1B,SERPINE1,TFRC,TNFAIP3,TNFSF10,VNN1
	191	Organismal Injury and Abnormalities	Bleeding	5,94E-09		0,044	ACKR3,ADORA2A,ADORA2B,ALPL,AMOT,APOE,ATP12A,BCL2,BGN,CACNB2,CCN4,CGA,EDNRA,ESR1,FBLN1,FLRT2,FOS,FOXM1,GATA6,HEY1,ID1,IL1A,IL33,INHBA,ITGB3,ITGB8,JAG1,KLF2,LIF,MGP,NPR1,PDE4C,PGR,PLAT,RAB27B,RUNX1,SCN1B,SERPINA3,SERPINE1,SERPINE2,SLC12A2,STXBP5L,TNFAIP3,TNFRSF21,TRIM63,TUBB4A,VEGFA
	192	Cellular Movement,Hematological System Development and Function,Immune Cell Trafficking	Cellular infiltration by mononuclear leukocytes	2,63E-08		0,047	ACKR1,ADORA2A,APOD,APOE,BGN,CD44,CD55,CDC20,CDH3,CH25H,CXCL8,CYP26B1,ESR1,IL1A,IL23A,IL33,IRF6,KCNE3,KCNK2,NFKBIA,NOX4,NTRK1,OLFM4,PLCE1,PRKN,PTGES,RRM2,SERPINE2,TNFRSF21,TNFSF10,VCAM1
	193	Ophthalmic Disease,Organismal Injury and Abnormalities	Disease of retina	5,51E-10		0,047	APOE,ASPA,BCL2,BGN,BNIP3,CASP1,CCL8,CDC6,CDH3,CDKN1C,CFB,COLEC12,CP,ECM1,EMCN,EVI2A,FAT4,FBLN1,FBN2,FGR,FMOD,FOS,FST,ID1,IGF1,IL27RA,IL33,IRS1,ITGB3,ITGB8,JAG1,KIF11,KIF14,KIF2C,LAMA1,LIF,LIMD2,LUM,MGP,MMP19,NEK2,NOD2,NOTCH3,NOX4,NR2F1,NTRK1,P3H2,PCDH9,PLA2G5,PLAT,PRKN,PRLR,PTPRE,SCN1B,SCUBE2,SEMA4A,SERINC2,SERPINA3,SERPINE1,SFRP1,SLC1A3,SLC6A6,STC1,STRA6,SVEP1,TENM4,TNFRSF21,TNXB,TOP2A,TUBB4A,VC…
	194	Cancer,Hematological Disease,Organismal Injury and Abnormalities	Hematologic cancer	5,10E-43		0,048	ABCA6,ABCA8,ACHE,ACKR1,ADA,ADAMTS12,ADAMTS15,ADAMTS16,ADAMTS5,ADAMTSL1,ADCY7,ADCYAP1R1,ADORA2A,ALDH8A1,ALOX12,ALPL,AMOT,AMPH,ANLN,ANO4,APOE,ARHGAP6,ART3,ASF1B,ASPM,ATP12A,AURKB,AXIN2,BACH2,BANP,BASP1,BCHE,BCL2,BEX4,BGN,BHLHE22,BIRC3,BIRC5,BLM,BLNK,BMPER,BRINP2,BST2,BUB1,BUB1B,C1QTNF7,C1R,C7,CACNB2,CARD11,CCDC170,CCDC3,CCL8,CCN4,CCNA2,CCNB1,CCNB2,CCNE2,CD180,CD1D,CD44,CD47,CDC20,CDC42EP2,CDC45,CDC…
	195	Cancer,Organismal Injury and Abnormalities	Breast or pancreatic cancer	4,03E-52		0,048	ABCA6,ABCA8,ABCA9,ABLIM3,ACKR1,ACKR3,ADA,ADAMTS12,ADAMTS15,ADAMTS16,ADAMTS5,ADAMTSL1,ADCYAP1R1,ADORA2A,AFF2,ALPL,AMOT,AMPH,ANKRD6,ANLN,ANO4,ANXA13,APOD,APOE,ARHGAP6,ASF1B,ASPM,ASTN1,ATAD2,ATP12A,AURKB,AXIN2,B3GALT2,BCHE,BCL2,BGN,BIK,BIRC5,BLM,BNIP3,BRINP2,BUB1,BUB1B,C7,CACNB2,CAPN6,CARD11,CASP1,CASS4,CCDC136,CCDC170,CCDC69,CCDC85C,CCL8,CCN4,CCNA2,CCNB1,CCNB2,CCNE2,CD44,CD47,CDC20,CDC45,CDC6,CDCA5…
	196	Cancer,Organismal Injury and Abnormalities,Reproductive System Disease	Breast or gynecological cancer	5,18E-59		0,053	ABCA6,ABCA8,ABCA9,ABLIM3,ACKR1,ACTN3,ADA,ADAMTS12,ADAMTS15,ADAMTS16,ADAMTS5,ADAMTSL1,ADCYAP1R1,ADORA2A,AFF2,ALDH8A1,ALPL,AMOT,AMPH,ANKRD6,ANLN,ANO4,ANXA13,AOAH,APOD,APOE,ARHGAP6,ART3,ASF1B,ASPA,ASPM,ASTN1,ATAD2,ATP12A,AURKB,AXIN2,BANP,BASP1,BCHE,BCL2,BEX4,BGN,BIK,BIRC3,BIRC5,BLM,BLNK,BMPER,BNIP3,BRINP2,BUB1,BUB1B,C7,CACNB2,CAPN6,CARD11,CASS4,CCDC136,CCDC170,CCDC69,CCN4,CCNA2,CCNB1,CCNB2,CCNE2,CD1…
	197	Cancer,Organismal Injury and Abnormalities,Reproductive System Disease	Breast or ovarian cancer	1,65E-50		0,053	ABCA6,ABCA8,ABCA9,ABLIM3,ACKR1,ADA,ADAMTS12,ADAMTS15,ADAMTS16,ADAMTS5,ADAMTSL1,ADCYAP1R1,ADORA2A,AFF2,ALPL,AMOT,AMPH,ANKRD6,ANLN,ANXA13,APOD,APOE,ARHGAP6,ASF1B,ASPM,ASTN1,ATAD2,ATP12A,AURKB,AXIN2,BCL2,BGN,BIK,BIRC5,BLM,BRINP2,BUB1,BUB1B,CACNB2,CAPN6,CARD11,CCDC136,CCDC170,CCDC69,CCN4,CCNA2,CCNB1,CCNB2,CCNE2,CD44,CD47,CDC20,CDC45,CDC6,CDCA5,CDH1,CDH17,CDH3,CDK1,CDKN2C,CDKN3,CEMIP,CENPE,CENPF,CENPI…
	198	Cancer,Organismal Injury and Abnormalities,Reproductive System Disease	Breast cancer	1,88E-47		0,053	ABCA6,ABCA8,ABCA9,ABLIM3,ACKR1,ADAMTS15,ADAMTS16,ADAMTS5,ADCYAP1R1,AFF2,ALPL,AMOT,AMPH,ANKRD6,ANLN,ANXA13,APOD,APOE,ASF1B,ASPM,ATAD2,ATP12A,AXIN2,BCL2,BGN,BIK,BIRC5,BLM,BRINP2,BUB1,BUB1B,CACNB2,CARD11,CCDC170,CCDC69,CCN4,CCNA2,CCNB1,CCNB2,CCNE2,CD44,CDC20,CDC45,CDC6,CDCA5,CDH1,CDH17,CDH3,CDK1,CDKN2C,CEMIP,CENPE,CENPF,CENPI,CENPL,CENPN,CEP55,CFB,CGNL1,CHI3L1,CHST7,CLCA2,CLDN1,CLSPN,CLSTN2,COL27A1,…
	199	Cellular Development,Tissue Development	Differentiation of epithelial tissue	6,25E-10		0,059	AURKB,BCL2,BMPER,CCDC85C,CD44,CDH1,CDK1,CYP27B1,DKK1,ENPP1,EPHA2,EREG,ETV4,EVPL,FOS,FOXM1,FST,GATA6,HEY1,HUNK,ID1,IGF1,IL1A,INHBA,IRF6,JAG1,KLF2,LIF,MAFB,MLPH,MTSS1,NOTCH3,NPPC,NR2F1,PLK1,PPP1R13L,PRLR,PTHLH,PTN,SLC8A1,TAGLN2,TNFSF10,UPK3A,VEGFA
	200	Cancer,Organismal Injury and Abnormalities	Development of adenocarcinoma	7,78E-57		0,063	ABCA6,ABCA8,ABCA9,ABLIM3,ACTN3,ADA,ADAMTS12,ADAMTS16,ADAMTS5,ADAMTSL1,ADCYAP1R1,ADORA2A,ADORA2B,AFF2,AK4,ALDH8A1,ALOX12,AMOT,AMPH,ANKRD1,ANKRD6,ANLN,ANO4,ANXA13,AOAH,APOD,APOE,ARHGAP6,ART3,ASB9,ASPA,ASPM,ASTN1,ATAD2,AURKB,AXIN2,BACH2,BANP,BASP1,BCHE,BCL2,BEX4,BGN,BHLHE22,BIRC5,BLM,BLNK,BMPER,BNIP3,BUB1,BUB1B,C7,CACNB2,CAPN6,CARD11,CASS4,CCDC136,CCL8,CCN4,CCNA2,CCNB1,CCNB2,CCNE2,CD180,CD1D,CD44,CD…
	201	Cellular Development,Tissue Development	Differentiation of neural cells	2,10E-10		0,079	ASPA,ASPM,AXIN2,BCHE,BCL2,BHLHE22,BRINP2,CCDC85C,CDK1,CDKN2C,CYP26B1,DIAPH3,DKK1,DNER,EDNRA,ENPP1,ENPP2,EPHA2,ETV4,FOS,FST,GDNF,HEY1,HEYL,HOXD3,ID1,ID4,IGF1,IL33,INHBA,JAG1,KCNMA1,LIF,LMNB1,MAFB,NFKBIA,NOTCH3,NTRK1,PANX2,PBX1,PTN,PTPRZ1,RUNX1,SERPINE2,SFRP1,SFRP2,SLC1A2,SLC1A3,SOX5,TENM4,TNFRSF21,TSPAN2,UNC5D,VCAM1,VEGFA
	202	Connective Tissue Disorders,Organismal Injury and Abnormalities,Skeletal and Muscular Disorders	Non-traumatic arthropathy	3,03E-20		0,082	ACHE,ACKR3,ACTA1,ADA,ADAMTS12,ADAMTS15,ADAMTS16,ADAMTS5,ADORA2A,ALOX12,ALPL,AMPD3,ANKRD6,ANO4,APOD,APOE,ATP12A,B3GALT2,BACH2,BGN,BIRC3,BIRC5,BLNK,BNIP3,CACNB2,CASP1,CCL8,CCN4,CCNB1,CD180,CD44,CDH1,CEMIP,CFB,CH25H,CHI3L1,COL27A1,CP,CXCL6,CXCL8,CYP7B1,DGKI,DLGAP1,EREG,ESR1,FILIP1,FMOD,FOS,G0S2,HBEGF,HIVEP3,IGF1,IGFBP4,IL1A,IL23A,IL32,IL33,IL7,INHBA,IRS1,ITGB8,JAZF1,KIF26B,KLF2,LUM,LVRN,MAFB,MASP1,M…
	203	Hematological System Development and Function,Hematopoiesis,Organismal Development,Tissue Development	Development of bone marrow	2,14E-09		0,093	ACHE,BCHE,BCL2,BIRC5,CD44,CD47,EGR1,ENPP1,ESR1,FOS,FST,HIVEP3,HOXA10,IGF1,IL1A,IL33,IL7,INHBA,JAG1,LRRC17,NFKBIA,PBX1,PSTPIP2,RPS6KA5,RUNX1,TNFAIP3,TNFSF10,VNN1
	204	Cardiovascular System Development and Function,Organ Development	Heart rate	3,86E-10		0,095	ADORA2A,ADORA2B,ANKRD1,APLN,APOE,BDKRB1,CD47,EDNRA,ENPP2,GATA6,GDNF,GJA1,GNAO1,HBEGF,IER3,IGF1,INHBA,ITGB3,MGP,MMP1,NPR1,PPP1R13L,PTGES,PTHLH,RGS4,S100A1,SCN1B,SLC8A1,STC1,TGFBR3,TRIM63,TRPA1,VEGFA
	205	Inflammatory Response,Organismal Injury and Abnormalities	Inflammation of organ	1,89E-26		0,101	ABLIM3,ACKR1,ACKR3,ADA,ADAMTS12,ADAMTS5,ADCY7,ADORA2A,ADORA2B,ALOX12,ALPL,AMPD3,ANLN,AOAH,APOD,APOE,ARHGAP6,ATP12A,B3GALT2,BACH2,BANP,BCL2,BGN,BIRC3,BIRC5,BLM,C7,CAPN6,CARD11,CASP1,CCL8,CCNA2,CD180,CD1D,CD44,CD47,CD55,CDH1,CDH3,CEMIP,CEP55,CFB,CH25H,CHI3L1,CLDN1,CLSPN,COBLL1,CRACD,CRISPLD2,CXCL6,CXCL8,CYP26B1,CYP27B1,DCLK1,DKK1,DLGAP1,DTL,E2F2,ECM1,EDNRA,EGLN3,EGR1,EMCN,ENPP2,ENTPD3,EPHA2,EREG,ES…
	206	Neurological Disease,Organismal Injury and Abnormalities	Motor dysfunction or movement disorder	7,33E-15		0,104	ACHE,ACKR3,ACTN3,ADCY7,ADORA2A,ADORA2B,APOD,APOE,ASPA,BACH2,BANP,BASP1,BCHE,BCL2,BGN,BHLHE22,C7,CASP1,CD44,CD47,CDKN1C,CDKN2C,CHI3L1,CHN1,CLSTN2,COL27A1,CP,CYP26B1,CYP7B1,DCLK1,DIAPH3,DNAJC6,DPYD,DTNA,EGR1,ENO3,ENPP1,ENPP2,ESR1,ETHE1,ETV4,FBN2,FGF13,FILIP1,FLOT1,FLRT2,FMOD,FOS,FRMD3,FST,GDNF,GJA1,GNAO1,GPAM,GPRIN3,GRIA3,HASPIN,HELLS,HIVEP3,HOXD10,HTR1D,ID4,IER3,IGF1,IL1A,IRS1,ITGB8,KCNK2,KCNMA1,K…
	207	Organismal Injury and Abnormalities	Mediastinal lesion	3,30E-15		0,107	ADA,APLN,APOD,APOE,ASPM,BCL2,BGN,BLM,BNIP3,BUB1B,CD44,CDC6,CDCA5,CDK1,CDKN1C,CEP55,CTHRC1,CXCL8,DPYD,DTNA,E2F2,EGR1,ERCC6L,FOXM1,GAS6,GTSE1,HBEGF,HELLS,IKBKE,KIF11,KIF20A,LRP1B,MKI67,MMP1,NDC80,NEK2,NFKBIA,NOTCH3,NOX4,NPR1,NUF2,ORC1,PLAT,PLK1,PPP1R13L,PRKN,RCSD1,RRM2,SERPINE1,SLC8A1,TBXA2R,TNFAIP3,TOP2A,TROAP,TRPA1,TTK,TUBB4A,VEGFA
	208	Cell Death and Survival,Organismal Injury and Abnormalities	Necrosis of epithelial tissue	7,71E-10		0,108	ADA,APLN,BCL2,BIK,BIRC3,BIRC5,BLM,BNIP3,CASP1,CD1D,CD44,CDH1,CENPF,CLCA2,CXCL8,DKK1,EGR1,EPHA2,ESR1,EXO1,FLOT1,FOS,GAS6,GATA6,HEYL,ID1,IER3,IGF1,IL32,IL33,INHBA,IRS1,KLF2,KNG1,LDHA,LUM,MCM10,NDST4,NFKBIA,NOX4,NR4A3,NTRK1,OLR1,PLA2G5,PLAT,PMAIP1,PTHLH,RCAN1,RGS4,SERPINE1,SFRP1,SLC8A1,TFRC,TNFAIP3,TNFRSF19,TNFRSF21,TNFSF10,TNFSF15,VEGFA,WNT11,WNT6,ZBP1
	209	Cancer,Organismal Injury and Abnormalities,Respiratory Disease	Non-small cell lung carcinoma	1,00E-57		0,113	ADA,ADAMTS12,ADAMTS5,ADCYAP1R1,ADORA2A,ADORA2B,AFF2,AK4,ALDH8A1,ALOX12,AMOT,ANKRD1,ANLN,ANXA13,AOAH,APOD,ARHGAP6,ASB9,ASPM,ASTN1,ATAD2,ATP12A,AURKB,AXIN2,BASP1,BCHE,BCL2,BGN,BHLHE22,BIRC5,BLM,BLNK,BMPER,BUB1,BUB1B,C7,CAPN6,CARD11,CASS4,CCDC85C,CCL8,CCNA2,CCNB1,CCNB2,CCNE2,CD180,CD1D,CD44,CD55,CDC20,CDC45,CDC6,CDCA2,CDCA3,CDCA5,CDCA8,CDH1,CDH3,CDK1,CDKN1C,CDKN2C,CDKN3,CDT1,CEMIP,CENPA,CENPE,CENPF,…
	210	Organismal Injury and Abnormalities,Respiratory Disease	Abnormal morphology of respiratory system	2,48E-08		0,118	ADA,APOE,BCL2,BMPER,CDKN1C,DKK1,EGLN3,FAM20A,FAT4,FBLN1,FOS,FST,GATA6,GJA1,HBEGF,ID1,IGF1,IL33,KLF2,LIF,LMNB1,MGP,NOX4,PBX1,PTHLH,SERPINE1,SOD3,TGFBI,TK1,TRIM63,VEGFA
	211	Cardiovascular Disease,Organismal Injury and Abnormalities	Organismal abnormalities of semilunar valve	2,76E-08		0,121	ACKR3,ACTA1,ADAMTS5,ADCY7,AMPD3,APOD,CACNB2,CHI3L1,ENO3,ENPP1,EPHX1,GJA1,HBEGF,ITGB3,ITGBL1,KNG1,LUM,MGP,MMP1,NOTCH3,OLFM4,OMD,PALMD,PBX1,PGM2L1,PLAT,PLCE1,PTGES,PTHLH,SERPINE1,SPON2,VCAM1
	212	Cellular Development,Tissue Development	Differentiation of epithelial cells	1,13E-09		0,124	AURKB,BCL2,CCDC85C,CDH1,CDK1,CYP27B1,DKK1,ENPP1,EPHA2,EREG,ETV4,EVPL,FOS,FOXM1,FST,GATA6,HUNK,ID1,IGF1,IL1A,INHBA,IRF6,JAG1,KLF2,LIF,MAFB,MLPH,MTSS1,NOTCH3,NPPC,NR2F1,PLK1,PPP1R13L,PRLR,PTHLH,PTN,TAGLN2,TNFSF10,UPK3A,VEGFA
	213	Cancer,Connective Tissue Disorders,Organismal Injury and Abnormalities	Connective tissue cancer	1,06E-09		0,126	ABCA8,AFF2,ALPL,BCL2,CCNA2,CD44,CD47,CENPF,CEP55,DEPDC1,DEPTOR,EPHA2,ESR1,ETV4,FOS,FOXM1,GJA1,HELLS,IGF1,IL27RA,INHBA,KIF2C,MAFB,MCM10,MGLL,MMP1,MYBL2,NINJ1,NOD2,NTRK1,NUF2,PBK,PDK1,PGR,PTPRZ1,RAMP1,RECQL4,RMDN2,RRM2,SEMA4D,SETBP1,SFRP2,SGO1,SNAI2,TMEM150C,TNS3,TNXB,TOP2A,TUBB4A,VEGFA,ZGRF1
	214	Inflammatory Disease,Inflammatory Response,Organismal Injury and Abnormalities,Respiratory Disease	Inflammation of airway	2,90E-10		0,129	ACHE,ACTN3,ADAMTSL1,ADORA2A,ADORA2B,ALPL,BACH2,BCL2,BMPER,CARD11,CD44,CDH1,CDH17,CDHR3,CHI3L1,CLDN1,CLSTN2,COL21A1,CP,CXCL8,FADS2,FOSL1,GREB1,HTR1D,IGF1,IGFBP4,IL23A,IL33,ITGB8,JAZF1,KCNMA1,KIF11,KRT7,LMNB1,LRP1B,MGLL,MKI67,NEK2,NFKBIA,NOD2,NPNT,OGN,PDE11A,PDE4C,PGR,PTGES,RASGEF1A,RUNX1,SCN1B,SERINC2,SERPINB7,SERPINE1,SLC8A1,SOD3,SPNS2,SPON2,STRA6,TBXA2R,TFRC,TNFSF15,TOP2A,TUBB4A,VCAM1,ZBTB46
	215	Connective Tissue Development and Function,Tissue Morphology	Quantity of connective tissue	6,10E-14		0,132	ACHE,ACTA1,ADORA2A,ALPL,APOE,ASPA,BCHE,BCL2,BGN,BIRC5,BLM,CCDC3,CD44,CD47,CDK1,CDKN1C,CEMIP,CTHRC1,CXCL8,CYP27B1,DKK1,EGR1,ESR1,FOS,G0S2,GATA6,GJA1,GPR68,HELLS,HIVEP3,HOXA11,ID1,ID4,IGF1,IL1A,IL23A,IL33,INHBA,IRS1,ITGB3,KCP,KIF9,KLF2,LIF,MKI67,MLLT11,PBX1,PNLIPRP1,PRKAG3,PRLR,PSTPIP2,PTHLH,RAB27B,RUNX1,SCUBE2,SERPINE1,SLC12A2,SLC8A1,STC1,TFRC,TRIM63,UHRF1,VEGFA
	216	Developmental Disorder,Organismal Injury and Abnormalities	Abnormal morphology of embryo	3,46E-08		0,134	ACKR3,AMOT,ASTN1,BCL2,BMPER,CCNE2,CDH1,CDK1,CDKN1C,CYP26B1,DKK1,DNER,EDNRA,ENPP2,ESPL1,ESR1,FLRT3,GATA6,GDNF,HEY1,HOXA10,HOXA11,HOXD3,HOXD9,INHBA,ITGB3,ITGB8,JAG1,KLF2,LAMA1,MCM10,MYBL2,NOTCH3,NR4A3,NUSAP1,OLFM1,PBX1,PTHLH,REV3L,SERPINE2,SLC8A1,SLIT2,TFRC,TMEM176B,TRAIP,UHRF1,VEGFA,WNT11
	217	Immunological Disease,Organismal Injury and Abnormalities	Hypersensitive reaction	1,07E-09		0,137	ACHE,ADORA2B,APOE,BACH2,BCL2,BGN,BIRC3,CARD11,CASP1,CCNA2,CD1D,CD44,CD47,CDH1,CLDN1,CXCL8,ECM1,FADS2,FGR,FLOT1,GCNT1,GPR84,IGFBP4,IL1A,IL27RA,IL32,IL33,ITGB8,JAZF1,LIF,MKI67,MMP19,NFKBIA,NR2F1,PDE4C,PGR,PHF19,PLA2G7,PTGES,RAB27B,RUNX1,SEMA4A,SERPINB7,SERPINE1,SLC1A2,SOX5,SPNS2,SPON2,TBXA2R,TNFAIP3,TNFSF10,TNXB,TRPA1,VEGFA
	218	Embryonic Development,Organismal Development	Development of head	1,03E-14		0,155	ADCYAP1R1,AFF2,ALPL,APLN,APOE,ASPM,AXIN2,BASP1,BCL2,BHLHE22,BMPER,CACNB2,CCDC85C,CDH1,CDKN1C,CDKN2C,CDKN3,CELSR1,CGA,CRISPLD2,CTHRC1,CXCL8,CYP26B1,DCLK1,DHRS3,DIAPH3,DKK1,DNER,EDNRA,EGR1,ENO3,ENPP1,ENPP2,EPHA2,FAM118A,FAM20A,FAT4,FGF13,FILIP1,FLRT3,FMOD,FOS,FST,GDNF,GJA1,GNAO1,GPM6A,HOXD3,HPN,ID1,ID4,IGF1,IL1A,IL7,INHBA,IRF6,ITGB8,JAG1,KIF14,KLF2,KNG1,LAMA1,LDHA,LIF,LMNB1,LUM,MAFB,MSC,NEGR1,NFKBI…
	219	Cancer,Gastrointestinal Disease,Organismal Injury and Abnormalities	Colon cancer	2,12E-34		0,156	ABCA6,ABCA8,ABCA9,ABLIM3,ACKR3,ACTA1,ADA,ADAMTS12,ADAMTS15,ADAMTS16,ADAMTS5,ADORA2A,AFF2,ALDH8A1,ALPL,AMOT,AMPH,ANLN,ANXA13,AOAH,APOD,ART3,ASPM,ATAD2,AURKB,AXIN2,B3GALT2,BACH2,BANP,BCHE,BCL2,BEX4,BGN,BIRC5,BLM,BLNK,BST2,BUB1,BUB1B,C1R,C7,CACNB2,CAPN6,CARD11,CCDC136,CCDC3,CCDC69,CCDC85C,CCN4,CCNA2,CCNB1,CCNB2,CCNE2,CD44,CD55,CDC45,CDC6,CDCA5,CDCA8,CDH1,CDH3,CDHR3,CDK1,CDKN3,CDT1,CELSR1,CEMIP,CENPA…
	220	Cancer,Gastrointestinal Disease,Organismal Injury and Abnormalities	Colon carcinoma	5,64E-30		0,156	ABCA6,ABCA8,ABCA9,ABLIM3,ACKR3,ACTA1,ADA,ADAMTS12,ADAMTS15,ADAMTS16,ADAMTS5,ADORA2A,AFF2,ALDH8A1,ALPL,AMOT,AMPH,ANLN,ANXA13,AOAH,APOD,ART3,ASPM,ATAD2,AURKB,AXIN2,B3GALT2,BACH2,BANP,BCHE,BCL2,BEX4,BGN,BIRC5,BLM,BLNK,BUB1,BUB1B,C1R,CACNB2,CAPN6,CARD11,CCDC136,CCDC3,CCDC69,CCDC85C,CCNA2,CCNB1,CCNE2,CD44,CD55,CDC45,CDC6,CDCA5,CDH1,CDH3,CDHR3,CDK1,CDT1,CELSR1,CEMIP,CENPE,CENPF,CENPL,CENPN,CENPT,CEP55,…
	221	Embryonic Development,Hematological System Development and Function,Lymphoid Tissue Structure and Development,Organ Development,Organismal Development,Tissue Development	Formation of lymphoid tissue	6,06E-10		0,158	ADA,BCL2,BIRC5,CCNB2,CDH17,DKK1,EDNRA,EGR1,EPHA2,ESR1,FCAMR,FDCSP,GATA6,HOXD3,IGF1,IL23A,IL27RA,IL7,MAFB,MLLT11,NFKBIA,NTN4,PBX1,RAMP1,SEMA4D,SERPINE2,SLC46A2,SPNS2,SVEP1,TGFBI,TK1,TNFAIP3,TNFRSF21,TNFSF15,VCAM1,VEGFA,ZBTB46
	222	Organismal Injury and Abnormalities	Damage of vascular system	1,50E-08		0,165	ADORA2A,ALOX12,ANKRD1,APLN,APOE,BGN,CXCL8,DKK1,DTNA,EPHA2,FGR,GJA1,GNAO1,IGF1,IL1A,IL33,INHBA,KNG1,PGR,PLAT,PPP1R13L,SERPINE1,SLC8A1,TGFBI,VEGFA
	223	Cell Death and Survival,Organismal Injury and Abnormalities	Apoptosis of fibroblast cell lines	7,93E-09		0,171	BACH2,BANP,BCL2,BIRC3,BIRC5,BLM,BNIP3,CCNB1,CDC20,CDKN1C,DDIAS,DKK1,E2F2,EGR1,EPHX1,GAS6,ID1,IER3,IGF1,LDHA,NFKBIA,NTRK1,PMAIP1,PRKN,PTHLH,PTN,REPS2,RPS6KA5,RUNX1,SERPINE1,TNFAIP3,TNFSF10,TOP2A
	224	Organismal Injury and Abnormalities,Respiratory Disease	Lower respiratory tract disorder	1,61E-13		0,178	ABLIM3,ACHE,ADA,ADAMTSL1,ADORA2A,ADORA2B,ALPL,AMPD3,APOE,AXIN2,BASP1,BCHE,BCL2,BIRC5,BMPER,C7,CASP1,CCDC69,CD180,CD44,CD55,CDH3,CDKN1C,CLDN1,COL21A1,CRABP2,CTHRC1,CXCL8,DEPTOR,DNER,DPYD,EDNRA,EGR1,FAM20A,FBLN1,FLOT1,GJA1,GPR171,HBEGF,HELLS,HIVEP3,HPGD,ID4,IGF1,IL32,IL33,ITGB8,ITGBL1,JAG1,KCNMA1,KIF15,KNL1,LIF,LMNB1,LTBP2,MGP,MKI67,MMP1,MMP19,MOXD1,NOX4,NPNT,ORC1,PDE11A,PDE4C,PELI2,PGR,PKMYT1,PLA2…
	225	Cell Death and Survival,Organismal Injury and Abnormalities	Cell death of mononuclear leukocytes	9,30E-13		0,179	ADA,ADORA2A,APOE,AURKB,BCL2,BIRC5,BLM,BLNK,CASP1,CCNB1,CD1D,CD44,CD47,CDK1,CHI3L1,E2F2,EGR1,FOS,FOSL1,GPAM,IER3,IGF1,IKBKE,IL1A,IL27RA,IL7,KLF2,LECT2,NFKBIA,NR4A3,PDK1,PMAIP1,PPP1R13L,PTN,RCAN1,RHOH,RIGI,RUNX1,SLC46A2,SLC6A6,TBXA2R,TNFAIP3,TNFRSF21,TNFSF10,TNFSF15,TOP2A,VEGFA
	226	Immunological Disease,Organismal Injury and Abnormalities	Systemic autoimmune syndrome	3,91E-13		0,187	ACHE,ACTA1,ADA,ADAMTS12,ADAMTSL1,ADORA2A,ALOX12,ALPL,ANO4,APOE,ATP12A,BACH2,BCL2,BGN,BIRC3,BIRC5,BLNK,BNIP3,BST2,C1R,CARD11,CASP1,CCL8,CCN4,CCNB1,CD180,CD1D,CD44,CD47,CDH1,CDH17,CEMIP,CENPE,CENPN,CFB,CH25H,CHI3L1,CP,CXCL6,CXCL8,CYP27B1,DLGAP1,E2F2,ECM1,EGR1,ESR1,ETV7,EVI2A,FBN2,FGR,FOS,G0S2,GRIA3,HIVEP3,HORMAD2,HUNK,IGF1,IGFBP4,IL1A,IL23A,IL32,IL33,IL7,ITGB8,JAG1,JAZF1,KIF11,KLF2,LIF,LRP1B,MAFB,M…
	227	Cardiovascular System Development and Function,Cellular Movement	Migration of endothelial cells	6,63E-15		0,191	ACKR3,ADORA2B,ALOX12,AMOT,APOE,BDKRB1,CD44,CDC6,CHI3L1,CXCL8,DEPTOR,DKK1,EGR1,EPHA2,ESR1,FGF13,GAS6,GATA6,HEY1,HMMR,ID1,IGF1,IL33,ITGB3,KIF26B,KLF2,KNG1,LECT2,MGP,NOX4,OLR1,PTHLH,PTN,PTPRZ1,RCAN1,SEMA3D,SERPINE1,SLIT2,SNAI2,STC1,SVEP1,TAGLN2,TGFBI,TNFSF10,TNFSF15,TNN,TNS3,VASH2,VCAM1,VEGFA
	228	Neurological Disease,Organismal Injury and Abnormalities,Psychological Disorders	Disorder of basal ganglia	3,40E-12		0,193	ACHE,ACTN3,ADCY7,ADORA2A,ADORA2B,APOD,APOE,ASPA,BACH2,BANP,BASP1,BCHE,BCL2,C7,CASP1,CD44,CDKN1C,CHI3L1,CHN1,CLSTN2,CP,CYP26B1,DCLK1,DNAJC6,DPYD,DTNA,EGR1,ENO3,ENPP2,ETV4,FBN2,FGF13,FLOT1,FLRT2,FOS,FRMD3,FST,GDNF,GJA1,GNAO1,GPAM,GPRIN3,HASPIN,HIVEP3,HTR1D,ID4,IER3,IGF1,IL1A,IRS1,KCNK2,KCNMA1,KIF9,KLHL13,KNG1,LDHA,LGI4,LRP1B,LSAMP,LTBP2,NEFL,NOD2,NTRK1,PBX1,PCDH9,PDE11A,PDE4C,PDK1,PGM2L1,PLSCR4,PRK…
	229	Organismal Injury and Abnormalities,Renal and Urological Disease	Structural renal abnormality	1,02E-11		0,195	BCL2,BGN,BUB1B,CD1D,CDKN1C,CDKN2C,CXCL8,DEPTOR,E2F2,EDNRA,ESR1,ETV4,FADS2,FGF13,GDNF,GJA1,GREB1L,HIVEP3,HOXA11,IGF1,MAFB,NOX4,NPNT,NPR1,PBX1,PTN,SFRP2,UPK3A,VEGFA,WNT11
	230	Cellular Movement,Hematological System Development and Function,Immune Cell Trafficking	Cellular infiltration by leukocytes	9,16E-17		0,204	ACKR1,ADA,ADORA2A,APOD,APOE,BGN,BLM,CD44,CD47,CD55,CDC20,CDH3,CFB,CH25H,CHI3L1,CXCL8,CYP26B1,EGLN3,EPHA2,ESR1,FOS,FOXM1,GAS6,GJA1,ID1,IKBKE,IL1A,IL23A,IL27RA,IL33,IL36G,IRF6,ITGB3,KCNE3,KCNK2,KNG1,LMNB1,MASP1,MMP19,NFKBIA,NINJ1,NOD2,NOTCH3,NOX4,NPR1,NTRK1,OLFM4,P2RY14,PDK1,PLA2G7,PLAT,PLCE1,PRKN,PTGES,RRM2,SERPINB7,SERPINE1,SERPINE2,SFRP1,SLIT2,SOD3,STC1,TFRC,TNFAIP3,TNFRSF21,TNFSF10,TRPA1,VCAM1
	231	Organismal Injury and Abnormalities,Renal and Urological Disease	Reduced kidney function	8,13E-09		0,209	ACHE,ADA,ADORA2A,ALPL,ANLN,APOE,ATP12A,BCL2,BDKRB1,BUB1B,CACNB2,CD1D,CD55,CFB,CXCL8,EDNRA,EGLN3,GCNT1,GDNF,GJA1,IL1A,ITGB3,KCP,KNG1,LIF,NPR1,PDE11A,PDE4C,PRKN,PTH2R,PTHLH,RCAN1,SCNN1B,SERPINA3,SERPINE1,SHROOM3,SLC16A3,SLC2A6,STC1,SYT7,TGFBR3,TNFAIP3,TOP2A,TUBB4A,VEGFA
	232	Cell Death and Survival,Organismal Injury and Abnormalities	Apoptosis of mononuclear leukocytes	1,08E-11		0,217	ADA,ADORA2A,APOE,AURKB,BCL2,BLM,BLNK,CASP1,CCNB1,CD1D,CD44,CD47,CHI3L1,E2F2,EGR1,FOS,FOSL1,GPAM,IER3,IGF1,IKBKE,IL1A,IL27RA,IL7,KLF2,LECT2,NFKBIA,NR4A3,PDK1,PMAIP1,PPP1R13L,RCAN1,RHOH,RUNX1,SLC46A2,SLC6A6,TBXA2R,TNFRSF21,TNFSF10,TNFSF15,TOP2A,VEGFA
	233	Neurological Disease,Organismal Injury and Abnormalities	Movement disorders	1,04E-14		0,223	ACHE,ACKR3,ACTN3,ADCY7,ADORA2A,ADORA2B,APOD,APOE,ASPA,BACH2,BANP,BASP1,BCHE,BCL2,BGN,BHLHE22,C7,CASP1,CD44,CD47,CDKN1C,CDKN2C,CHI3L1,CHN1,CLSTN2,COL27A1,CP,CYP26B1,CYP7B1,DCLK1,DIAPH3,DNAJC6,DPYD,DTNA,EGR1,ENO3,ENPP1,ENPP2,ESR1,ETHE1,ETV4,FBN2,FGF13,FILIP1,FLOT1,FLRT2,FMOD,FOS,FRMD3,FST,GDNF,GJA1,GNAO1,GPAM,GPRIN3,GRIA3,HASPIN,HELLS,HIVEP3,HOXD10,HTR1D,ID4,IER3,IGF1,IL1A,IRS1,ITGB8,KCNK2,KCNMA1,K…
	234	Cellular Assembly and Organization,Organismal Development,Tissue Development	Formation of filaments	2,16E-14		0,226	ACTA1,ADORA2A,AMOT,APOE,ARHGAP6,BIRC5,CASP1,CD44,CDC42EP2,CENPF,CGNL1,CRACD,CXCL8,DIAPH3,DLGAP5,EDNRA,FABP3,FGF13,FMOD,FOXM1,GDNF,GNAO1,IGF1,IL1A,JAG1,KIF2C,KLF2,KNG1,LUM,MTSS1,NEFL,NOX4,NPR1,NUSAP1,OGN,PLAT,PPM1F,RHPN2,RND1,SEMA4D,SERPINA3,SFRP2,SKA1,SLIT2,SYNM,TACC3,TGFBI,TGFBR3,TNN,TNS3,TPX2,TUBB4A,VCAM1,VEGFA
	235	Cell Death and Survival,Organismal Injury and Abnormalities,Renal and Urological Disease	Cell death of kidney cells	7,63E-09		0,226	APOE,BCL2,BGN,BIK,BIRC3,BIRC5,BNIP3,CASP1,CCNB1,CD44,CENPF,CFB,EGR1,FOS,GLP2R,IER3,IGF1,IL32,IRS1,LDHA,MAFB,NFKBIA,NR4A3,NTRK1,OLR1,PMAIP1,PTHLH,RCAN1,RGS4,SERPINE1,SFRP1,STRA6,TFRC,TNFAIP2,TNFRSF19,TNFSF10,VEGFA,WNT6,ZBP1
	236	Organismal Injury and Abnormalities,Reproductive System Disease	Abnormal morphology of genital organ	4,85E-09		0,230	AMPH,ASPM,BCL2,BIK,BLM,CCNE2,CD44,CDKN1C,CDKN2C,CGA,CHTF18,CYP26B1,CYP27B1,DDIAS,EGR1,ESR1,EXO1,FADS2,FHL5,FOS,GJA1,HASPIN,HORMAD2,HOXA10,HOXA11,IGF1,INHBA,LIF,MYBL1,NKX3-1,OLFM1,PGR,PTN,SCARA5,SERPINE1,SERPINE2,SLC12A2,SNAI2,STC1,STS,TBC1D21,TK1,WNT6
	237	Cancer,Organismal Injury and Abnormalities	Sarcoma	3,04E-19		0,231	ABCA8,ADA,ALPL,ARHGAP6,AURKB,AXIN2,BCL2,BIRC5,BLM,BUB1B,CACNB2,CCNA2,CCNB1,CD44,CD47,CDC6,CDCA5,CDH1,CDHR3,CDKN2C,CEMIP,CENPF,CENPT,CEP55,COL21A1,CRABP2,CTHRC1,DEPDC1,DIAPH3,DLGAP1,ECM1,EPHA2,ERCC6L,EREG,ESPL1,ESR1,ETV4,EXO1,FAM118A,FAM131B,FILIP1,FOS,FOXM1,GJA1,GPRIN3,GRB14,HECW2,IGF1,IL27RA,INHBA,IRF6,KCP,KIF11,KIF20B,KIF23,KIF2C,LDHA,LRP1B,LVRN,MAFB,MCM10,MGLL,MKI67,MLPH,MMP1,MTUS1,MYBL1,MYBL2…
	238	Cancer,Organismal Injury and Abnormalities	Invasion of tissue	6,24E-14		0,241	ACKR3,BIRC5,CD44,CDH1,CDH3,CFAP45,CHI3L1,CXCL6,CXCL8,ENPP2,EPHA2,FGF13,FMOD,FST,GDNF,GEM,HOXA11,IGF1,IGFBP4,IL33,INHBA,JAG1,KIF26B,MMP1,NPNT,OLFM4,OLR1,RGS4,SERPINE1,TNFSF10,VEGFA
	239	Neurological Disease,Organismal Injury and Abnormalities	Brain lesion	3,02E-38		0,258	ABCA6,ABCA8,ABLIM3,ACHE,ACKR1,ACKR3,ADA,ADAMTS12,ADAMTS15,ADAMTS16,ADAMTS5,ADAMTSL1,ADCY7,ADCYAP1R1,ADORA2A,AFF2,AK4,ALOX12,ALPL,AMOT,AMPD3,AMPH,ANKRD1,ANKRD6,ANLN,ANO4,AOAH,ARHGAP6,ART3,ASPA,ASPM,ASTN1,ATAD2,AXIN2,B3GALT2,BACH2,BANP,BASP1,BCHE,BCL2,BHLHE22,BIRC3,BIRC5,BLM,BUB1,BUB1B,C1QTNF7,C1R,CACNB2,CARD11,CASP1,CASS4,CCDC136,CCN4,CCNA2,CCNB1,CCNE2,CD1D,CD44,CDC42EP2,CDC45,CDC6,CDCA2,CDCA3,CDC…
	240	Organismal Injury and Abnormalities,Respiratory Disease	Lung lesion	3,19E-67		0,270	ABCA6,ABCA8,ACHE,ACKR1,ACKR3,ADA,ADAMTS12,ADAMTS16,ADAMTS5,ADAMTSL1,ADCY7,ADCYAP1R1,ADORA2A,ADORA2B,AFF2,AK4,ALDH8A1,ALOX12,ALPL,AMOT,AMPD3,AMPH,ANKRD1,ANLN,ANXA13,AOAH,APLN,APOD,APOE,ARHGAP6,ASB9,ASF1B,ASPM,ASTN1,ATAD2,ATP12A,AURKB,AXIN2,BACH2,BANP,BASP1,BCHE,BCL2,BGN,BHLHE22,BIRC5,BLM,BLNK,BMPER,BRINP2,BUB1,BUB1B,C7,CACNB2,CAPN6,CARD11,CASP1,CASS4,CCDC136,CCDC85C,CCL8,CCNA2,CCNB1,CCNB2,CCNE2,CD…
	241	Neurological Disease,Organismal Injury and Abnormalities	Dyskinesia	1,25E-11		0,277	ACHE,ACKR3,ACTN3,ADCY7,ADORA2A,APOD,APOE,ASPA,BANP,BASP1,BCL2,BHLHE22,C7,CASP1,CD44,CDKN1C,CHI3L1,CHN1,CP,CYP26B1,DCLK1,DPYD,DTNA,EGR1,ENO3,ENPP2,ETV4,FGF13,FLRT2,FOS,GDNF,GJA1,GNAO1,GPAM,GPRIN3,HTR1D,ID4,IER3,IGF1,KCNK2,KCNMA1,KIF9,LDHA,LGI4,LRP1B,LSAMP,NEFL,PCDH19,PCDH9,PDK1,PLSCR4,PRKN,PTPRE,RAD54L,RASL12,RCAN1,REPS2,RGS4,RIGI,RPS6KA5,SCN1B,SCUBE2,SEMA4D,SERPINA3,SLC1A2,SLC1A3,SLC27A6,SLIT2,ZB…
	242	Hereditary Disorder,Organismal Injury and Abnormalities,Psychological Disorders	Familial psychiatric disease	5,16E-08		0,277	ACHE,ACTN3,ADCY7,ADORA2A,APOD,APOE,ASPA,BANP,BASP1,BCL2,BGN,C7,CASP1,CCDC69,CD44,CDKN1C,CH25H,CHI3L1,CHN1,CP,CYP26B1,CYP7B1,DCLK1,DNAJC6,DPYD,DTNA,EGR1,ENO3,ENPP2,ESR1,ETV4,FGF13,FLRT2,FOS,GDNF,GJA1,GNAO1,GPAM,GPRIN3,HECW2,HTR1D,ID4,IER3,IGF1,KCNK2,KCNMA1,KIF9,LDHA,LGI4,LMNB1,LRP1B,LSAMP,MMP1,NEFL,OLR1,PCDH9,PDK1,PGM2L1,PGR,PLSCR4,PRKN,PTPRE,RAD54L,RASL12,RCAN1,RGS4,RIGI,RPS6KA5,SCN1B,SCUBE2,SEMA…
	243	Cardiovascular Disease,Organismal Injury and Abnormalities	Aortic valve disease	5,28E-08		0,278	ACKR3,ACTA1,ADAMTS5,ADCY7,AMPD3,APOD,CACNB2,CHI3L1,ENO3,ENPP1,EPHX1,HBEGF,ITGB3,ITGBL1,KNG1,LUM,MGP,MMP1,NOTCH3,OLFM4,OMD,PALMD,PBX1,PGM2L1,PLAT,PLCE1,PTGES,PTHLH,SERPINE1,SPON2,VCAM1
	244	Cancer,Organismal Injury and Abnormalities,Reproductive System Disease	Male genital neoplasm	6,47E-36		0,280	ACHE,ACTA1,ADAMTS15,ADAMTS16,ADAMTS5,ADAMTSL1,ADCY7,ADORA2B,AFF2,ALPL,AMPD3,AMPH,ANKRD1,ANLN,ANO4,AOAH,APLN,APOD,APOE,ARHGAP6,ASPM,ATAD2,AURKB,AXIN2,BANP,BCL2,BDKRB1,BIK,BIRC5,BLM,BUB1,BUB1B,C1R,C7,CAPN6,CARD11,CASP1,CCDC136,CCDC3,CCDC85C,CCNA2,CCNB1,CD44,CDC20,CDC45,CDC6,CDCA5,CDH1,CDH17,CDH3,CDHR3,CDKN2C,CELSR1,CENPA,CENPE,CENPF,CENPL,CENPT,CEP55,CFAP91,CFB,CHI3L1,CLSTN2,COBLL1,COL21A1,CP,CRACD…
	245	Cellular Movement,Immune Cell Trafficking	Migration of lymphatic system cells	3,92E-10		0,288	ACKR1,ACKR3,ADORA2A,APOD,APOE,BACH2,BCL2,BGN,CCL8,CD1D,CD44,CD47,CDC20,CH25H,CXCL8,CYP26B1,DEPTOR,DKK1,ECM1,ENPP2,FDCSP,FLOT1,FOS,GCNT1,IL1A,IL23A,IL33,IL7,ITGB3,KCNK2,KLF2,MLLT11,NOTCH3,NOX4,NTRK1,PLCE1,PRKN,RIGI,RUNX1,SEMA4D,SERPINE2,SPNS2,TNFRSF21,TNFSF10,VCAM1,VEGFA
	246	Cellular Movement,Hematological System Development and Function,Immune Cell Trafficking	Lymphocyte migration	6,42E-10		0,288	ACKR1,ACKR3,ADORA2A,APOD,APOE,BACH2,BCL2,BGN,CCL8,CD1D,CD44,CD47,CDC20,CH25H,CXCL8,CYP26B1,DEPTOR,DKK1,ECM1,ENPP2,FDCSP,FLOT1,FOS,GCNT1,IL1A,IL23A,IL33,IL7,ITGB3,KCNK2,KLF2,MLLT11,NOTCH3,NOX4,NTRK1,PLCE1,PRKN,RIGI,RUNX1,SEMA4D,SERPINE2,SPNS2,TNFRSF21,TNFSF10,VCAM1
	247	Organismal Injury and Abnormalities,Reproductive System Disease	Abnormal morphology of internal genitalia	6,94E-09		0,290	AMPH,ASPM,BCL2,BIK,CCNE2,CD44,CDKN1C,CDKN2C,CGA,CYP26B1,CYP27B1,DDIAS,EGR1,ESR1,EXO1,FADS2,FHL5,FOS,GJA1,HORMAD2,HOXA10,HOXA11,IGF1,INHBA,LIF,MYBL1,NKX3-1,OLFM1,PGR,PTN,SCARA5,SERPINE1,SERPINE2,SLC12A2,SNAI2,STC1,STS,TK1,WNT6
	248	Cancer,Organismal Injury and Abnormalities,Respiratory Disease	Respiratory system tumor	6,35E-65		0,293	ABCA6,ABCA8,ABLIM3,ACHE,ACKR1,ACKR3,ADA,ADAMTS12,ADAMTS16,ADAMTS5,ADAMTSL1,ADCY7,ADCYAP1R1,ADORA2A,ADORA2B,AFF2,AK4,ALDH8A1,ALOX12,AMOT,AMPH,ANKRD1,ANLN,ANXA13,AOAH,APLN,APOD,APOE,ARHGAP6,ASB9,ASF1B,ASPM,ASTN1,ATAD2,ATP12A,AURKB,AXIN2,BACH2,BANP,BASP1,BCHE,BCL2,BGN,BHLHE22,BIRC5,BLM,BLNK,BMPER,BRINP2,BUB1,BUB1B,C7,CACNB2,CAPN6,CARD11,CASP1,CASS4,CCDC136,CCDC85C,CCL8,CCNA2,CCNB1,CCNB2,CCNE2,CD180,…
	249	Cancer,Organismal Injury and Abnormalities,Respiratory Disease	Lung tumor	2,09E-63		0,293	ABCA6,ABCA8,ACHE,ACKR1,ACKR3,ADA,ADAMTS12,ADAMTS16,ADAMTS5,ADAMTSL1,ADCY7,ADCYAP1R1,ADORA2A,ADORA2B,AFF2,AK4,ALDH8A1,ALOX12,AMOT,AMPH,ANKRD1,ANLN,ANXA13,AOAH,APLN,APOD,APOE,ARHGAP6,ASB9,ASF1B,ASPM,ASTN1,ATAD2,ATP12A,AURKB,AXIN2,BACH2,BANP,BASP1,BCHE,BCL2,BGN,BHLHE22,BIRC5,BLM,BLNK,BMPER,BRINP2,BUB1,BUB1B,C7,CACNB2,CAPN6,CARD11,CASP1,CASS4,CCDC136,CCDC85C,CCL8,CCNA2,CCNB1,CCNB2,CCNE2,CD180,CD1D,CD…
	250	Cancer,Organismal Injury and Abnormalities	Melanoma	6,87E-60		0,296	ABCA6,ABCA8,ABCA9,ABLIM3,ACHE,ACKR1,ACKR3,ADA,ADAMTS12,ADAMTS15,ADAMTS16,ADAMTS5,ADAMTSL1,ADCY7,ADCYAP1R1,ADORA2A,AFF2,ALDH8A1,ALOX12,ALPL,AMOT,AMPD3,AMPH,ANKRD1,ANKRD6,ANO4,ANXA13,AOAH,APOD,APOE,ARHGAP6,ART3,ASB9,ASPA,ASPM,ASTN1,ATAD2,ATP12A,AURKB,AXIN2,B3GALT2,BACH2,BASP1,BCHE,BCL2,BDKRB1,BEX4,BGN,BHLHE22,BIK,BIRC3,BIRC5,BLM,BLNK,BMPER,BRINP2,BUB1,BUB1B,C1QTNF7,C1R,C7,CACNB2,CAPN6,CARD11,CASP1,…
	251	Cancer,Organismal Injury and Abnormalities,Reproductive System Disease	Neoplasia of breast cancer cell lines	8,11E-10		0,296	AXIN2,BGN,CD44,CXCL8,ENPP2,FGF13,FLOT1,HUNK,ID4,IGF1,IL1A,IL33,INHBA,ITGBL1,KIF23,KRT7,MATK,MTUS1,NEGR1,NFKBIA,NTN4,PRLR,PRRG4,RIPOR3,SEMA4D,SLIT2,STC1,TGFBR3,TRAIP,USP43,ZNF367
	252	Cell Death and Survival,Organismal Injury and Abnormalities	Cell death of lymphocytes	8,31E-13		0,305	ADA,ADORA2A,APOE,AURKB,BCL2,BIRC5,BLM,BLNK,CASP1,CCNB1,CD1D,CD44,CD47,CDK1,CHI3L1,E2F2,EGR1,FOS,FOSL1,GPAM,IER3,IGF1,IKBKE,IL1A,IL27RA,IL7,KLF2,LECT2,NFKBIA,NR4A3,PDK1,PMAIP1,PTN,RCAN1,RHOH,RIGI,RUNX1,SLC46A2,SLC6A6,TBXA2R,TNFAIP3,TNFRSF21,TNFSF10,TNFSF15,TOP2A,VEGFA
	253	Cancer,Hematological Disease,Immunological Disease,Organismal Injury and Abnormalities	T-cell malignant neoplasm	8,99E-11		0,318	ACHE,ADA,ADAMTS12,ADAMTS15,ADAMTS16,ADORA2A,AXIN2,BACH2,BASP1,BCL2,BEX4,BGN,BHLHE22,BIRC5,BLM,C1R,CACNB2,CARD11,CCL8,CCNE2,CD180,CD1D,CD47,CDH1,CDH3,CDHR3,CDKN2C,CELSR1,CENPL,CHTF18,COL27A1,COLEC12,CORO6,CRACD,CXCL6,CXCL8,CYP26B1,DPYD,DTNA,E2F2,ECM1,EGR1,ENO3,EPHA2,EPHX1,EVPL,FAM118A,FAT4,FBN2,FCAMR,FDCSP,FNDC1,FOS,GAS6,GJA1,HTR1D,ID1,IER3,IGFBP4,IGSF10,IL33,IL4I1,IQGAP3,KCNMA1,KNL1,LECT2,LGI4,LI…
	254	Cancer,Gastrointestinal Disease,Organismal Injury and Abnormalities	Large intestine carcinoma	2,65E-56		0,322	ABCA6,ABCA8,ABCA9,ABLIM3,ACHE,ACKR3,ACTA1,ADA,ADAMTS12,ADAMTS15,ADAMTS16,ADAMTS5,ADAMTSL1,ADCY7,ADCYAP1R1,ADORA2A,AFF2,ALDH8A1,ALOX12,ALPL,AMOT,AMPD3,AMPH,ANKRD6,ANLN,ANO4,ANXA13,AOAH,APOD,APOE,ARHGAP6,ART3,ASPM,ASTN1,ATAD2,ATP12A,AURKB,AXIN2,B3GALT2,BACH2,BANP,BASP1,BCHE,BCL2,BDKRB1,BEX4,BGN,BHLHE22,BIRC3,BIRC5,BLM,BLNK,BMPER,BNIP3,BRINP2,BST2,BUB1,BUB1B,C1QTNF7,C1R,C7,CACNB2,CAPN6,CARD11,CASP1,…
	255	Cancer,Gastrointestinal Disease,Organismal Injury and Abnormalities	Colorectal carcinoma	5,27E-33		0,322	ABCA6,ABCA8,ABCA9,ABLIM3,ACKR3,ACTA1,ADA,ADAMTS12,ADAMTS15,ADAMTS16,ADAMTS5,ADORA2A,AFF2,ALDH8A1,ALPL,AMOT,AMPH,ANKRD6,ANLN,ANXA13,AOAH,APOD,ART3,ASPM,ASTN1,ATAD2,AURKB,AXIN2,B3GALT2,BACH2,BANP,BCHE,BCL2,BEX4,BGN,BIRC5,BLM,BLNK,BUB1,BUB1B,C1R,C7,CACNB2,CAPN6,CARD11,CASP1,CCDC136,CCDC3,CCDC69,CCDC85C,CCNA2,CCNB1,CCNE2,CD44,CD55,CDC45,CDC6,CDCA5,CDH1,CDH3,CDHR3,CDK1,CDT1,CELSR1,CEMIP,CENPE,CENPF,CE…
	256	Cancer,Organismal Injury and Abnormalities	Lymphoreticular neoplasm	1,98E-41		0,324	ABCA6,ABCA8,ACHE,ACKR1,ADA,ADAMTS12,ADAMTS15,ADAMTS16,ADAMTS5,ADAMTSL1,ADCY7,ADCYAP1R1,ADORA2A,AMOT,AMPH,ANLN,ANO4,ARHGAP6,ART3,ASF1B,ASPM,ATP12A,AURKB,AXIN2,BACH2,BANP,BASP1,BCHE,BCL2,BEX4,BHLHE22,BIRC3,BIRC5,BLM,BMPER,BRINP2,BST2,BUB1,BUB1B,C1QTNF7,C1R,C7,CACNB2,CARD11,CCDC170,CCDC3,CCL8,CCN4,CCNA2,CCNB1,CCNB2,CCNE2,CD180,CD1D,CD44,CD47,CDC20,CDC45,CDC6,CDCA2,CDCA3,CDCA5,CDCA8,CDH1,CDH3,CDHR3,C…
	257	Cardiovascular System Development and Function,Cellular Movement	Cell movement of endothelial cells	4,12E-15		0,331	ACKR3,ADORA2B,ALOX12,AMOT,APOE,BDKRB1,CD44,CDC6,CHI3L1,CXCL8,DEPTOR,DKK1,EGR1,ENPP2,EPHA2,ESR1,FGF13,GAS6,GATA6,HEY1,HMMR,ID1,IGF1,IL33,ITGB3,KIF26B,KLF2,KNG1,LECT2,MGP,MTSS1,NOX4,OLR1,PTHLH,PTN,PTPRZ1,RCAN1,SEMA3D,SEMA4D,SERPINE1,SLIT2,SNAI2,STC1,SVEP1,TAGLN2,TGFBI,TNFSF10,TNFSF15,TNN,TNS3,VASH2,VCAM1,VEGFA
	258	Cellular Movement	Migration of vascular cells	1,40E-11		0,331	ACKR3,BGN,CCN4,CD44,CD47,CXCL8,DEPTOR,DIAPH3,DKK1,EGR1,FGF13,GAS6,GATA6,ID1,IGF1,IGFBP4,IL1A,IL33,ITGB3,KIF26B,KLF2,LECT2,PTN,PTPRZ1,RCAN1,SEMA3D,SERPINE1,SLIT2,SVEP1,TAGLN2,TGFBI,TNFSF10,TNFSF15,TNN,VASH2,VEGFA
	259	Cancer,Neurological Disease,Organismal Injury and Abnormalities	Glioma	1,42E-47		0,341	ABCA6,ABCA8,ABLIM3,ACHE,ACKR1,ACKR3,ADA,ADAMTS12,ADAMTS15,ADAMTS16,ADAMTS5,ADAMTSL1,ADCY7,ADCYAP1R1,ADORA2A,AFF2,AK4,ALOX12,ALPL,AMOT,AMPD3,AMPH,ANKRD1,ANKRD6,ANLN,ANO4,AOAH,ARHGAP6,ART3,ASF1B,ASPA,ASPM,ASTN1,ATAD2,AXIN2,BACH2,BANP,BASP1,BCL2,BHLHE22,BIRC3,BIRC5,BLM,BLNK,BNIP3,BUB1,BUB1B,C1QTNF7,C1R,CARD11,CASP1,CASS4,CCDC136,CCN4,CCNA2,CCNB1,CCNE2,CD180,CD1D,CD44,CD47,CDC42EP2,CDC45,CDC6,CDCA2,C…
	260	Cancer,Organismal Injury and Abnormalities	Multiple cancers	5,23E-51		0,351	ABCA6,ABCA8,ABCA9,ABLIM3,ACKR1,ADA,ADAMTS12,ADAMTS15,ADAMTS16,ADAMTS5,ADAMTSL1,ADCYAP1R1,ADORA2A,AFF2,ALPL,AMOT,AMPH,ANKRD6,ANLN,ANXA13,APOD,APOE,ARHGAP6,ASF1B,ASPM,ASTN1,ATAD2,ATP12A,AURKB,AXIN2,BCL2,BGN,BHLHE22,BIK,BIRC3,BIRC5,BLM,BRINP2,BUB1,BUB1B,CACNB2,CAPN6,CARD11,CCDC136,CCDC170,CCDC69,CCN4,CCNA2,CCNB1,CCNB2,CCNE2,CD180,CD44,CD47,CDC20,CDC45,CDC6,CDCA5,CDH1,CDH17,CDH3,CDK1,CDKN2C,CDKN3,CEM…
	261	Cell Death and Survival,Organismal Injury and Abnormalities	Apoptosis of lymphocytes	1,01E-11		0,353	ADA,ADORA2A,APOE,AURKB,BCL2,BLM,BLNK,CASP1,CCNB1,CD1D,CD44,CD47,CHI3L1,E2F2,EGR1,FOS,FOSL1,GPAM,IER3,IGF1,IKBKE,IL1A,IL27RA,IL7,KLF2,LECT2,NFKBIA,NR4A3,PDK1,PMAIP1,RCAN1,RHOH,RUNX1,SLC46A2,SLC6A6,TBXA2R,TNFRSF21,TNFSF10,TNFSF15,TOP2A,VEGFA
	262	Cellular Development,Connective Tissue Development and Function,Tissue Development	Differentiation of bone cells	1,18E-17		0,362	APOE,AXIN2,BCL2,BGN,BMPER,CCN4,CD47,CDK1,CTHRC1,CXCL8,DKK1,EDNRA,ENPP1,EPHA2,FBN2,FOS,FOSL1,GJA1,GPR68,HEY1,HIVEP3,HOXA10,ID1,ID4,IGF1,IL1A,IL23A,IL32,IL33,IL7,INHBA,IRS1,ITGB3,JAG1,LIF,LRRC17,MAFB,NPNT,NPPC,PTHLH,PTN,PTPRE,SCUBE2,SEMA4D,SFRP1,SFRP2,SNAI2,STC1,TENT5A,TFRC,TGFBR3,TNFSF10,TNN,VEGFA,WNT11
	263	Cancer,Organismal Injury and Abnormalities	Development of head and neck tumor	7,09E-21		0,364	AK4,ALOX12,ATP12A,BDKRB1,BGN,BLNK,CDKN2C,CHST7,COL21A1,CRABP2,CTHRC1,DCLK1,ECM1,EGR1,ENTPD3,EREG,ETV4,FGF13,FLRT2,FLRT3,FMOD,FNDC1,FOSL1,FST,GPAM,HEY1,HOOK1,HS3ST3A1,IGFBP4,INHBA,ITGB8,ITGBL1,KIF14,LUM,NELL2,NOTCH3,NR2F1,OGN,OMD,ORC1,PADI1,PRLR,PTPRZ1,SCNN1B,SETBP1,SLC24A3,SULF1,TGFBI,TMEM35A,TOP2A,TUBB4A,UPP1,VCAM1
	264	Cancer,Cell Death and Survival,Organismal Injury and Abnormalities	Cell death of tumor	1,17E-14		0,364	BCL2,BIK,BIRC3,BIRC5,BLNK,BNIP3,BUB1B,CAPN6,CASP1,CD44,CD47,CDC45,CDC6,CDH1,CDH3,CDK1,CXCL8,DEPTOR,E2F2,EDNRA,EGLN3,ENPP1,FMOD,FOS,FOXM1,HBEGF,IGF1,IL1A,IL33,IL7,INHBA,JAG1,NFKBIA,NTRK1,PDK1,PLK1,PMAIP1,PTN,RAB27B,RACGAP1,RRM2,RUNX1,SERPINE1,SFRP1,SFRP2,SNAI2,SPC25,STC1,TGFBI,TNFRSF21,TNFSF10,TTK,VCAM1,VEGFA,ZBP1
	265	Organismal Survival	Survival of organism	8,92E-24		0,370	ACHE,ADAMTS15,ADORA2A,ADORA2B,APOD,APOE,ASPA,ASPM,AURKB,BCHE,BCL2,BGN,BIK,BIRC3,BIRC5,BLM,CARD11,CASP1,CCDC170,CD1D,CD44,CD47,CD55,CDCA8,CDH1,CDKN2C,CFB,CH25H,CHI3L1,CRABP2,CRISP2,CXCL6,CXCL8,CYP26B1,DGKI,DKK1,ECM1,EGLN3,EPHA2,ERCC6L,EREG,ESR1,ETHE1,EXO1,FMOD,FOS,FOXM1,FST,GATA6,GDNF,HOXA11,ID1,IGF1,IGFBP4,IKBKE,IL1A,IL23A,IL27RA,IL33,IL36G,IL7,INHBA,ITGB3,KIF14,KIF23,KIF4A,KNG1,LDHA,LECT2,LIF,LI…
	266	Tissue Morphology	Quantity of cells	4,09E-37		0,374	ACHE,ACKR3,ADA,ADAMTS12,ADORA2A,ADORA2B,ALPL,APOD,APOE,ASPA,ASPM,BACH2,BCL2,BGN,BIK,BIRC5,BLM,BLNK,BST2,BUB1,BUB1B,CARD11,CCDC3,CCL8,CCN4,CCNB1,CCNB2,CD180,CD1D,CD44,CD47,CDC20,CDC6,CDH1,CDH17,CDK1,CDKN1C,CDKN2C,CEMIP,CGA,CHI3L1,CHST15,CLDN1,CP,CTHRC1,CXCL8,CYP26B1,CYP27B1,DCLK1,DDIAS,DIAPH3,DKK1,DNAJC6,DTL,E2F2,ECM1,EDNRA,EGFL6,EGR1,ENTPD3,EPHA2,ESR1,ETV7,EXO1,FADS2,FDCSP,FGF13,FHL5,FOS,FOSL1,FO…
	267	Cancer,Organismal Injury and Abnormalities	Genitourinary adenocarcinoma	1,33E-55		0,378	ABCA6,ABCA8,ABCA9,ABLIM3,ACTN3,ADA,ADAMTS12,ADAMTS15,ADAMTS16,ADAMTS5,ADAMTSL1,ADCY7,ADCYAP1R1,ADORA2A,ADORA2B,AFF2,ALDH8A1,AMOT,AMPD3,AMPH,ANKRD1,ANKRD6,ANLN,ANO4,ANXA13,AOAH,APLN,APOD,APOE,ARHGAP6,ART3,ASPA,ASPM,ASTN1,ATAD2,ATP12A,AURKB,AXIN2,BACH2,BANP,BASP1,BCL2,BDKRB1,BEX4,BGN,BIK,BIRC5,BLM,BLNK,BMPER,BNIP3,BRINP2,BUB1,BUB1B,C7,CACNB2,CAPN6,CARD11,CASP1,CASS4,CCDC136,CCDC85C,CCN4,CCNA2,CCNB1…
	268	Organismal Injury and Abnormalities	Angiogenesis of lesion	5,18E-08		0,381	BCL2,CCN4,CD44,CDH1,CHI3L1,EPHA2,ESM1,FMOD,FOXM1,GATA6,HOXD3,ITGB3,ITGB8,KNG1,MMP1,PTGES,RAMP1,SERPINE1,STC1,TGFBI,VEGFA
	269	Cell Death and Survival,Organismal Injury and Abnormalities	Cell death of T lymphocytes	1,30E-10		0,381	ADA,ADORA2A,APOE,BCL2,BIRC5,BLM,CASP1,CCNB1,CD1D,CD44,CD47,CDK1,CHI3L1,E2F2,EGR1,FOS,GPAM,IER3,IGF1,IKBKE,IL1A,IL27RA,IL7,KLF2,LECT2,NFKBIA,NR4A3,PMAIP1,PTN,RCAN1,RHOH,RUNX1,SLC46A2,SLC6A6,TBXA2R,TNFSF10,TOP2A
	270	Cancer,Organismal Injury and Abnormalities,Reproductive System Disease	Genital tumor	1,41E-61		0,382	ABCA6,ABCA8,ABCA9,ABLIM3,ACHE,ACKR1,ACTA1,ACTN3,ADA,ADAMTS12,ADAMTS15,ADAMTS16,ADAMTS5,ADAMTSL1,ADCY7,ADCYAP1R1,ADORA2A,ADORA2B,AFF2,ALDH8A1,ALPL,AMOT,AMPD3,AMPH,ANKRD1,ANKRD6,ANLN,ANO4,ANXA13,AOAH,APLN,APOD,APOE,ARHGAP6,ART3,ASPA,ASPM,ASTN1,ATAD2,AURKB,AXIN2,BANP,BASP1,BCHE,BCL2,BDKRB1,BEX4,BGN,BIK,BIRC3,BIRC5,BLM,BLNK,BMPER,BNIP3,BST2,BUB1,BUB1B,C1R,C7,CACNB2,CAPN6,CARD11,CASP1,CASS4,CCDC136,CC…
	271	Cancer,Organismal Injury and Abnormalities	Incidence of tumor	6,58E-76		0,390	ABCA6,ABCA8,ABCA9,ABLIM3,ACHE,ACKR1,ACKR3,ACTA1,ACTN3,ADA,ADAMTS12,ADAMTS15,ADAMTS16,ADAMTS5,ADAMTSL1,ADCYAP1R1,ADORA2A,ADORA2B,AFF2,AK4,ALDH8A1,ALOX12,ALPL,AMOT,AMPH,ANKRD1,ANKRD6,ANLN,ANO4,ANXA13,AOAH,APOD,APOE,ARHGAP6,ART3,ASB9,ASPA,ASPM,ASTN1,ATAD2,ATP12A,AURKB,AXIN2,B3GALT2,BACH2,BANP,BASP1,BCHE,BCL2,BDKRB1,BEX4,BGN,BHLHE22,BIK,BIRC3,BIRC5,BLM,BLNK,BMPER,BNIP3,BRINP2,BST2,BUB1,BUB1B,C1R,C7,C…
	272	Cardiovascular Disease,Organismal Injury and Abnormalities	Arterial lesion	3,43E-10		0,391	ABCA6,ADORA2A,ALOX12,APOE,BCL2,CCDC3,CD1D,CD44,CD47,COL21A1,CRISPLD2,CXCL8,EGR1,ESR1,FBN2,G0S2,GPR135,IER3,IGF1,IL1A,IL33,ITGB3,LIPG,NFKBIA,NOX4,NR4A3,NTRK1,PLA2G5,PLAT,PLCE1,PTGES,RCAN1,SERPINE1,SLC24A3,TGFBR3,TNFAIP3,TNFSF10,TNFSF15,VCAM1,VEGFA,VNN1,ZBTB46
	273	Cellular Movement	Cellular infiltration by blood cells	3,52E-17		0,391	ACKR1,ADA,ADORA2A,APOD,APOE,BGN,BLM,CD44,CD47,CD55,CDC20,CDH3,CFB,CH25H,CHI3L1,CXCL8,CYP26B1,EGLN3,EPHA2,ESR1,FOS,FOXM1,GAS6,GJA1,ID1,IKBKE,IL1A,IL23A,IL27RA,IL33,IL36G,IRF6,ITGB3,KCNE3,KCNK2,KNG1,LMNB1,MASP1,MMP19,NFKBIA,NINJ1,NOD2,NOTCH3,NOX4,NPR1,NTRK1,OLFM4,P2RY14,PDK1,PLA2G7,PLAT,PLCE1,PRKN,PTGES,RRM2,SERPINB7,SERPINE1,SERPINE2,SFRP1,SLIT2,SOD3,STC1,TFRC,TNFAIP3,TNFRSF21,TNFSF10,TRPA1,VCAM1,…
	274	Organismal Injury and Abnormalities	Abnormal morphology of abdomen	1,08E-18		0,396	ADA,ALPL,AOAH,APOE,BCL2,BGN,BIK,BLNK,BMPER,BST2,CD1D,CD44,CD47,CD55,CDH17,CDKN1C,CDKN2C,CGA,CP,CTHRC1,CYP26B1,CYP27B1,DEPTOR,DKK1,E2F2,EGLN3,EGR1,ESR1,ETV4,EXO1,FADS2,FAM20A,FAT4,FBLN1,FOS,FOXM1,GAS6,GATA6,GCNT1,GCNT4,GDNF,GJA1,HELLS,HORMAD2,HOXA10,HOXA11,HOXD10,HOXD9,IGF1,IGFBP4,IL33,IL7,ITGB3,JAG1,KCNE3,KCP,LIF,MGP,MTSS1,MYBL1,NDST4,NFKBIA,NKX3-1,NOX4,NPNT,NPR1,OLFM1,PBX1,PDK1,PGR,PHF19,PIGR,PO…
	275	Connective Tissue Development and Function,Skeletal and Muscular System Development and Function	Bone mineral density	1,55E-10		0,402	ADORA2B,ALPL,ASPA,BDKRB1,BGN,BLM,CCN4,CDK1,CGA,CYP27B1,CYP7B1,DKK1,EGR1,ESR1,FOS,HELLS,ID1,IGF1,IRS1,LIF,MGP,PRLR,PTHLH,RUNX1,SEMA4D,SFRP1
	276	Cell Death and Survival,Organismal Injury and Abnormalities	Apoptosis of T lymphocytes	1,62E-10		0,404	ADA,ADORA2A,APOE,BCL2,BLM,CASP1,CCNB1,CD1D,CD44,CD47,CHI3L1,E2F2,EGR1,FOS,GPAM,IER3,IGF1,IKBKE,IL1A,IL27RA,IL7,KLF2,LECT2,NFKBIA,NR4A3,PMAIP1,RCAN1,RHOH,RUNX1,SLC46A2,SLC6A6,TBXA2R,TNFSF10,TOP2A
	277	Cancer,Organismal Injury and Abnormalities	Generation of tumor	8,38E-72		0,407	ABCA6,ABCA8,ABCA9,ABLIM3,ACHE,ACKR1,ACKR3,ACTA1,ACTN3,ADA,ADAMTS12,ADAMTS15,ADAMTS16,ADAMTS5,ADAMTSL1,ADCY7,ADCYAP1R1,ADORA2A,ADORA2B,AFF2,AK4,ALDH8A1,ALOX12,ALPL,AMOT,AMPD3,AMPH,ANKRD1,ANKRD6,ANLN,ANO4,ANXA13,AOAH,APOD,APOE,ARHGAP6,ART3,ASB9,ASF1B,ASPA,ASPM,ASTN1,ATAD2,ATP12A,AURKB,AXIN2,B3GALT2,BACH2,BANP,BASP1,BCHE,BCL2,BEX4,BGN,BHLHE22,BIRC3,BIRC5,BLM,BLNK,BMPER,BNIP3,BRINP2,BUB1,BUB1B,C1QTNF…
	278	Cellular Assembly and Organization	Development of cytoplasm	9,74E-10		0,419	ADORA2A,AMOT,APLN,APOE,ARHGAP6,BIRC5,CASP1,CD44,CDC42EP2,CENPF,CGNL1,CRACD,CXCL8,DIAPH3,DLGAP5,EDNRA,FGF13,FOXM1,GAS6,GDNF,GNAO1,IGF1,IL1A,IRS1,ITGB3,JAG1,KIF2C,KLF2,KNG1,MTSS1,NEFL,NOX4,NPR1,NTRK1,NUSAP1,PLAT,PPM1F,RHPN2,RND1,SEMA4D,SKA1,SLC8A1,SLIT2,TACC3,TGFBI,TNN,TNS3,TPX2,TUBB4A,VCAM1,VEGFA
	279	Hematological System Development and Function,Tissue Morphology	Quantity of antigen presenting cells	4,97E-09		0,421	ADA,ADORA2A,ADORA2B,APOE,BACH2,BCL2,BLM,CCL8,CD1D,CLDN1,ECM1,EPHA2,GPR68,HBEGF,IGF1,IL1A,IL23A,IL27RA,IL33,IL36G,ITGB3,LDHA,LIF,LIPG,LUM,NEFL,NFKBIA,PLAT,PTN,SERPINE1,SHCBP1,SNAI2,SOD3,STC1,TNFAIP3,TNFSF10,TRPA1,VEGFA,ZBTB46
	280	Cancer,Hematological Disease,Immunological Disease,Organismal Injury and Abnormalities	Lymphoma	9,14E-35		0,424	ACHE,ADA,ADAMTS12,ADAMTS15,ADAMTS16,ADAMTSL1,ADCYAP1R1,ADORA2A,AMOT,AMPH,ANLN,ANO4,ASF1B,ASPM,AURKB,AXIN2,BACH2,BASP1,BCHE,BCL2,BEX4,BHLHE22,BIRC3,BIRC5,BLM,BMPER,BRINP2,BST2,BUB1,BUB1B,C1QTNF7,C1R,C7,CARD11,CCL8,CCNA2,CCNB1,CCNB2,CCNE2,CD180,CD1D,CD44,CD47,CDC20,CDC45,CDC6,CDCA2,CDCA3,CDCA5,CDH1,CDH3,CDK1,CDKN1C,CDKN2C,CDT1,CENPF,CEP55,CHI3L1,CHST15,CLSTN2,COL27A1,COLEC12,CRACD,CTHRC1,CXCL8,CYP2…
	281	Cellular Development,Hematological System Development and Function,Lymphoid Tissue Structure and Development	Maturation of leukocytes	5,20E-09		0,425	ACHE,ADORA2A,BACH2,BIRC5,BLNK,CARD11,CD44,CD47,CDH1,EGR1,ENPP2,FOS,GDNF,IL1A,IL23A,IL33,IL36G,IL7,INHBA,MMP19,PDK1,RHOH,RIGI,RUNX1,SOD3,TNFSF10,VEGFA
	282	Cancer,Gastrointestinal Disease,Organismal Injury and Abnormalities	Colon tumor	3,30E-35		0,425	ABCA6,ABCA8,ABCA9,ABLIM3,ACKR3,ACTA1,ADA,ADAMTS12,ADAMTS15,ADAMTS16,ADAMTS5,ADORA2A,AFF2,ALDH8A1,ALPL,AMOT,AMPH,ANLN,ANXA13,AOAH,APOD,ART3,ASPM,ATAD2,AURKB,AXIN2,B3GALT2,BACH2,BANP,BCHE,BCL2,BEX4,BGN,BIRC5,BLM,BLNK,BST2,BUB1,BUB1B,C1R,C7,CACNB2,CAPN6,CARD11,CCDC136,CCDC3,CCDC69,CCDC85C,CCN4,CCNA2,CCNB1,CCNB2,CCNE2,CD44,CD55,CDC45,CDC6,CDCA5,CDCA8,CDH1,CDH3,CDHR3,CDK1,CDKN3,CDT1,CELSR1,CEMIP,CENPA…
	283	Tissue Morphology	Quantity of tumor cell lines	2,70E-13		0,427	ADORA2B,ASPM,BCL2,BGN,CCN4,CCNB1,CCNB2,CD44,CDC6,CDH1,CDKN1C,DCLK1,EGFL6,EGR1,ESR1,ETV7,FGF13,FOSL1,FOXM1,HJURP,HPN,IGF1,IL33,INHBA,KIF20B,LIF,LRP1B,MYBL2,NFKBIA,PGR,PLK1,PMAIP1,PRR11,PTHLH,PTPRO,RACGAP1,SAPCD2,SNAI2,TGFBR3,ZNF367
	284	Cancer,Cell Death and Survival,Organismal Injury and Abnormalities,Tumor Morphology	Cell death of tumor cells	8,77E-15		0,427	BCL2,BIK,BIRC3,BIRC5,BLNK,BNIP3,BUB1B,CAPN6,CASP1,CD44,CD47,CDC45,CDC6,CDH1,CDH3,CDK1,CXCL8,DEPTOR,E2F2,EDNRA,EGLN3,ENPP1,FMOD,FOS,FOXM1,HBEGF,IGF1,IL1A,IL33,IL7,INHBA,JAG1,NFKBIA,NTRK1,PDK1,PLK1,PMAIP1,PTN,RAB27B,RRM2,RUNX1,SERPINE1,SFRP1,SFRP2,SNAI2,SPC25,STC1,TGFBI,TNFRSF21,TNFSF10,TTK,VCAM1,VEGFA,ZBP1
	285	Developmental Disorder,Organismal Injury and Abnormalities	Congenital malformation of genitourinary system	4,77E-08		0,429	ADAMTS16,ASPA,BCL2,BIK,BIRC3,BLM,CCNA2,CCNB1,CCNE2,CDKN1C,CENPT,CGA,CP,CYP27B1,EGR1,ESR1,ETV4,FAT4,FBLN1,FGF13,FST,GDNF,GEM,GREB1L,HOXA10,HOXA11,IGF1,JAG1,KIF14,MAFB,NKX3-1,NPNT,OLFM1,PBX1,PCDH9,PIGR,PLCE1,POLE,RAMP1,RGS4,SLC1A3,SLIT2,SPNS2,UPK3A,VEGFA,WNT11
	286	Cancer,Hematological Disease,Immunological Disease,Organismal Injury and Abnormalities	T-cell non-Hodgkin lymphoma	3,82E-13		0,433	ADA,ADAMTS12,ADAMTS16,ADORA2A,AXIN2,BACH2,BASP1,BCL2,BEX4,BIRC5,C1R,CARD11,CCL8,CCNE2,CD1D,CD47,CDH1,CDH3,CDKN2C,COL27A1,CXCL8,CYP26B1,DPYD,DTNA,E2F2,EGR1,EPHA2,EPHX1,FAT4,FBN2,FCAMR,FDCSP,FNDC1,FOS,GAS6,GJA1,HTR1D,ID1,IER3,IGFBP4,IL33,IL4I1,LECT2,LGI4,LIF,LRP1B,MAFB,MKI67,MMP1,NELL2,NFKBIA,NINJ1,NR4A3,OASL,PCDH17,PCDH19,PCDH9,PHF19,POLE,PTPRO,RRM2,RUNX1,SETBP1,SLAMF8,TNFAIP3,TNFRSF21,TNXB,TOP2A,…
	287	Cancer,Organismal Injury and Abnormalities	Lymphohematopoietic cancer	3,08E-43		0,444	ABCA6,ABCA8,ACHE,ACKR1,ADA,ADAMTS12,ADAMTS15,ADAMTS16,ADAMTS5,ADAMTSL1,ADCY7,ADCYAP1R1,ADORA2A,ALDH8A1,ALOX12,ALPL,AMOT,AMPH,ANLN,ANO4,APOE,ARHGAP6,ART3,ASF1B,ASPM,ATP12A,AURKB,AXIN2,BACH2,BANP,BASP1,BCHE,BCL2,BEX4,BGN,BHLHE22,BIRC3,BIRC5,BLM,BLNK,BMPER,BRINP2,BST2,BUB1,BUB1B,C1QTNF7,C1R,C7,CACNB2,CARD11,CCDC170,CCDC3,CCL8,CCN4,CCNA2,CCNB1,CCNB2,CCNE2,CD180,CD1D,CD44,CD47,CDC20,CDC42EP2,CDC45,CDC…
	288	Cancer,Organismal Injury and Abnormalities	Fibrous tissue tumor	5,47E-11		0,447	AXIN2,BCL2,CCNE2,CD44,COL21A1,COL27A1,E2F2,EGR1,ESR1,FAM20A,GPRIN3,HMMR,IL27RA,NINJ1,NOTCH3,NOX4,NTRK1,ODAM,PDE11A,PGR,PRLR,RRM2,SERPINE1,TGFBR3,TOP2A,TUBB4A,USP43,VEGFA
	289	Cancer,Organismal Injury and Abnormalities	Mesenchymal tumor	8,59E-11		0,447	AXIN2,BCL2,CCNE2,CD44,COL21A1,COL27A1,E2F2,EGR1,ESR1,FAM20A,GPRIN3,HMMR,IL27RA,NINJ1,NOTCH3,NOX4,NTRK1,ODAM,PDE11A,PGR,PRLR,RRM2,SERPINE1,SNAI2,TGFBR3,TOP2A,TUBB4A,USP43,VEGFA
	290	Cellular Development,Cellular Growth and Proliferation,Embryonic Development,Hematological System Development and Function,Hematopoiesis,Lymphoid Tissue Structure and Development,Organ Development,Organismal Development,Tissue Development	Lymphopoiesis	6,37E-12		0,448	ACHE,ADA,ADCY7,ADORA2B,BACH2,BCL2,BIK,BIRC5,BLM,BLNK,CARD11,CD1D,CD44,CDH17,CDKN1C,CYP26B1,DKK1,E2F2,EGR1,ENPP1,ESR1,FCAMR,FOS,FOSL1,FST,GAS6,GCNT1,HELLS,HIVEP3,ID1,IGF1,IL1A,IL23A,IL27RA,IL33,IL4I1,IL7,INHBA,ITGB8,JAG1,KLF2,LIF,MAFB,MLLT11,MMP19,MSC,NFKBIA,NOTCH3,NTRK1,PBX1,PGR,PIMREG,RHOH,RIGI,RUNX1,SEMA4A,SFRP1,SLAMF8,SLC46A2,SNAI2,SOX5,TK1,TNFAIP3,TNFSF10,TNFSF15,VEGFA,VNN1
	291	Cellular Movement,Hematological System Development and Function,Immune Cell Trafficking,Inflammatory Response	Chemotaxis of phagocytes	4,66E-08		0,452	ADORA2A,APOE,CCL8,CD47,CHI3L1,CXCL6,CXCL8,EDNRA,FGR,FLOT1,GAS6,IL1A,IL23A,IL33,INHBA,ITGB3,MTUS1,NINJ1,NOD2,NPR1,PIGR,PLA2G7,PTGES,PTN,PTPRO,SEMA4D,SERPINA3,SERPINE1,SLAMF8,SLIT2,VCAM1,VEGFA
	292	Cellular Movement	Cellular infiltration	3,68E-19		0,452	ACKR1,ADA,ADORA2A,APOD,APOE,BGN,BLM,CD44,CD47,CD55,CDC20,CDH3,CFB,CH25H,CHI3L1,CXCL8,CYP26B1,E2F2,EGLN3,EPHA2,ESR1,FOS,FOXM1,FST,GAS6,GJA1,ID1,IKBKE,IL1A,IL23A,IL27RA,IL32,IL33,IL36G,IRF6,ITGB3,KCNE3,KCNK2,KNG1,LIF,LMNB1,MASP1,MMP19,NFKBIA,NINJ1,NOD2,NOTCH3,NOX4,NPR1,NTRK1,OLFM4,P2RY14,PDK1,PLA2G7,PLAT,PLCE1,PRKN,PTGES,PTN,RRM2,SERPINB7,SERPINE1,SERPINE2,SFRP1,SLIT2,SOD3,SPNS2,STC1,TFRC,TNFAIP3,T…
	293	Embryonic Development,Organismal Development	Development of body axis	1,34E-16		0,454	ADCYAP1R1,AFF2,ALPL,APLN,APOE,ASPM,AXIN2,BASP1,BCL2,BHLHE22,BMPER,CACNB2,CCDC85C,CDH1,CDKN1C,CDKN2C,CDKN3,CELSR1,CGA,CRISPLD2,CTHRC1,CXCL8,CYP26B1,DCLK1,DHRS3,DIAPH3,DKK1,DNER,EDNRA,EGR1,ENO3,ENPP1,ENPP2,EPHA2,FAM118A,FAM20A,FAT4,FGF13,FILIP1,FLRT3,FMOD,FOS,FST,GDNF,GJA1,GNAO1,GPM6A,HEY1,HOXA10,HOXA11,HOXD10,HOXD3,HOXD9,HPN,ID1,ID4,IGF1,IL1A,IL7,INHBA,IRF6,ITGB8,JAG1,KIF14,KLF2,KNG1,LAMA1,LDHA,LI…
	294	Cellular Development,Cellular Growth and Proliferation,Embryonic Development,Hematological System Development and Function,Hematopoiesis,Lymphoid Tissue Structure and Development,Organ Development,Organismal Development,Tissue Development	Development of bone marrow cells	3,38E-08		0,464	ACHE,BCHE,BIRC5,CD44,CD47,EGR1,ENPP1,FOS,FST,HIVEP3,HOXA10,IGF1,IL33,IL7,INHBA,JAG1,NFKBIA,PBX1,PSTPIP2,RPS6KA5,RUNX1,TNFAIP3,TNFSF10,VNN1
	295	Cancer,Hematological Disease,Organismal Injury and Abnormalities	Neoplasia of blood cells	2,24E-43		0,472	ABCA6,ABCA8,ACHE,ACKR1,ADA,ADAMTS12,ADAMTS15,ADAMTS16,ADAMTS5,ADAMTSL1,ADCY7,ADCYAP1R1,ADORA2A,ALDH8A1,ALOX12,ALPL,AMOT,AMPH,ANLN,ANO4,APOE,ARHGAP6,ART3,ASF1B,ASPM,ATP12A,AURKB,AXIN2,BACH2,BANP,BASP1,BCHE,BCL2,BEX4,BHLHE22,BIRC3,BIRC5,BLM,BLNK,BMPER,BRINP2,BST2,BUB1,BUB1B,C1QTNF7,C1R,C7,CACNB2,CARD11,CASP1,CCDC170,CCDC3,CCL8,CCN4,CCNA2,CCNB1,CCNB2,CCNE2,CD180,CD1D,CD44,CD47,CDC20,CDC42EP2,CDC45,C…
	296	Cancer,Hematological Disease,Organismal Injury and Abnormalities	Hematopoietic neoplasm	1,67E-45		0,474	ABCA6,ABCA8,ACHE,ACKR1,ADA,ADAMTS12,ADAMTS15,ADAMTS16,ADAMTS5,ADAMTSL1,ADCY7,ADCYAP1R1,ADORA2A,ALDH8A1,ALOX12,ALPL,AMOT,AMPH,ANLN,ANO4,APOE,ARHGAP6,ART3,ASF1B,ASPM,ATP12A,AURKB,AXIN2,BACH2,BANP,BASP1,BCHE,BCL2,BEX4,BGN,BHLHE22,BIRC3,BIRC5,BLM,BLNK,BMPER,BNIP3,BRINP2,BST2,BUB1,BUB1B,C1QTNF7,C1R,C7,CACNB2,CARD11,CASP1,CCDC170,CCDC3,CCL8,CCN4,CCNA2,CCNB1,CCNB2,CCNE2,CD180,CD1D,CD44,CD47,CDC20,CDC42E…
	297	Cancer,Organismal Injury and Abnormalities,Respiratory Disease	Nonsquamous non-small cell lung carcinoma	3,40E-53		0,478	ADA,ADAMTS12,ADAMTS5,ADCYAP1R1,AFF2,AK4,ALDH8A1,ALOX12,ANKRD1,ANLN,ANXA13,AOAH,APOD,ARHGAP6,ASB9,ASPM,ASTN1,ATAD2,AURKB,AXIN2,BASP1,BCHE,BCL2,BGN,BHLHE22,BIRC5,BLM,BLNK,BMPER,BUB1,BUB1B,C7,CAPN6,CARD11,CASS4,CCL8,CCNA2,CCNB1,CCNB2,CCNE2,CD180,CD1D,CD44,CDC20,CDC45,CDC6,CDCA2,CDCA3,CDCA5,CDCA8,CDH1,CDK1,CDKN1C,CDKN2C,CDKN3,CDT1,CEMIP,CENPA,CENPE,CENPF,CENPL,CEP55,CH25H,CHST15,CHTF18,CLCA2,CLDN1,CL…
	298	Cancer,Organismal Injury and Abnormalities,Respiratory Disease	Lung adenocarcinoma	1,20E-52		0,478	ADA,ADAMTS12,ADAMTS5,ADCYAP1R1,AFF2,AK4,ALDH8A1,ALOX12,ANKRD1,ANLN,ANXA13,AOAH,APOD,ARHGAP6,ASB9,ASPM,ASTN1,ATAD2,AURKB,AXIN2,BASP1,BCHE,BCL2,BGN,BHLHE22,BIRC5,BLM,BLNK,BMPER,BUB1,BUB1B,C7,CAPN6,CARD11,CASS4,CCL8,CCNA2,CCNB1,CCNB2,CCNE2,CD180,CD1D,CD44,CDC20,CDC45,CDC6,CDCA2,CDCA3,CDCA5,CDCA8,CDH1,CDK1,CDKN1C,CDKN2C,CDKN3,CDT1,CEMIP,CENPA,CENPE,CENPF,CENPL,CEP55,CH25H,CHST15,CHTF18,CLCA2,CLDN1,CL…
	299	Hereditary Disorder,Neurological Disease,Organismal Injury and Abnormalities	Familial neurological disorder	4,47E-08		0,485	ACHE,ACKR3,ACTA1,ACTN3,ADCY7,ADORA2A,AFF2,ALPL,ANO4,APOD,APOE,ASPA,BANP,BASP1,BCL2,BEX4,BGN,BUB1,C7,CASP1,CCNA2,CD44,CDH3,CDKN1C,CELSR1,CEMIP,CEP55,CFB,CH25H,CHI3L1,CHN1,CP,CRACD,CYP26B1,CYP27B1,CYP7B1,DCLK1,DIAPH3,DNAJC6,DPYD,DRP2,DTNA,EGR1,ENO3,ENPP1,ENPP2,ESR1,ETHE1,ETV4,FBN2,FGF13,FILIP1,FLRT2,FLRT3,FOS,GDNF,GJA1,GNAO1,GPAM,GPRIN3,GREB1L,GRIA3,GRM7,HECW2,HTR1D,ID4,IER3,IGF1,IGSF10,IL1A,JAG1,K…
	300	Cellular Movement,Immune Cell Trafficking	Cell movement of lymphatic system cells	8,90E-14		0,487	ACKR1,ACKR3,ADORA2A,APOD,APOE,BACH2,BCL2,BGN,CCL8,CD1D,CD44,CD47,CDC20,CDH3,CH25H,CXCL6,CXCL8,CYP26B1,CYP7B1,DEPTOR,DKK1,ECM1,ENPP2,ESR1,FDCSP,FLOT1,FOS,GAS6,GCNT1,GNAO1,IL1A,IL23A,IL33,IL7,IRF6,ITGB3,KCNE3,KCNK2,KLF2,MLLT11,NFKBIA,NOTCH3,NOX4,NTRK1,PLCE1,PRKN,PTGES,RIGI,RRM2,RUNX1,SEMA4D,SERPINE2,SPNS2,TNFRSF21,TNFSF10,VCAM1,VEGFA
	301	Cellular Movement,Hematological System Development and Function,Immune Cell Trafficking	Cell movement of lymphocytes	1,13E-13		0,487	ACKR1,ACKR3,ADORA2A,APOD,APOE,BACH2,BCL2,BGN,CCL8,CD1D,CD44,CD47,CDC20,CDH3,CH25H,CXCL6,CXCL8,CYP26B1,CYP7B1,DEPTOR,DKK1,ECM1,ENPP2,ESR1,FDCSP,FLOT1,FOS,GAS6,GCNT1,GNAO1,IL1A,IL23A,IL33,IL7,IRF6,ITGB3,KCNE3,KCNK2,KLF2,MLLT11,NFKBIA,NOTCH3,NOX4,NTRK1,PLCE1,PRKN,PTGES,RIGI,RRM2,RUNX1,SEMA4D,SERPINE2,SPNS2,TNFRSF21,TNFSF10,VCAM1
	302	Cancer,Hematological Disease,Organismal Injury and Abnormalities	Myeloid or lymphoid neoplasm	8,86E-44		0,495	ABCA6,ABCA8,ACHE,ACKR1,ADA,ADAMTS12,ADAMTS15,ADAMTS16,ADAMTS5,ADAMTSL1,ADCY7,ADCYAP1R1,ADORA2A,ALDH8A1,ALOX12,ALPL,AMOT,AMPH,ANLN,ANO4,APOE,ARHGAP6,ART3,ASF1B,ASPM,ATP12A,AURKB,AXIN2,BACH2,BANP,BASP1,BCHE,BCL2,BEX4,BGN,BHLHE22,BIRC3,BIRC5,BLM,BLNK,BMPER,BRINP2,BST2,BUB1,BUB1B,C1QTNF7,C1R,C7,CACNB2,CARD11,CASP1,CCDC170,CCDC3,CCL8,CCN4,CCNA2,CCNB1,CCNB2,CCNE2,CD180,CD1D,CD44,CD47,CDC20,CDC42EP2,CDC…
	303	Cellular Development,Cellular Growth and Proliferation,Hematological System Development and Function,Hematopoiesis,Lymphoid Tissue Structure and Development,Tissue Development	Hematopoiesis of mononuclear leukocytes	4,28E-13		0,496	ACHE,ADA,ADCY7,ADORA2B,BACH2,BCL2,BIK,BIRC5,BLM,BLNK,CARD11,CD1D,CD44,CDH17,CDKN1C,CYP26B1,DKK1,E2F2,EGR1,ENPP1,ESR1,FCAMR,FOS,FOSL1,FST,GAS6,GCNT1,GPR68,HELLS,HIVEP3,ID1,IGF1,IL1A,IL23A,IL27RA,IL33,IL4I1,IL7,INHBA,ITGB3,ITGB8,JAG1,KLF2,LIF,LUM,MAFB,MLLT11,MMP19,MSC,NFKBIA,NOTCH3,NTRK1,PBX1,PGR,PIMREG,RHOH,RIGI,RUNX1,SEMA4A,SFRP1,SLAMF8,SLC46A2,SLIT2,SNAI2,SOX5,TK1,TNFAIP3,TNFSF10,TNFSF15,VEGFA,V…
	304	Organismal Injury and Abnormalities	Wound	2,77E-08		0,497	ADORA2A,ANKRD1,CD44,CELSR1,CFB,EGR1,EREG,FST,GJA1,HBEGF,HMMR,HOXD3,IGF1,IL1A,IL33,INHBA,ITGB3,LUM,MASP1,PLAT,PTGES,RAMP1,SCNN1B,SEMA4D,SERPINE1,TRPA1,VEGFA
	305	Cellular Movement,Hematological System Development and Function,Immune Cell Trafficking	Cell movement of leukocytes	8,04E-24		0,498	ACKR1,ACKR3,ADA,ADORA2A,APOD,APOE,BACH2,BCL2,BDKRB1,BGN,BLM,CCL8,CD1D,CD44,CD47,CD55,CDC20,CDH1,CDH3,CFB,CH25H,CHI3L1,CXCL6,CXCL8,CYP26B1,CYP7B1,DEPTOR,DKK1,ECM1,EDNRA,EGLN3,ENPP1,ENPP2,EPHA2,ESR1,FDCSP,FGR,FLOT1,FOS,FOXM1,GAS6,GCNT1,GJA1,GNAO1,ID1,IKBKE,IL1A,IL23A,IL27RA,IL32,IL33,IL36G,IL7,INHBA,IRF6,ITGB3,KCNE3,KCNK2,KLF2,KNG1,LMNB1,LUM,MASP1,MLLT11,MMP19,MTUS1,NFKBIA,NINJ1,NOD2,NOTCH3,NOX4,NP…
	306	Inflammatory Disease,Organismal Injury and Abnormalities	Chronic inflammatory disorder	1,19E-24		0,499	ACHE,ACTA1,ADA,ADAMTS5,ADCY7,ADORA2A,ADORA2B,ALOX12,ALPL,ANO4,AOAH,APOD,APOE,ATP12A,BACH2,BCL2,BGN,BIRC3,BIRC5,BLNK,BNIP3,C7,CAPN6,CARD11,CASP1,CCL8,CCN4,CCNB1,CD180,CD44,CDH1,CDH3,CEMIP,CEP55,CFB,CHI3L1,CHST7,CLCA2,CP,CRISPLD2,CXCL6,CXCL8,DLGAP1,ECM1,EDNRA,EGR1,ENTPD3,EREG,ESR1,FADS2,FGR,FHAD1,FHL5,FOS,G0S2,GAS6,GEM,HBEGF,HIVEP3,HORMAD2,HPGD,HUNK,IGF1,IGFBP4,IKBKE,IL1A,IL23A,IL27RA,IL32,IL33,IL3…
	307	Cancer,Organismal Injury and Abnormalities,Respiratory Disease	Lung carcinoma	7,85E-62		0,513	ABCA6,ABCA8,ACKR1,ADA,ADAMTS12,ADAMTS16,ADAMTS5,ADAMTSL1,ADCY7,ADCYAP1R1,ADORA2A,ADORA2B,AFF2,AK4,ALDH8A1,ALOX12,AMOT,AMPH,ANKRD1,ANLN,ANXA13,AOAH,APLN,APOD,APOE,ARHGAP6,ASB9,ASF1B,ASPM,ASTN1,ATAD2,ATP12A,AURKB,AXIN2,BACH2,BANP,BASP1,BCHE,BCL2,BGN,BHLHE22,BIRC5,BLM,BLNK,BMPER,BRINP2,BUB1,BUB1B,C7,CACNB2,CAPN6,CARD11,CASP1,CASS4,CCDC136,CCDC85C,CCL8,CCNA2,CCNB1,CCNB2,CCNE2,CD180,CD1D,CD44,CD55,CDC…
	308	Organismal Injury and Abnormalities,Renal and Urological Disease	Glomerulosclerosis	2,66E-11		0,514	ANLN,APOE,BCL2,BDKRB1,BUB1B,CD1D,CD55,EDNRA,ESR1,GAS6,GDNF,GJA1,HBEGF,IL23A,ITGB3,KCP,KIF26B,KNG1,MTSS1,NPR1,PRKN,PTHLH,RCAN1,SLC2A6,STC1,SYT7,TFRC,TK1,TNFAIP2,VEGFA,VNN1
	309	Cell Cycle	G1 phase of tumor cell lines	3,20E-09		0,523	BCL2,CCNA2,CDC6,CDCA2,CDKN1C,CDKN3,CENPL,CENPN,EGLN3,EGR1,ESR1,ETV7,FOXM1,GJA1,HASPIN,HJURP,HOXA10,HOXD10,HOXD9,ID1,IGF1,IL1A,LIF,LMNB1,MCM5,MND1,MYBL2,NFKBIA,OIP5,PCLAF,PDK1,PRKN,RECQL4,RRM2,SFRP1,SHCBP1,SYNM,TFRC,TK1
	310	Cell Cycle,Gene Expression	Binding of DNA	4,08E-09		0,545	ALOX12,BANP,BCL2,CDK1,CXCL8,EGR1,ESR1,FGF13,FOS,FOSL1,FOXM1,HBEGF,HEY1,HOXA10,HOXA11,ID1,IER3,IGF1,IKBKE,IL1A,IL23A,IL32,IL33,IL7,ITGB3,JAG1,KNG1,LIF,NFKBIA,NOX4,NPPC,NPR1,NR2F1,OLR1,PBX1,PGR,RAD54L,RIGI,RPS6KA5,RUNX1,SNAI2,TNFAIP3,TNFSF10,VCAM1,VEGFA,ZBP1
	311	Embryonic Development,Organismal Development,Reproductive System Development and Function	Development of female reproductive tract	3,54E-10		0,548	APLN,BCL2,CDH1,CDKN1C,CGA,CYP27B1,EGR1,ESR1,FADS2,FOS,FST,GATA6,GJA1,GREB1L,HOXA10,HOXA11,IGF1,INHBA,LIF,NPPC,PGR,PTN,SERPINE1,SFRP1,STRA6,TGFBR3,VEGFA
	312	Cellular Assembly and Organization	Formation of cytoskeleton	2,40E-11		0,548	ADORA2A,AMOT,ARHGAP6,BIRC5,CASP1,CD44,CDC42EP2,CENPF,CGNL1,CRACD,CXCL8,DIAPH3,DLGAP5,EDNRA,FGF13,FOXM1,GAS6,GDNF,GNAO1,IGF1,IL1A,ITGB3,JAG1,KIF2C,KLF2,KNG1,MTSS1,NEFL,NOX4,NPR1,NUSAP1,PLAT,PPM1F,RHPN2,RND1,SEMA4D,SKA1,SLIT2,TACC3,TGFBI,TNN,TNS3,TPX2,TUBB4A,VCAM1,VEGFA
	313	Infectious Diseases,Organismal Injury and Abnormalities	Sepsis	7,21E-10		0,553	ACHE,ADA,ADCY7,ADORA2A,ALPL,APOE,BCL2,BDKRB1,BST2,CASP1,CD44,CD55,CDK1,CXCL8,ENPP2,GAS6,GJA1,GPM6A,GPR84,HMMR,IL1A,IL23A,KIF11,KIF15,KIF23,LMNB1,LUM,MGLL,MYBL1,NELL2,NFKBIA,NOD2,NOX4,OLFM4,PDE11A,PDE4C,RIGI,RPS6KA5,SCN1B,SERPINE1,TFRC,TNFAIP3,TNFSF10,VNN1
	314	Connective Tissue Disorders,Inflammatory Disease,Inflammatory Response,Organismal Injury and Abnormalities,Skeletal and Muscular Disorders	Osteoarthritis	3,80E-12		0,554	ACHE,ACKR3,ADAMTS12,ADAMTS15,ADAMTS16,ADAMTS5,AMPD3,ANKRD6,APOD,BGN,CACNB2,CEMIP,CH25H,COL27A1,CXCL6,CXCL8,CYP7B1,DGKI,ESR1,FILIP1,FMOD,IL7,INHBA,IRS1,JAZF1,KIF26B,LUM,LVRN,MGP,MMP1,MMP15,MMP19,NR4A3,OGN,P3H2,PGR,PPM1H,PTGES,PTH2R,PTN,RALGPS1,SCN1B,SLC1A2,SLC1A3,SLC27A6,SOX5,TACC3,TGFBR3,TUBB4A,VCAM1,VEGFA,WNT11
	315	Cancer,Organismal Injury and Abnormalities	Malignant connective or soft tissue neoplasm	6,89E-21		0,566	ABCA8,ADA,AFF2,ALPL,ARHGAP6,ASPM,AURKB,AXIN2,BCL2,BIRC5,BLM,BUB1B,CACNB2,CCDC136,CCNA2,CCNB1,CD44,CD47,CDC6,CDCA5,CDH1,CDHR3,CDK1,CDKN2C,CEMIP,CENPE,CENPF,CENPT,CEP55,CHST7,COL21A1,CRABP2,CTHRC1,CXCL8,DEPDC1,DEPTOR,DIAPH3,DLGAP1,DNAH7,DPYD,ECM1,EPHA2,EPS8L1,ERCC6L,EREG,ESPL1,ESR1,ETV4,EXO1,FAM118A,FAM131B,FAM20A,FAT4,FBN2,FGR,FILIP1,FNDC1,FOS,FOXM1,GAS6,GDNF,GJA1,GPRIN3,GRB14,GTSE1,HECW2,HELLS,HI…
	316	Cell Cycle,DNA Replication, Recombination, and Repair	Spindle checkpoint of tumor cell lines	3,90E-08		0,570	AXIN2,BIRC5,BUB1B,CDT1,CENPI,DLGAP5,ERCC6L,MASTL,PLK1
	317	Inflammatory Response	Inflammatory response	6,34E-19		0,572	ACHE,ACKR1,ACKR3,ADA,ADAMTS12,ADORA2A,ADORA2B,AOAH,APOE,ART3,BIRC3,BLNK,CASP1,CCL8,CCN4,CD1D,CD44,CD47,CH25H,CHI3L1,CXCL6,CXCL8,CYP26B1,CYP7B1,E2F2,ECM1,EDNRA,EGLN3,EGR1,EPHA2,ESR1,FDCSP,FGR,FLOT1,FOS,FOSL1,GAS6,GCNT1,GDNF,GJA1,GNAO1,GPR68,IER3,IGF1,IL1A,IL23A,IL33,IL7,INHBA,IRF6,ITGB3,KCNE3,KNG1,LECT2,LIF,LUM,MGLL,MMP1,MMP19,MTUS1,NFKBIA,NINJ1,NOD2,NOX4,NPR1,OASL,ODAM,PBK,PIGR,PLA2G7,PLAT,PRKN,P…
	318	Cardiovascular Disease,Organismal Injury and Abnormalities	Size of infarct	3,15E-09		0,589	ADORA2A,ADORA2B,APOD,APOE,BNIP3,CD44,E2F2,EGR1,EPHA2,FOS,GDNF,IL1A,KNG1,NFKBIA,NOX4,NPR1,OLFM1,OLR1,PANX2,PGR,PLAT,PMAIP1,PRKN,RCAN1,TNFAIP3,VEGFA
	319	Cell Cycle	Interaction of DNA	9,68E-10		0,592	ALOX12,BANP,BCL2,CDK1,CXCL8,EGR1,ESR1,EXO1,FGF13,FOS,FOSL1,FOXM1,HBEGF,HEY1,HOXA10,HOXA11,ID1,IER3,IGF1,IKBKE,IL1A,IL23A,IL32,IL33,IL7,ITGB3,JAG1,KNG1,LIF,NFKBIA,NOX4,NPPC,NPR1,NR2F1,OLR1,PBX1,PGR,RAD54L,RIGI,RPS6KA5,RUNX1,SNAI2,TNFAIP3,TNFSF10,TOP2A,VCAM1,VEGFA,ZBP1
	320	Organismal Injury and Abnormalities,Psychological Disorders	Depressive disorder	2,94E-10		0,594	ACHE,ADAMTS5,ADAMTSL1,ADORA2A,AMPD3,ANO4,APOE,ASTN1,BCHE,BMPER,CACNB2,CCDC170,CFB,CXCL8,CYP7B1,DGKI,DRP2,EGLN3,ENPP2,ESR1,FADS2,FAT4,GAS6,GDNF,GNAO1,GPM6A,GRIA3,GRM7,HOXA11,HTR1D,IGF1,IL1A,KCNG1,KCNK2,KIF15,LDHA,LRP1B,LSAMP,MOCOS,MSC,MTSS2,MYOZ3,NEGR1,NOTCH3,NPNT,NTRK1,OLFM4,PCDH9,PDE11A,PGR,PRKN,PTN,RAB27B,RALGPS1,RASGEF1A,RCAN1,REV3L,RHBDL2,RPS6KA5,SCN1B,SERPINE1,SETBP1,SLC1A2,SLC1A3,SLC5A3,SLC…
	321	Organismal Injury and Abnormalities,Psychological Disorders	Mood disorders	5,06E-10		0,594	ACHE,ACTN3,ADAMTS5,ADAMTSL1,ADORA2A,AMPD3,ANKRD6,ANO4,APOD,APOE,ASTN1,BASP1,BCHE,BCL2,BMPER,CACNB2,CCDC170,CD47,CFB,CGNL1,CXCL8,CYP7B1,DGKI,DRP2,EGLN3,ENPP2,ESR1,FADS2,FAT4,FLRT3,GAS6,GDNF,GNAO1,GPM6A,GRIA3,GRM7,HOXA11,HTR1D,IGF1,IL1A,KCNG1,KCNK2,KIF15,LDHA,LRP1B,LSAMP,MOCOS,MSC,MTSS2,MYOZ3,NEFL,NEGR1,NOTCH3,NPNT,NTRK1,OLFM4,PCDH9,PDE11A,PGR,PRKN,PTH2R,PTN,RAB27B,RALGPS1,RASGEF1A,RCAN1,REV3L,RHBD…
	322	Cancer,Organismal Injury and Abnormalities,Reproductive System Disease	Tumorigenesis of reproductive tract	1,70E-50		0,600	ABCA6,ABCA8,ABCA9,ABLIM3,ACKR1,ACTN3,ADA,ADAMTS12,ADAMTS16,ADAMTS5,ADAMTSL1,ADCYAP1R1,ADORA2A,AFF2,ALDH8A1,ALPL,AMOT,AMPH,ANKRD6,ANLN,ANO4,ANXA13,AOAH,APOD,APOE,ARHGAP6,ART3,ASPA,ASPM,ASTN1,ATAD2,AURKB,AXIN2,BANP,BASP1,BCHE,BCL2,BEX4,BGN,BIK,BIRC3,BIRC5,BLM,BLNK,BMPER,BNIP3,BST2,BUB1,BUB1B,C7,CACNB2,CAPN6,CARD11,CASS4,CCDC136,CCDC170,CCN4,CCNA2,CCNB1,CCNB2,CCNE2,CD180,CD44,CD47,CD55,CDC20,CDC6,CD…
	323	Cancer,Organismal Injury and Abnormalities,Reproductive System Disease	Female genital neoplasm	7,14E-50		0,600	ABCA6,ABCA8,ABCA9,ABLIM3,ACKR1,ACTN3,ADA,ADAMTS12,ADAMTS16,ADAMTS5,ADAMTSL1,ADCYAP1R1,ADORA2A,AFF2,ALDH8A1,ALPL,AMOT,AMPH,ANKRD6,ANLN,ANO4,ANXA13,AOAH,APOD,APOE,ARHGAP6,ART3,ASPA,ASPM,ASTN1,ATAD2,AURKB,AXIN2,BANP,BASP1,BCHE,BCL2,BEX4,BGN,BIK,BIRC3,BIRC5,BLM,BLNK,BMPER,BNIP3,BST2,BUB1,BUB1B,C7,CACNB2,CAPN6,CARD11,CASS4,CCDC136,CCDC170,CCN4,CCNA2,CCNB1,CCNB2,CCNE2,CD180,CD44,CD47,CD55,CDC20,CDC6,CD…
	324	Cancer,Endocrine System Disorders,Organismal Injury and Abnormalities,Reproductive System Disease	Ovarian tumor	9,09E-26		0,600	ABCA6,ABCA8,ADA,ADAMTS12,ADAMTS16,ADAMTSL1,ADCYAP1R1,ADORA2A,ALPL,ANLN,APOE,ARHGAP6,ASPM,ASTN1,ATAD2,AURKB,AXIN2,BCL2,BIRC5,BLM,BUB1,BUB1B,CAPN6,CARD11,CCDC136,CCDC170,CCN4,CCNA2,CCNB1,CCNB2,CD44,CD47,CDC6,CDCA5,CDH1,CDK1,CDKN2C,CDKN3,CENPE,CENPF,CENPL,CEP55,CFB,CGA,CHI3L1,COL21A1,CP,CTHRC1,CXCL8,DCLK1,DDIAS,DGKI,DNAH7,DOCK9,DRP2,DTNA,E2F2,ECM1,ENPP2,EPHA2,EPHX1,ERCC6L,ESPL1,ESR1,ETV4,EVPL,EXOC3L…
	325	Organismal Injury and Abnormalities,Renal and Urological Disease	Abnormal morphology of kidney	1,24E-11		0,610	APOE,BCL2,BGN,BMPER,CD55,CDKN1C,CDKN2C,DEPTOR,E2F2,ESR1,ETV4,FADS2,FAM20A,FAT4,FBLN1,GAS6,GCNT1,GCNT4,GDNF,GJA1,HELLS,HOXA11,KCP,MGP,MTSS1,NOX4,NPNT,NPR1,PBX1,PTPRO,SERPINE1,TK1,TNFAIP2,VEGFA,WNT11
	326	Cancer,Neurological Disease,Organismal Injury and Abnormalities	Nervous system neoplasm	1,57E-50		0,613	ABCA6,ABCA8,ABLIM3,ACHE,ACKR1,ACKR3,ADA,ADAMTS12,ADAMTS15,ADAMTS16,ADAMTS5,ADAMTSL1,ADCY7,ADCYAP1R1,ADORA2A,AFF2,AK4,ALOX12,ALPL,AMOT,AMPD3,AMPH,ANKRD1,ANKRD6,ANLN,ANO4,AOAH,ARHGAP6,ART3,ASF1B,ASPA,ASPM,ASTN1,ATAD2,AXIN2,BACH2,BANP,BASP1,BCL2,BHLHE22,BIRC3,BIRC5,BLM,BLNK,BNIP3,BUB1,BUB1B,C1QTNF7,C1R,CARD11,CASP1,CASS4,CCDC136,CCL8,CCN4,CCNA2,CCNB1,CCNE2,CD180,CD1D,CD44,CD47,CDC42EP2,CDC45,CDC6,CD…
	327	Cellular Development,Cellular Growth and Proliferation,Connective Tissue Development and Function,Embryonic Development,Organismal Development,Skeletal and Muscular System Development and Function,Tissue Development	Osteoclastogenesis	1,75E-08		0,621	CD44,CD47,CXCL8,FOS,FOSL1,HEY1,HIVEP3,IL1A,IL23A,IL33,IL7,INHBA,ITGB3,ITGBL1,JAG1,LIF,MAFB,MATK,NFKBIA,PSTPIP2,RUNX1,TANK,TNFAIP3,TNFSF10
	328	Nutritional Disease,Organismal Injury and Abnormalities	Obesity	2,25E-11		0,624	ACTA1,ADORA2A,AMOT,APOE,ATP12A,AURKB,AXIN2,BCHE,BCL2,BIRC5,BMPER,CACNB2,CARD11,CCL8,CCNA2,CCNB1,CD44,CDCA8,CDK1,CENPA,CRACD,CRISPLD2,CXCL8,ENPP1,ENPP2,EPHA2,ESR1,FBN2,FOS,FOXM1,G0S2,GAS6,HBEGF,HPN,HTR1D,IL1A,IL27RA,IRS1,ITGB3,KCNMA1,KIF20A,LIF,MKI67,MMP1,MMP19,NEGR1,NEK2,NINJ1,NKX3-1,NR4A3,PCDH9,PDE11A,PDE4C,PGR,PLK1,PNLIPRP1,PRLR,PTHLH,RAMP1,SCN1B,SERINC2,SERPINE1,SLC8A1,SNAI2,TGFBI,TGFBR3,TNFAI…
	329	Cancer,Organismal Injury and Abnormalities	Breast or gastric cancer	1,13E-54		0,625	ABCA6,ABCA8,ABCA9,ABLIM3,ACKR1,ADA,ADAMTS12,ADAMTS15,ADAMTS16,ADAMTS5,ADAMTSL1,ADCYAP1R1,ADORA2A,AFF2,ALPL,AMOT,AMPH,ANKRD6,ANLN,ANO4,ANXA13,APOD,APOE,ARHGAP6,ART3,ASF1B,ASPM,ASTN1,ATAD2,ATP12A,AURKB,AXIN2,BASP1,BCHE,BCL2,BGN,BHLHE22,BIK,BIRC3,BIRC5,BLM,BLNK,BMPER,BRINP2,BUB1,BUB1B,C1R,C7,CACNB2,CAPN6,CARD11,CASP1,CASS4,CCDC136,CCDC170,CCDC69,CCN4,CCNA2,CCNB1,CCNB2,CCNE2,CD1D,CD44,CD47,CDC20,CDC4…
	330	Cell Death and Survival,Organismal Injury and Abnormalities	Cell death of endothelial cells	1,76E-08		0,628	APLN,BCL2,BIRC5,CASP1,CXCL8,FLOT1,GAS6,GATA6,HEYL,ID1,IGF1,IL32,KLF2,KNG1,LUM,NFKBIA,NR4A3,OLR1,PLA2G5,PMAIP1,PTHLH,SERPINE1,TNFAIP3,TNFRSF21,TNFSF10,TNFSF15,VEGFA
	331	Post-Translational Modification	Phosphorylation of protein	5,82E-09		0,640	APLN,AXIN2,BDKRB1,BIRC5,CCNB1,CD44,CD47,CD55,CDK1,CDKN1C,CDKN2C,CHST15,CXCL8,DCLK1,EDNRA,EREG,FAM20A,FBLN1,FGR,FLOT1,FNDC1,GAS6,HASPIN,HUNK,IGF1,IL7,INHBA,IQGAP3,IRS1,ITGB3,KNG1,LAMA1,MARK1,MATK,MMP1,NEK2,NKX3-1,NTRK1,ODAM,PBK,PDK1,PELI2,PKMYT1,PLK1,PRAG1,PRKN,PRLR,PTN,PTPRO,RPS6KA5,SEMA4D,SLIT2,TFRC,TTK,VEGFA
	332	Cellular Movement	Homing of cells	3,21E-14		0,640	ACKR1,ACKR3,ADORA2A,AMOT,APLN,APOE,BCL2,CCL8,CD44,CD47,CH25H,CHI3L1,CXCL6,CXCL8,CYP7B1,EDNRA,ENPP2,EPHA2,ETV4,FDCSP,FGR,FLOT1,FOSL1,GAS6,GCNT1,GDNF,GJA1,GNAO1,HBEGF,IGF1,IL1A,IL23A,IL33,IL7,INHBA,ITGB3,KNG1,LIF,MTSS1,MTUS1,NINJ1,NOD2,NPR1,PIGR,PLA2G7,PLAT,PPM1F,PTGES,PTN,PTPRO,PTPRZ1,RUNX1,SCN1B,SEMA3D,SEMA4D,SERPINA3,SERPINE1,SLAMF8,SLIT2,SNAI2,TPBG,VCAM1,VEGFA
	333	Cardiovascular Disease,Organismal Injury and Abnormalities,Respiratory Disease	Pulmonary vascular disease	6,41E-11		0,644	ADA,ADORA2A,ADORA2B,AK4,ANKRD1,APOE,BIRC5,EDNRA,ENPP2,ESM1,GATA6,INHBA,KLF2,MGP,NFKBIA,NOTCH3,NOX4,NPR1,PDE11A,PDE4C,PLA2G7,PLAT,PLK1,S100A1,SCN1B,SEMA3D,SERPINE1,SFRP2,SLC16A6,SLCO4A1,TNFSF10,VCAM1,VEGFA
	334	Cell-To-Cell Signaling and Interaction	Interaction of tumor cell lines	7,15E-10		0,644	APOE,CD44,CD47,CDH1,CDH17,CDH3,CDHR3,CDK1,CLCA2,CXCL8,EGR1,EPHA2,ESM1,ESR1,FOS,FOSL1,FOXM1,GAS6,GJA1,GPR171,HMMR,ID4,IGF1,IL27RA,IRS1,ITGB3,ITGB8,KNG1,LIF,MMP19,NFKBIA,NOTCH3,NOX4,NPNT,PALMD,PGR,PIGR,PTPRZ1,RAMP1,RCAN1,RHOH,SERPINE1,SLIT2,TFRC,VCAM1,VEGFA
	335	Cancer,Organismal Injury and Abnormalities	Development of sarcoma	2,79E-14		0,644	ABCA8,ALPL,BLM,BUB1B,CCNA2,CD44,CD47,CDKN2C,CENPF,CEP55,DEPDC1,EPHA2,ETV4,EXO1,FOS,FOXM1,GJA1,IGF1,IL27RA,INHBA,KIF11,KIF2C,MAFB,MCM10,MGLL,MMP1,MYBL2,NINJ1,NOD2,NOX4,NTRK1,NUF2,PBK,PTPRZ1,RAMP1,RECQL4,RMDN2,RRM2,SEMA4D,SETBP1,SFRP2,SGO1,SNAI2,TMEM150C,TNFSF10,TNXB,TOP2A,TUBB4A,VEGFA,ZGRF1
	336	Cancer,Organismal Injury and Abnormalities	Visceral metastasis	5,37E-21		0,649	ACKR3,AURKB,BCL2,BEX4,BIRC5,C1R,CD44,CDH17,CDKN2C,CEMIP,CEP55,COLEC12,CRABP2,CXCL8,DKK1,DLGAP5,DPYD,ENPP2,EPHA2,ESPL1,ESR1,FBN2,FGF13,FGR,FLRT2,FST,GATA6,GREB1,HMMR,HOXA10,HUNK,IL1A,IRS1,ITGB3,JAG1,KCNK2,KIF20A,LRRC17,MAFB,MLPH,MSC,NR2F1,NTRK1,PAPSS2,PBK,PDK1,PDLIM3,PLAT,PLSCR4,POLE,PTPRZ1,REV3L,RGS4,RRM2,SERPINE1,SLC16A3,SLC5A3,SNAI2,TGFBR3,TNFRSF21,TOP2A,TRAIP,TUBB4A,VCAM1,VEGFA
	337	Cancer,Organismal Injury and Abnormalities	Frequency of tumor	3,39E-70		0,655	ABCA6,ABCA8,ABCA9,ABLIM3,ACHE,ACKR3,ACTA1,ACTN3,ADA,ADAMTS12,ADAMTS15,ADAMTS16,ADAMTS5,ADAMTSL1,ADCYAP1R1,ADORA2A,ADORA2B,AFF2,AK4,ALDH8A1,ALOX12,ALPL,AMOT,AMPH,ANKRD1,ANKRD6,ANLN,ANO4,ANXA13,AOAH,APOD,APOE,ARHGAP6,ART3,ASB9,ASPA,ASPM,ASTN1,ATAD2,ATP12A,AURKB,AXIN2,B3GALT2,BACH2,BANP,BASP1,BCHE,BCL2,BDKRB1,BEX4,BGN,BHLHE22,BIRC3,BIRC5,BLM,BLNK,BMPER,BNIP3,BRINP2,BUB1,BUB1B,C1R,C7,CACNB2,CAPN6,CAR…
	338	Cancer,Cardiovascular Disease,Organismal Injury and Abnormalities	Hemangioma	3,45E-12		0,655	ACKR1,ACKR3,ADAMTS5,ADCYAP1R1,BCL2,BLM,BUB1B,CACNB2,CDH1,CDK1,CDKN2C,DCLK1,DPYD,EDNRA,ESR1,FAT4,JAG1,KLF2,KNL1,LRP1B,MKI67,MLPH,NFKBIA,NINJ1,NOTCH3,NPR1,NTRK1,PLCE1,PRKN,RECQL4,RHPN2,SERPINE2,SLIT2,SPON2,TGFBR3,TNFAIP3,TNFSF10,VCAM1,VEGFA
	339	Cancer,Cardiovascular Disease,Organismal Injury and Abnormalities	Vascular tumor	4,06E-12		0,655	ACKR1,ACKR3,ADAMTS5,ADCYAP1R1,AXIN2,BCL2,BLM,BUB1B,CACNB2,CDH1,CDK1,CDKN2C,DCLK1,DPYD,EDNRA,ESR1,FAT4,JAG1,KLF2,KNL1,LRP1B,MKI67,MLPH,NFKBIA,NINJ1,NOTCH3,NPR1,NTRK1,NUF2,PLCE1,PRKN,RECQL4,RHPN2,SERPINE2,SLIT2,SPON2,TGFBR3,TNFAIP3,TNFSF10,TOP2A,TUBB4A,VCAM1,VEGFA
	340	Cardiovascular Disease,Organismal Injury and Abnormalities	Vascular lesion	7,80E-14		0,656	ABCA6,ACKR3,ADORA2A,ALOX12,APOE,BCL2,CARD11,CCDC3,CD1D,CD44,CD47,CDC45,COL21A1,CRISPLD2,CXCL8,EDNRA,EGR1,ESR1,FBN2,FHL5,G0S2,GPR135,IER3,IGF1,IL1A,IL33,ITGB3,KLF2,LIPG,LUM,MCM3,MCM5,MGP,NFKBIA,NOX4,NR4A3,NTRK1,OGN,PLA2G5,PLAT,PLB1,PLCE1,POLE,PTGES,RCAN1,RUNX1,SERPINE1,SETBP1,SLC24A3,TGFBI,TGFBR3,TNFAIP3,TNFSF10,TNFSF15,VCAM1,VEGFA,VNN1,ZBTB46
	341	Connective Tissue Development and Function,Skeletal and Muscular System Development and Function	Resorption of bone	1,07E-08		0,658	CD44,CD47,CXCL8,CYP7B1,EGR1,ENPP1,FOS,GJA1,GLP2R,HEY1,HIVEP3,IGF1,IL1A,IL33,IL7,ITGB3,LIF,NOX4,PTHLH,TFRC,TNFAIP3,TNS3,VEGFA
	342	Cancer,Hematological Disease,Immunological Disease,Organismal Injury and Abnormalities	Tumorigenesis of lymphocytes	1,72E-36		0,663	ABCA8,ACHE,ADA,ADAMTS12,ADAMTS15,ADAMTS16,ADAMTSL1,ADCYAP1R1,ADORA2A,ALDH8A1,ALOX12,ALPL,AMOT,AMPH,ANLN,ANO4,APOE,ASF1B,ASPM,AURKB,AXIN2,BACH2,BASP1,BCHE,BCL2,BEX4,BHLHE22,BIRC3,BIRC5,BLM,BLNK,BMPER,BRINP2,BST2,BUB1,BUB1B,C1QTNF7,C1R,C7,CARD11,CCL8,CCNA2,CCNB1,CCNB2,CCNE2,CD180,CD1D,CD44,CD47,CDC20,CDC42EP2,CDC45,CDC6,CDCA2,CDCA3,CDCA5,CDH1,CDH3,CDK1,CDKN1C,CDKN2C,CDKN3,CDT1,CELSR1,CEMIP,CENPE,CE…
	343	Cell Cycle	G2 phase	3,69E-08		0,664	BCL2,BIRC5,BLM,CCNA2,CCNB1,CDK1,CENPF,CLSPN,CRABP2,DTL,EGR1,FOXM1,GATA6,HASPIN,IER3,IL1A,IRS1,KIF11,LIF,MASTL,MCM10,MYBL2,NFKBIA,NOX4,NTRK1,PBX1,PKMYT1,PLK1,PRKN,SERPINE1,SNAI2,SULF1,TBXA2R,TOP2A,TP53I3
	344	Cellular Development,Cellular Growth and Proliferation	Proliferation of progenitor cells	1,07E-10		0,664	BCL2,BGN,BLM,BLNK,CDKN1C,CDKN2C,CXCL8,CYP26B1,EGR1,FST,GDNF,GJA1,ID1,IGF1,IL1A,IL32,IL33,IL7,INHBA,JAG1,KLF2,LAMA1,LIF,MAFB,MMP19,NFKBIA,NR4A3,PBX1,PTPRO,RAB27B,RUNX1,SCN1B,SETBP1,SFRP2,SLC12A2,SNAI2,TACC3,TFRC,TNFAIP3,TNFSF10,VEGFA
	345	Gene Expression	Transcription of RNA	1,67E-10		0,675	ABLIM3,ADORA2A,AMOT,AMPH,ANKRD1,APOE,ASPM,ATAD2,AURKB,BACH2,BANP,BASP1,BCL2,BHLHE22,BIRC5,BLM,BLNK,BST2,CASP1,CCNA2,CD44,CDH1,CDK1,CDKN1C,CDKN2C,CENPF,CRABP2,DCLK1,DEPDC1,DKK1,E2F2,ECM1,EGR1,EREG,ESR1,ETV4,ETV7,FGR,FHL5,FOS,FOSL1,FOXM1,FST,GAS6,GATA6,GDNF,GEM,GJA1,HECW2,HEY1,HEYL,HIVEP3,HOXA10,HOXA11,HOXD10,HOXD3,HOXD9,ID1,ID4,IGF1,IKBKE,IL1A,IL23A,IL33,IL4I1,INHBA,IRF6,JAG1,JAZF1,KCP,KLF2,KNG1,L…
	346	Lipid Metabolism,Molecular Transport,Small Molecule Biochemistry	Concentration of lipid	3,01E-10		0,676	ABCA9,ADA,ADORA2A,ADORA2B,ALDH8A1,ALOX12,APLN,APOD,APOE,BCHE,BCL2,CCDC3,CDKN2C,CFB,CGA,CH25H,CXCL8,CYP26B1,CYP27B1,DHRS3,DKK1,EGLN3,EGR1,ENPP2,EPHA2,ESR1,FABP3,FADS2,FLOT1,FOS,G0S2,GATA6,GK,GNAO1,GPAM,GRM7,HPGD,HPN,IGF1,IL1A,IL33,INHBA,IRS1,ITGB3,KCNE3,KCNMA1,KLF2,KNG1,LDHA,LIF,LIPG,MGLL,NOD2,NOTCH3,NPR1,NTRK1,OLFM4,OLR1,PLA2G5,PLAT,PRLR,PTGES,PTHLH,PTN,RBP2,RCAN1,RGS4,RUNX1,SCNN1B,SERPINE1,SLC12…
	347	Cancer,Hematological Disease,Organismal Injury and Abnormalities	Hematologic cancer of cells	5,93E-33		0,680	ABCA8,ACHE,ADA,ADAMTS12,ADAMTS15,ADAMTS16,ADAMTSL1,ADCYAP1R1,ADORA2A,ALDH8A1,ALOX12,AMOT,AMPH,ANLN,ANO4,ASF1B,ASPM,AURKB,AXIN2,BACH2,BASP1,BCHE,BCL2,BEX4,BHLHE22,BIRC3,BIRC5,BLM,BLNK,BMPER,BRINP2,BST2,BUB1,BUB1B,C1QTNF7,C1R,C7,CACNB2,CARD11,CCL8,CCNA2,CCNB1,CCNB2,CCNE2,CD180,CD1D,CD44,CD47,CDC20,CDC42EP2,CDC45,CDC6,CDCA2,CDCA3,CDCA5,CDH1,CDH3,CDHR3,CDK1,CDKN1C,CDKN2C,CDKN3,CDT1,CELSR1,CEMIP,CENPE…
	348	Cellular Development,Cellular Growth and Proliferation,Hematological System Development and Function,Hematopoiesis,Lymphoid Tissue Structure and Development,Tissue Development	Differentiation of mononuclear leukocytes	1,81E-13		0,682	ACHE,ADA,ADCY7,ADORA2B,BACH2,BCL2,BIK,BIRC5,BLM,BLNK,CARD11,CD1D,CD44,CDH17,CDKN1C,CXCL8,CYP26B1,DKK1,E2F2,EGR1,ENPP1,ESR1,FCAMR,FOS,FOSL1,FST,GAS6,GCNT1,GPR68,HELLS,HIVEP3,ID1,IGF1,IL1A,IL23A,IL27RA,IL33,IL4I1,IL7,INHBA,ITGB3,ITGB8,JAG1,KLF2,LIF,LUM,MAFB,MLLT11,MMP19,MSC,NFKBIA,NOTCH3,NTRK1,PBX1,PGR,PIMREG,RHOH,RIGI,RUNX1,SEMA4A,SFRP1,SLAMF8,SLC46A2,SLIT2,SNAI2,SOX5,TK1,TNFAIP3,TNFSF10,TNFSF15,V…
	349	Cellular Development,Cellular Growth and Proliferation,Nervous System Development and Function,Tissue Development	Proliferation of neuronal cells	1,39E-13		0,689	ACHE,ADCYAP1R1,ADORA2A,ANKRD6,APLN,APOE,ASPM,BASP1,BCL2,CD47,CDK1,CELSR1,CHN1,DCLK1,DNER,EGR1,ENPP2,EPHA2,ESR1,ETV4,GDNF,GJA1,GNAO1,GPM6A,GPR171,GRM7,ID1,ID4,IGF1,ITGB3,JAG1,KIF23,LAMA1,LIF,LMNB1,MATK,NEGR1,NFKBIA,NINJ1,NTRK1,PLAT,PLPPR4,PRAG1,PRLR,PTN,PTPRZ1,RND1,RND2,SCN1B,SEMA3D,SEMA4D,SERPINE1,SERPINE2,SLC12A2,SLIT2,TNFRSF19,TNN,VCAM1,VEGFA
	350	Cellular Movement	Cellular infiltration by myeloid cells	3,33E-10		0,691	ACKR1,ADORA2A,APOE,BLM,CD44,CD47,CD55,CFB,CHI3L1,CXCL8,CYP26B1,EGLN3,FOS,GAS6,GJA1,ID1,IKBKE,IL1A,IL27RA,IL33,IL36G,IRF6,ITGB3,KNG1,LMNB1,MASP1,NFKBIA,NINJ1,NOTCH3,NPR1,OLFM4,PLA2G7,PLAT,PTGES,RRM2,SERPINE1,SFRP1,SLIT2,SOD3,STC1,TNFAIP3,TNFRSF21,TNFSF10,ZBP1
	351	Connective Tissue Disorders,Hereditary Disorder,Organismal Injury and Abnormalities	Hereditary connective tissue disorder	9,37E-22		0,692	ACTN3,ADAMTS15,ADAMTSL1,ALPL,APOE,ASPM,BCL2,BGN,BMPER,BNIP3,BUB1,C1R,CD44,CDH1,CDH3,CDKN1C,CENPE,CENPT,COL21A1,COL27A1,CYP27B1,EDNRA,EGR1,ENPP1,EPHX1,ESR1,FBN2,FOS,FST,G0S2,GAS6,GEM,GJA1,GPAM,HECW2,HOXA11,HPGD,ID1,ID4,IL1A,IL32,INHBA,IRF6,ITGB3,KIF11,KIF14,KLF2,KNL1,LGI4,LMNB1,LTBP2,LUM,LVRN,MAFB,MCOLN2,MGP,MIOX,MLLT11,MMP1,MMP19,MTSS2,NCAPH,NOD2,NR4A3,PAPSS2,POLE,PTHLH,PTPRE,RCAN1,RECQL4,RIGI,RR…
	352	Cardiovascular Disease,Neurological Disease,Organismal Injury and Abnormalities	Cerebrovascular dysfunction	8,76E-16		0,701	ACHE,ADA,ADAMTS12,ADAMTS5,ADORA2A,AMPH,APOE,ATP12A,B3GALT2,BCHE,C1R,CACNB2,CARD11,CCN4,CD1D,CD47,CDH1,CDKN2C,CXCL8,DNER,DOCK9,EDNRA,ESM1,ESR1,FABP3,FBN2,FHL5,FILIP1,GJA1,GNAO1,GRM7,IGF1,ITGB3,ITGB8,JAZF1,KCNK2,KCNMA1,KLF2,KNG1,NEFL,NOD2,NOTCH3,NOX4,NYNRIN,OLR1,PDE11A,PDE4C,PGR,PLA2G7,PLAT,PLB1,PLCE1,PTGES,RHPN2,RRM2,RUNX1,SCARA5,SCN1B,SCNN1B,SCUBE2,SERPINA3,SERPINE1,SETBP1,SLC16A6,SLC1A2,SLC24A3,…
	353	Cell Morphology,Cellular Assembly and Organization,Cellular Development,Cellular Function and Maintenance,Cellular Growth and Proliferation,Nervous System Development and Function,Organismal Development,Tissue Development	Axonogenesis	1,00E-08		0,705	ACHE,APOE,BCL2,CHN1,DCLK1,ETV4,FGF13,FLOT1,FOS,GDNF,GRM7,IGF1,KIFC1,NEFL,NTNG1,NTRK1,PLAT,PLPPR4,PTPRE,PTPRZ1,SEMA3D,SEMA4A,SEMA4D,SLIT2,TENM4,TNFRSF21,TNN,TSPAN2,VASH2
	354	Dermatological Diseases and Conditions,Organismal Injury and Abnormalities	Loss of hair	2,01E-18		0,707	ACKR1,ADCY7,AMPH,APLN,APOE,BANP,BCL2,BGN,BMPER,BNIP3,C1R,C7,CACNB2,CASP1,CCNA2,CCNB2,CDK1,CDKN1C,CELSR1,CEP55,CFB,CGA,CTHRC1,CYP27B1,DIAPH3,DKK1,DNAJC6,E2F2,ECM1,EDNRA,EGLN3,EGR1,ENPP1,ENTPD3,ESR1,FABP3,FADS2,FAM118A,FAM20A,FBLN1,FGR,FLRT3,FMOD,FOS,FST,GJA1,HELLS,HOXD9,ID4,IGFBP4,IGSF10,IL1A,IL27RA,IL32,IL4I1,IL7,JAG1,KCNK2,KCNMA1,LGI4,LIMD2,LSAMP,LTBP2,MLLT11,MMP19,NR2F1,NTN4,OGN,P2RY14,PBX1,PGR…
	355	Organismal Development,Tissue Development	Morphogenesis of epithelial tissue	2,22E-10		0,707	ADAMTS12,ALOX12,CDH1,CXCL8,ENPP1,GAS6,GDNF,GREB1L,HOXD9,ID1,IGF1,JAG1,LAMA1,MGP,NFKBIA,NKX3-1,PRLR,RCAN1,SEMA4D,SLIT2,STC1,VCAM1,VEGFA
	356	Cell Death and Survival,Organismal Injury and Abnormalities	Apoptosis of prostate cancer cell lines	5,89E-08		0,710	ALOX12,BCL2,BIRC3,BIRC5,CASP1,CDC20,EGR1,FOS,FOSL1,FOXM1,FST,HBEGF,HMMR,HPN,ID1,IGF1,IGFBP4,INHBA,MYBL2,NFKBIA,NOX4,PBX1,PMAIP1,SNAI2,TNFSF10
	357	Organismal Injury and Abnormalities,Respiratory Disease	Abnormal morphology of lung	2,74E-08		0,715	ADA,APOE,CDKN1C,FAM20A,FAT4,FBLN1,GATA6,HBEGF,ID1,IGF1,IL33,KLF2,LIF,LMNB1,MGP,NOX4,PTHLH,SERPINE1,SOD3,TGFBI,TK1,TRIM63,VEGFA
	358	Cancer,Organismal Injury and Abnormalities	Pelvic tumor	3,49E-65		0,728	ABCA6,ABCA8,ABCA9,ABLIM3,ACHE,ACKR1,ACTA1,ACTN3,ADA,ADAMTS12,ADAMTS15,ADAMTS16,ADAMTS5,ADAMTSL1,ADCY7,ADCYAP1R1,ADORA2A,AFF2,ALDH8A1,ALPL,AMOT,AMPD3,AMPH,ANKRD1,ANKRD6,ANLN,ANO4,ANXA13,AOAH,APLN,APOD,APOE,ARHGAP6,ART3,ASF1B,ASPA,ASPM,ASTN1,ATAD2,ATP12A,AURKB,AXIN2,BANP,BASP1,BCHE,BCL2,BDKRB1,BEX4,BGN,BIK,BIRC3,BIRC5,BLM,BLNK,BMPER,BNIP3,BST2,BUB1,BUB1B,C1R,C7,CACNB2,CAPN6,CARD11,CASP1,CASS4,CCDC1…
	359	Cancer,Organismal Injury and Abnormalities	Development of malignant tumor	8,96E-63		0,739	ABCA6,ABCA8,ABCA9,ABLIM3,ACKR3,ACTA1,ACTN3,ADA,ADAMTS12,ADAMTS15,ADAMTS16,ADAMTS5,ADAMTSL1,ADCYAP1R1,ADORA2A,ADORA2B,AFF2,AK4,ALDH8A1,ALOX12,ALPL,AMOT,AMPH,ANKRD1,ANKRD6,ANLN,ANO4,ANXA13,AOAH,APOD,APOE,ARHGAP6,ART3,ASB9,ASPA,ASPM,ASTN1,ATAD2,ATP12A,AURKB,AXIN2,B3GALT2,BACH2,BANP,BASP1,BCHE,BCL2,BEX4,BGN,BHLHE22,BIRC3,BIRC5,BLM,BLNK,BMPER,BNIP3,BRINP2,BUB1,BUB1B,C1R,C7,CACNB2,CAPN6,CARD11,CASP1,CA…
	360	Cellular Development,Nervous System Development and Function,Tissue Development	Differentiation of neurons	4,93E-08		0,744	ASPM,BCHE,BCL2,BHLHE22,BRINP2,CDKN2C,CYP26B1,DIAPH3,DKK1,EDNRA,EPHA2,ETV4,FOS,FST,GDNF,HEY1,HEYL,HOXD3,ID4,IGF1,INHBA,JAG1,KCNMA1,LIF,LMNB1,MAFB,NFKBIA,NOTCH3,NTRK1,PANX2,PBX1,PTN,PTPRZ1,RUNX1,SFRP1,SFRP2,SLC1A2,SLC1A3,SOX5,UNC5D,VCAM1,VEGFA
	361	Dermatological Diseases and Conditions,Inflammatory Disease,Inflammatory Response,Organismal Injury and Abnormalities	Dermatitis	4,36E-14		0,744	ABLIM3,ADA,APOE,ARHGAP6,BACH2,BCL2,BGN,BIRC3,CARD11,CASP1,CCNA2,CD1D,CD44,CD47,CD55,CDH1,CHI3L1,CLDN1,COBLL1,CXCL8,CYP26B1,CYP27B1,DLGAP1,EREG,ETV7,FADS2,FGR,FLOT1,GRIA3,HBEGF,IL1A,IL23A,IL32,IL33,IL36G,INHBA,ITGB3,ITGB8,JAZF1,KNG1,LRP1B,MKI67,MMP1,MMP19,NELL2,NFKBIA,NR2F1,OASL,PBK,PDE4C,PDK1,PGR,PHF19,PLAT,RPS6KA5,RRM2,RUNX1,SCARA5,SLC1A2,SMOX,SOD3,TGFBI,TNFAIP3,TNFSF10,TNXB,TOP2A,TUBB4A,VCAM1,V…
	362	Cancer,Organismal Injury and Abnormalities	Benign Tumors	1,73E-32		0,758	ABCA8,ACHE,ACKR1,ACKR3,ACTN3,ADAMTS5,ADAMTSL1,ADCYAP1R1,AFF2,AK4,ALOX12,APOD,APOE,ATP12A,AURKB,AXIN2,BCL2,BDKRB1,BGN,BIRC5,BLM,BLNK,BST2,BUB1B,CACNB2,CAPN6,CCNB1,CCNB2,CD44,CDH1,CDH3,CDK1,CDKN2C,CEMIP,CFB,CGA,CHST7,COBLL1,COL21A1,CRABP2,CTHRC1,DCLK1,DNAH7,DPYD,ECM1,EDNRA,EGR1,EMCN,ENO3,ENTPD3,EREG,ESR1,ETHE1,ETV4,EXO1,FABP3,FADS2,FAT4,FBLN1,FGF13,FLRT2,FLRT3,FMOD,FNDC1,FOS,FOSL1,FOXM1,FST,GNAO1,G…
	363	Cell Death and Survival,Organismal Injury and Abnormalities	Cell death of blood cells	8,76E-14		0,758	ADA,ADORA2A,APOE,AURKB,BCL2,BIK,BIRC3,BIRC5,BLM,BLNK,CARD11,CASP1,CCNB1,CD1D,CD44,CD47,CDK1,CHI3L1,CXCL8,E2F2,EGR1,ERCC6L,FOS,FOSL1,GAS6,GCNT1,GEM,GPAM,IER3,IGF1,IKBKE,IL1A,IL27RA,IL32,IL33,IL36G,IL7,INHBA,IRS1,KLF2,LECT2,MYBL2,NFKBIA,NOX4,NR4A3,P2RY14,PCLAF,PDK1,PELI2,PLAT,PLCE1,PMAIP1,PPP1R13L,PRLR,PTN,RCAN1,RHOH,RIGI,RUNX1,SEMA4D,SLC46A2,SLC6A6,SNAI2,TBXA2R,TNFAIP3,TNFRSF21,TNFSF10,TNFSF15,TOP…
	364	Cellular Movement,Hematological System Development and Function,Immune Cell Trafficking	Migration of mononuclear leukocytes	6,28E-10		0,760	ACKR1,ACKR3,ADORA2A,APOD,APOE,BACH2,BCL2,BGN,CCL8,CD1D,CD44,CD47,CDC20,CH25H,CXCL8,CYP26B1,DEPTOR,DKK1,ECM1,ENPP2,FDCSP,FLOT1,FOS,GCNT1,IL1A,IL23A,IL33,IL7,ITGB3,KCNK2,KLF2,MLLT11,NINJ1,NOTCH3,NOX4,NTRK1,PLCE1,PRKN,RIGI,RUNX1,SEMA4D,SERPINE2,SPNS2,TNFRSF21,TNFSF10,VCAM1,VEGFA
	365	Organismal Injury and Abnormalities,Skeletal and Muscular Disorders	Abnormal morphology of stylopod	1,27E-08		0,762	BGN,BMPER,CDKN1C,CEMIP,ESR1,FMOD,HELLS,HOXA10,HOXD10,HOXD9,IRS1,LUM,PGR,PTHLH,SCUBE2,TGFBR3
	366	Connective Tissue Development and Function,Skeletal and Muscular System Development and Function	Remodeling of bone	3,85E-10		0,766	CD44,CD47,CXCL8,CYP7B1,EGR1,ENPP1,EPHA2,FBN2,FOS,GJA1,GLP2R,HEY1,HIVEP3,IGF1,IL1A,IL33,IL7,ITGB3,LIF,MGP,NOX4,PTHLH,SYT7,TFRC,TNFAIP3,TNS3,VEGFA
	367	Organismal Injury and Abnormalities,Reproductive System Disease	Abnormal morphology of reproductive system	3,69E-10		0,771	ADA,AMOT,AMPH,APOE,ASPM,BCL2,BIK,BLM,CCNE2,CD44,CDH3,CDKN1C,CDKN2C,CGA,CHTF18,CYP26B1,CYP27B1,DDIAS,DHRS3,EGR1,ENPP2,ESR1,EXO1,FADS2,FHL5,FOS,GJA1,HASPIN,HORMAD2,HOXA10,HOXA11,IGF1,INHBA,IRS1,ITGB3,ITGB8,LIF,MMP15,MYBL1,NKX3-1,OLFM1,PGR,PTN,SCARA5,SERPINE1,SERPINE2,SLC12A2,SLC8A1,SLIT2,SNAI2,STC1,STS,TBC1D21,TK1,WNT6
	368	Cancer,Hematological Disease,Immunological Disease,Organismal Injury and Abnormalities	Lymphocytic cancer	5,50E-33		0,774	ABCA8,ACHE,ADA,ADAMTS12,ADAMTS15,ADAMTS16,ADAMTSL1,ADCYAP1R1,ADORA2A,ALDH8A1,ALOX12,ALPL,AMOT,AMPH,ANLN,ANO4,APOE,ASF1B,ASPM,AURKB,AXIN2,BACH2,BASP1,BCHE,BCL2,BEX4,BGN,BHLHE22,BIRC3,BIRC5,BLM,BLNK,BMPER,BRINP2,BST2,BUB1,BUB1B,C1QTNF7,C1R,C7,CACNB2,CARD11,CCL8,CCNA2,CCNB1,CCNB2,CCNE2,CD180,CD1D,CD44,CD47,CDC20,CDC42EP2,CDC45,CDC6,CDCA2,CDCA3,CDCA5,CDH1,CDH3,CDHR3,CDK1,CDKN1C,CDKN2C,CDKN3,CDT1,CELS…
	369	Cancer,Hematological Disease,Organismal Injury and Abnormalities	Malignant lymphocytic neoplasm	5,50E-33		0,774	ABCA8,ACHE,ADA,ADAMTS12,ADAMTS15,ADAMTS16,ADAMTSL1,ADCYAP1R1,ADORA2A,ALDH8A1,ALOX12,ALPL,AMOT,AMPH,ANLN,ANO4,APOE,ASF1B,ASPM,AURKB,AXIN2,BACH2,BASP1,BCHE,BCL2,BEX4,BGN,BHLHE22,BIRC3,BIRC5,BLM,BLNK,BMPER,BRINP2,BST2,BUB1,BUB1B,C1QTNF7,C1R,C7,CACNB2,CARD11,CCL8,CCNA2,CCNB1,CCNB2,CCNE2,CD180,CD1D,CD44,CD47,CDC20,CDC42EP2,CDC45,CDC6,CDCA2,CDCA3,CDCA5,CDH1,CDH3,CDHR3,CDK1,CDKN1C,CDKN2C,CDKN3,CDT1,CELS…
	370	Cell-To-Cell Signaling and Interaction	Binding of tumor cell lines	7,38E-10		0,775	APOE,CD44,CD47,CDH1,CDH17,CDH3,CDHR3,CDK1,CLCA2,CXCL8,EGR1,EPHA2,ESM1,ESR1,FOS,FOSL1,FOXM1,GAS6,GPR171,HMMR,ID4,IGF1,IL27RA,IRS1,ITGB3,ITGB8,KNG1,LIF,MMP19,NFKBIA,NOTCH3,NOX4,NPNT,PALMD,PGR,PIGR,PTPRZ1,RAMP1,RCAN1,RHOH,SERPINE1,SLIT2,TFRC,VCAM1,VEGFA
	371	Dermatological Diseases and Conditions,Organismal Injury and Abnormalities	Disorder of hair	2,37E-21		0,777	ACKR1,ADCY7,AMPH,APLN,APOE,BANP,BCL2,BGN,BMPER,BNIP3,C1R,C7,CACNB2,CASP1,CCNA2,CCNB2,CDH3,CDK1,CDKN1C,CELSR1,CEP55,CFB,CGA,CTHRC1,CYP27B1,DIAPH3,DKK1,DNAJC6,E2F2,ECM1,EDNRA,EGLN3,EGR1,ENPP1,ENTPD3,EREG,ESR1,FABP3,FADS2,FAM118A,FAM20A,FBLN1,FGF13,FGR,FLRT3,FMOD,FOS,FST,GJA1,HELLS,HOXD9,ID4,IGFBP4,IGSF10,IL1A,IL27RA,IL32,IL36G,IL4I1,IL7,INHBA,JAG1,KCNK2,KCNMA1,LGI4,LIMD2,LSAMP,LTBP2,LUM,MLLT11,MMP1…
	372	Developmental Disorder,Organismal Injury and Abnormalities	Midline defect	2,61E-08		0,781	ADAMTSL1,AMPH,BLM,BMPER,CCNE2,CDC45,CDC6,CDH1,CDKN1C,CELSR1,CEMIP,CENPN,CLSPN,DHRS3,DKK1,DTL,EDNRA,ESR1,EXO1,FBLN1,GATA6,HELLS,IRF6,ITGB8,JAG1,JAZF1,MAFB,MCM10,OSR2,PBX1,PGR,PRKN,RECQL4,RHPN2,SCNN1B,SEMA4D,SERPINE2,SHROOM3,SLC16A3,SNAI2,SOX5,TGFBR3,VEGFA
	373	Cellular Development,Cellular Growth and Proliferation,Hematological System Development and Function,Hematopoiesis,Lymphoid Tissue Structure and Development,Tissue Development	Development of mononuclear leukocytes	2,23E-14		0,782	ACHE,ADA,ADCY7,ADORA2B,BACH2,BCL2,BIK,BIRC5,BLM,BLNK,CARD11,CCNB1,CD1D,CD44,CDH17,CDKN1C,CYP26B1,DKK1,E2F2,EGR1,ENPP1,ESR1,FCAMR,FOS,FOSL1,FOXM1,FST,GAS6,GCNT1,GPR68,HELLS,HIVEP3,ID1,IGF1,IL1A,IL23A,IL27RA,IL33,IL4I1,IL7,INHBA,ITGB3,ITGB8,JAG1,KLF2,LIF,LUM,MAFB,MLLT11,MMP19,MSC,NFKBIA,NOTCH3,NTRK1,PBX1,PGR,PIMREG,PTHLH,RHOH,RIGI,RUNX1,SEMA4A,SFRP1,SLAMF8,SLC46A2,SLIT2,SNAI2,SOX5,TK1,TNFAIP3,TNFSF…
	374	Cancer,Hematological Disease,Immunological Disease,Organismal Injury and Abnormalities	Non-Hodgkin lymphoma	6,86E-21		0,782	ADA,ADAMTS12,ADAMTS15,ADAMTS16,ADAMTSL1,ADCYAP1R1,ADORA2A,AMOT,AMPH,ANO4,ASPM,AURKB,AXIN2,BACH2,BASP1,BCHE,BCL2,BEX4,BHLHE22,BIRC3,BIRC5,BMPER,BRINP2,C1QTNF7,C1R,C7,CARD11,CCL8,CCNA2,CCNB1,CCNE2,CD180,CD1D,CD44,CD47,CDC20,CDC45,CDC6,CDCA2,CDCA5,CDH1,CDH3,CDK1,CDKN1C,CDKN2C,CENPF,CEP55,CHST15,COL27A1,CRACD,CTHRC1,CXCL8,CYP26B1,DLGAP1,DPYD,DTNA,E2F2,EGR1,EPHA2,EPHX1,ERCC6L,ESR1,FAT4,FBN2,FCAMR,FDCS…
	375	Organismal Injury and Abnormalities,Skeletal and Muscular Disorders	Abnormality of limb	3,72E-20		0,784	ADAMTS12,ADAMTS16,ADAMTS5,AOAH,APOE,BDKRB1,BGN,BMPER,BUB1B,CD47,CDH3,CDKN1C,CEMIP,COL21A1,COL27A1,CYP26B1,DKK1,DNAJC6,EGLN3,ESR1,FBN2,FMOD,FOS,FST,GJA1,HELLS,HOXA10,HOXA11,HOXD10,HOXD9,HPGD,HS3ST3A1,IGF1,IL1A,IL23A,IL33,INHBA,IRS1,JAG1,KLF2,LECT2,LUM,MMP1,MMP15,MMP19,NOTCH3,NPPC,NTRK1,P2RY14,PBX1,PGR,POC1A,PSTPIP2,PTH2R,PTHLH,PTPRE,SCN1B,SCUBE2,SEMA4D,SFRP1,SFRP2,SULF1,SYNM,TFRC,TGFBR3,VCAM1
	376	Cellular Growth and Proliferation,Lymphoid Tissue Structure and Development	Proliferation of lymphatic system cells	3,54E-13		0,786	ACHE,ADA,ADORA2A,APOE,AURKB,BACH2,BCL2,BIRC5,BLM,BLNK,CARD11,CCN4,CCNB1,CD180,CD1D,CD44,CD47,CD55,CDH1,CDKN2C,CFB,CHI3L1,CXCL8,E2F2,EGR1,EPHA2,ESR1,FOS,FOXM1,GAS6,GCNT1,GJA1,GPAM,GPR171,HOXA10,IGF1,IL1A,IL23A,IL27RA,IL33,IL4I1,IL7,INHBA,IRF6,ITGB3,JAG1,KLF2,LIF,MMP19,MYBL1,NFKBIA,NOTCH3,NR4A3,PBX1,PDK1,PLAT,PMAIP1,PRLR,PTPRO,RAMP1,RCAN1,RHOH,RPS6KA5,RUNX1,SEMA4D,SETBP1,SNAI2,SOX5,TANK,TFRC,TIMD4,…
	377	Cellular Movement,Hematological System Development and Function,Immune Cell Trafficking	Cell movement of granulocytes	1,66E-09		0,794	ACKR1,ADORA2A,APOE,BLM,CCL8,CD44,CD47,CD55,CFB,CHI3L1,CXCL6,CXCL8,CYP26B1,EDNRA,FGR,FLOT1,FOS,GCNT1,ID1,IL1A,IL23A,IL27RA,IL33,IL36G,IRF6,ITGB3,KNG1,LUM,MASP1,NFKBIA,NOD2,NPR1,OLFM4,PIGR,PLA2G7,PLAT,SERPINE1,SFRP1,SLIT2,SPON2,TNFAIP3,TNFSF10,VCAM1,VEGFA
	378	Cardiovascular Disease,Organismal Injury and Abnormalities,Respiratory Disease	Pulmonary hypertension	5,18E-10		0,794	ADA,ADORA2A,ADORA2B,AK4,APOE,BIRC5,EDNRA,ENPP2,ESM1,GATA6,INHBA,KLF2,NFKBIA,NOTCH3,NOX4,NPR1,PDE11A,PDE4C,PLA2G7,PLK1,S100A1,SCN1B,SERPINE1,SFRP2,SLC16A6,SLCO4A1,TNFSF10,VCAM1
	379	Neurological Disease,Organismal Injury and Abnormalities	Neurological signs	1,57E-12		0,799	ACHE,ACKR3,ACTN3,ADCY7,ADORA2A,APOD,APOE,ASPA,BANP,BASP1,BCL2,BHLHE22,C7,CASP1,CD44,CDKN1C,CHI3L1,CHN1,CLSTN2,CP,CYP26B1,DCLK1,DIAPH3,DPYD,DTNA,EGR1,ENO3,ENPP2,EPHA2,ESR1,ETV4,FAT4,FGF13,FLRT2,FOS,GDNF,GJA1,GNAO1,GPAM,GPRIN3,HTR1D,ID4,IER3,IGF1,IL33,KCNK2,KCNMA1,KIF9,KNG1,LDHA,LGI4,LRP1B,LSAMP,MTSS2,NEFL,NOX4,PCDH19,PCDH9,PDE11A,PDK1,PGM2L1,PGR,PLSCR4,PRKN,PTGES,PTPRE,RAD54L,RASL12,RCAN1,REPS2,RG…
	380	Organismal Injury and Abnormalities,Renal and Urological Disease	Renal lesion	2,53E-31		0,800	ABCA8,ADA,ADORA2A,ADORA2B,AFF2,ANLN,ANO4,APOD,APOE,ASPM,AURKB,AXIN2,BACH2,BASP1,BCL2,BDKRB1,BIRC5,BLM,BUB1B,C7,CCDC136,CCNB1,CCNE2,CD1D,CD44,CDC20,CDC6,CDCA2,CDCA5,CDH1,CDH3,CDKN1C,CDKN2C,CENPE,CENPF,CENPL,CENPN,CEP55,CGNL1,CLSPN,CLSTN2,COL27A1,CP,CRACD,CRISPLD2,CTHRC1,CXCL6,CXCL8,DGKI,DKK1,DNAH7,DNER,EGLN3,EPHX1,ERCC6L,EREG,ESPL1,ESR1,ETV4,EXO1,FAT4,FBN2,FCAMR,FILIP1,FLRT2,FMOD,FOS,FOXM1,GAS6,GD…
	381	Cell Death and Survival,Organismal Injury and Abnormalities	Cell death of immune cells	1,06E-13		0,800	ADA,ADORA2A,APOE,AURKB,BCL2,BIK,BIRC3,BIRC5,BLM,BLNK,CARD11,CASP1,CCNB1,CD1D,CD44,CD47,CDK1,CHI3L1,CXCL8,E2F2,EGR1,ERCC6L,FOS,FOSL1,GCNT1,GPAM,IER3,IGF1,IKBKE,IL1A,IL27RA,IL32,IL33,IL36G,IL7,INHBA,IRS1,KLF2,LECT2,MYBL2,NFKBIA,NOX4,NR4A3,P2RY14,PDK1,PELI2,PLAT,PLCE1,PMAIP1,PPP1R13L,PRLR,PTN,RCAN1,RHOH,RIGI,RUNX1,SEMA4D,SLC46A2,SLC6A6,SNAI2,TBXA2R,TNFAIP3,TNFRSF21,TNFSF10,TNFSF15,TOP2A,VEGFA,ZBP1
	382	Cancer,Organismal Injury and Abnormalities	Formation of solid tumor	1,99E-80		0,805	ABCA6,ABCA8,ABCA9,ABLIM3,ACHE,ACKR1,ACKR3,ACTA1,ACTN3,ADA,ADAMTS12,ADAMTS15,ADAMTS16,ADAMTS5,ADAMTSL1,ADCY7,ADCYAP1R1,ADORA2A,ADORA2B,AFF2,AK4,ALDH8A1,ALOX12,ALPL,AMOT,AMPD3,AMPH,ANKRD1,ANKRD6,ANLN,ANO4,ANXA13,AOAH,APOD,APOE,ARHGAP6,ART3,ASB9,ASF1B,ASPA,ASPM,ASTN1,ATAD2,ATP12A,AURKB,AXIN2,B3GALT2,BACH2,BANP,BASP1,BCHE,BCL2,BDKRB1,BEX4,BGN,BHLHE22,BIK,BIRC3,BIRC5,BLM,BLNK,BMPER,BNIP3,BRINP2,BST2,B…
	383	Organismal Injury and Abnormalities	Pulmonary fibrosis or aplastic anemia	6,71E-09		0,810	ADA,ADORA2A,ADORA2B,CD44,CD55,CDH3,CLDN1,CRABP2,CTHRC1,DEPTOR,EDNRA,EGR1,FBLN1,FOXM1,GJA1,HBEGF,ID1,IGF1,IL23A,IL32,IL33,IL7,ITGBL1,JAG1,KIF15,KNL1,LTBP2,MKI67,MMP1,MMP19,MOXD1,NFKBIA,NOX4,PDE11A,PKMYT1,PLAT,PRKN,RRM2,RUNX1,SERPINE1,SFRP2,SLC27A6,SLCO4A1,SLIT2,SULF1,TNFAIP3,TNFSF10,UBE2T,VEGFA,ZNF469
	384	Inflammatory Disease,Organismal Injury and Abnormalities,Respiratory Disease	Fibrosis of lung	1,27E-08		0,810	ADA,ADORA2A,ADORA2B,CD44,CD55,CDH3,CLDN1,CRABP2,CTHRC1,DEPTOR,EDNRA,EGR1,FBLN1,FOXM1,GJA1,HBEGF,ID1,IGF1,IL23A,IL32,IL33,IL7,ITGBL1,JAG1,KIF15,KNL1,LTBP2,MKI67,MMP1,MMP19,MOXD1,NFKBIA,NOX4,PDE11A,PKMYT1,PLAT,PRKN,SERPINE1,SFRP2,SLCO4A1,SLIT2,SULF1,TNFAIP3,TNFSF10,VEGFA
	385	Cancer,Dermatological Diseases and Conditions,Organismal Injury and Abnormalities	Skin tumor	3,91E-59		0,817	ABCA6,ABCA8,ABCA9,ABLIM3,ACHE,ACKR1,ACKR3,ADA,ADAMTS12,ADAMTS15,ADAMTS16,ADAMTS5,ADAMTSL1,ADCY7,ADCYAP1R1,ADORA2A,AFF2,ALOX12,ALPL,AMOT,AMPD3,AMPH,ANKRD1,ANKRD6,ANO4,ANXA13,AOAH,APLN,APOD,APOE,ARHGAP6,ART3,ASB9,ASPA,ASPM,ASTN1,ATAD2,ATP12A,AURKB,AXIN2,B3GALT2,BACH2,BASP1,BCHE,BCL2,BDKRB1,BEX4,BGN,BIK,BIRC3,BIRC5,BLM,BLNK,BMPER,BRINP2,BUB1,BUB1B,C1QTNF7,C1R,C7,CACNB2,CAPN6,CARD11,CASP1,CASS4,CCDC1…
	386	Organismal Injury and Abnormalities,Renal and Urological Disease	Abnormal morphology of urinary system	7,11E-12		0,818	APOE,BCL2,BGN,BMPER,CD55,CDKN1C,CDKN2C,DEPTOR,E2F2,ESR1,ETV4,FADS2,FAM20A,FAT4,FBLN1,GAS6,GCNT1,GCNT4,GDNF,GJA1,HELLS,HOXA11,KCP,MGP,MTSS1,NOX4,NPNT,NPR1,PBX1,PTPRO,SERPINE1,SLIT2,TK1,TNFAIP2,UPK3A,VEGFA,WNT11
	387	Cancer,Organismal Injury and Abnormalities	Breast or colorectal cancer	6,10E-56		0,823	ABCA6,ABCA8,ABCA9,ABLIM3,ACKR1,ACKR3,ACTA1,ADA,ADAMTS12,ADAMTS15,ADAMTS16,ADAMTS5,ADCYAP1R1,ADORA2A,AFF2,ALDH8A1,ALPL,AMOT,AMPD3,AMPH,ANKRD6,ANLN,ANXA13,AOAH,APOD,APOE,ART3,ASF1B,ASPA,ASPM,ASTN1,ATAD2,ATP12A,AURKB,AXIN2,B3GALT2,BACH2,BANP,BCHE,BCL2,BEX4,BGN,BIK,BIRC5,BLM,BLNK,BRINP2,BST2,BUB1,BUB1B,C1R,C7,CACNB2,CAPN6,CARD11,CASP1,CCDC136,CCDC170,CCDC3,CCDC69,CCDC85C,CCN4,CCNA2,CCNB1,CCNB2,CCNE2,…
	388	Embryonic Development,Organismal Development	Development of abdomen	9,09E-17		0,835	ADA,ADAMTS16,APLN,APOE,ATP12A,BCL2,CD44,CDH1,CDH17,CDKN1C,CENPF,CGA,CYP27B1,DKK1,EDNRA,EGR1,ENPP1,EREG,ESR1,ETV4,FADS2,FAT4,FBLN1,FOS,FOXM1,FST,GATA6,GCNT1,GCNT4,GDNF,GEM,GJA1,GREB1L,HBEGF,HELLS,HOXA10,HOXA11,ID4,IGF1,IL1A,IL7,INHBA,IRS1,JAG1,LDHA,LIF,MAFB,MGP,MTSS1,NFKBIA,NKX3-1,NPNT,NPPC,NR4A3,PBX1,PGR,PLAT,PLCE1,PTN,PTPRO,RUNX1,SERPINE1,SFRP1,SLIT2,STRA6,SULF1,TGFBR3,UPK3A,VCAM1,VEGFA,WNT11,WN…
	389	Cancer,Organismal Injury and Abnormalities,Reproductive System Disease	Metastasis of breast cancer cell lines	3,70E-08		0,836	AXIN2,BGN,CD44,CXCL8,ENPP2,FGF13,HUNK,ID4,IL1A,INHBA,ITGBL1,KIF23,KRT7,MTUS1,NFKBIA,NTN4,PRRG4,RIPOR3,SEMA4D,SLIT2,STC1,TGFBR3,TRAIP,USP43,ZNF367
	390	Cardiovascular Disease,Neurological Disease,Organismal Injury and Abnormalities	Stroke	1,53E-11		0,852	ACHE,ADA,ADAMTS12,AMPH,APOE,ATP12A,B3GALT2,BCHE,C1R,CACNB2,CDKN2C,CXCL8,ESR1,FABP3,FILIP1,GJA1,GNAO1,GRM7,IGF1,ITGB3,ITGB8,KCNMA1,KNG1,NEFL,NOD2,NOTCH3,NYNRIN,OLR1,PDE11A,PDE4C,PGR,PLA2G7,PLAT,PTGES,RHPN2,RRM2,RUNX1,SCARA5,SCN1B,SCNN1B,SERPINE1,SLC16A6,SLC1A2,SOX5,TGFBI,TGFBR3,TNFAIP3,TUBB4A,VCAM1
	391	Developmental Disorder,Gastrointestinal Disease,Organismal Injury and Abnormalities	Congenital anomaly of mouth	3,81E-10		0,852	ADAMTSL1,AMPH,ANKDD1B,AXIN2,BLM,CCNE2,CDC45,CDC6,CDH1,CDKN1C,CEMIP,CENPN,CLSPN,DKK1,DTL,EXO1,FAM20A,FILIP1,FST,GPR68,GRM7,HELLS,INHBA,IRF6,ITGB8,JAZF1,KIF15,KIF4A,MAFB,MCM10,MGP,MTSS2,OSR2,PBX1,PGM2L1,PLCE1,POC1A,POLE,PRKN,RECQL4,RHPN2,SCNN1B,SEMA4D,SERPINE2,SETBP1,SHROOM3,SLC16A3,SLC24A4,SNAI2,SOX5,TACC3,VEGFA
	392	Developmental Disorder,Gastrointestinal Disease,Organismal Injury and Abnormalities	Congenital anomaly of gastrointestinal tract	7,95E-10		0,852	ADAMTSL1,AMPH,ANKDD1B,AXIN2,BLM,CCNE2,CDC45,CDC6,CDH1,CDKN1C,CEMIP,CENPN,CLSPN,DKK1,DTL,EGFL6,EXO1,FAM20A,FILIP1,FST,GPR68,GRM7,HELLS,INHBA,IRF6,ITGB8,JAZF1,KIF15,KIF4A,MAFB,MCM10,MGP,MTSS2,OSR2,PBX1,PGM2L1,PLCE1,POC1A,POLE,PRKN,RECQL4,RHPN2,SCNN1B,SEMA4D,SERPINE2,SETBP1,SHROOM3,SLC16A3,SLC24A4,SNAI2,SOX5,TACC3,VEGFA
	393	Organismal Development,Tissue Development	Development of epithelial tissue	2,72E-16		0,860	ADAMTS12,ADORA2B,ALOX12,APLN,APOE,BMPER,CD44,CDH1,CDK1,CXCL8,DKK1,E2F2,ECM1,EGFL6,EGR1,ENPP1,ENPP2,EPHA2,ESR1,FGF13,FOSL1,FOXM1,GAS6,GATA6,GDNF,GJA1,GNAO1,GREB1L,HBEGF,HEY1,HEYL,HOXD9,ID1,IGF1,IL1A,IL33,INHBA,ITGB3,ITGB8,JAG1,KLF2,KNG1,LAMA1,MGP,MMP1,NFKBIA,NKX3-1,NOTCH3,NTRK1,PLAT,PLK1,PRLR,PTN,RCAN1,RUNX1,SEMA4D,SERPINE1,SLC8A1,SLIT2,SNAI2,STC1,SULF1,TBXA2R,TNFSF10,TNFSF15,VASH2,VCAM1,VEGFA
	394	Embryonic Development,Organ Development,Organismal Development,Reproductive System Development and Function,Tissue Development	Development of internal genitalia	1,19E-10		0,869	AMPH,APLN,ASPM,BCL2,BIK,BLM,CDH1,CDKN1C,CGA,CYP27B1,DDIAS,EGR1,ESR1,FADS2,FOS,FST,GATA6,GDNF,GJA1,GREB1L,HOOK1,HOXA10,HOXA11,ID4,IGF1,INHBA,LIF,NKX3-1,NPPC,NR4A3,NTRK1,PGR,PTN,SERPINE1,SFRP1,SFRP2,STRA6,SULF1,TGFBR3,TRIP13,VEGFA
	395	Cardiovascular System Development and Function,Cellular Development,Cellular Function and Maintenance,Cellular Growth and Proliferation,Organismal Development,Tissue Development	Proliferation of endothelial cells	1,96E-11		0,874	ADORA2B,APLN,APOE,BMPER,CD44,CDK1,CXCL8,DKK1,E2F2,ECM1,EGR1,FGF13,FOSL1,FOXM1,GAS6,GATA6,GJA1,HBEGF,HEY1,HEYL,ID1,IGF1,IL1A,IL33,INHBA,ITGB3,KLF2,KNG1,MGP,MMP1,PLK1,PTN,RCAN1,SERPINE1,SLC8A1,SNAI2,SULF1,TBXA2R,TNFSF10,TNFSF15,VASH2,VEGFA
	396	Cellular Assembly and Organization,Organismal Development,Tissue Development	Fibrogenesis	1,80E-14		0,874	ACTA1,ADORA2A,AMOT,APOE,ARHGAP6,BIRC5,CASP1,CD44,CDC42EP2,CENPF,CGNL1,CRACD,CXCL8,DIAPH3,DKK1,DLGAP5,EDNRA,FABP3,FGF13,FMOD,FOXM1,GDNF,GNAO1,HBEGF,IGF1,IL1A,JAG1,KIF2C,KLF2,KNG1,LECT2,LIF,LUM,MTSS1,NEFL,NOX4,NPR1,NUSAP1,OGN,PLAT,PPM1F,RHPN2,RND1,RUNX1,SEMA4D,SERPINA3,SFRP2,SKA1,SLIT2,SYNM,TACC3,TGFBI,TGFBR3,TNN,TNS3,TPX2,TUBB4A,VCAM1,VEGFA
	397	Metabolic Disease,Organismal Injury and Abnormalities	Glucose metabolism disorder	4,26E-32		0,875	ACHE,ACKR1,ACTA1,ADA,ADAMTS12,ADAMTSL1,ADCYAP1R1,ADORA2A,ADORA2B,ALOX12,ALPL,AMPD3,ANKDD1B,ANO4,ANXA13,AOAH,APLN,APOD,APOE,ART3,ASPA,ATP12A,BACH2,BCL2,BMPER,BST2,C1R,C7,CACNB2,CAPN6,CARD11,CASP1,CCDC69,CCL8,CCN4,CD180,CD1D,CD44,CD47,CD55,CDC20,CDH17,CDKN2C,CFB,CGNL1,CH25H,CHI3L1,CHST7,COBLL1,COL21A1,COL27A1,COLEC12,CP,CTHRC1,CXCL8,CYP26B1,CYP27B1,CYP7B1,DCLK1,DHRS3,DKK1,DLGAP1,DNAH7,DNAJC6,DNER,D…
	398	Cancer,Organismal Injury and Abnormalities	Benign head and neck neoplasm	2,11E-21		0,883	ACHE,ADAMTS5,AFF2,AK4,ALOX12,ATP12A,BDKRB1,BGN,BLNK,CCNB2,CDH1,CDKN2C,CGA,CHST7,COL21A1,CRABP2,CTHRC1,DCLK1,ECM1,EGR1,ENO3,ENTPD3,EREG,ESR1,ETV4,FGF13,FLRT2,FLRT3,FMOD,FNDC1,FOSL1,FST,GNAO1,GPAM,GPM6A,HEY1,HOOK1,HS3ST3A1,ID1,ID4,IER3,IGFBP4,INHBA,ITGBL1,JAG1,KLF2,LUM,NELL2,NR2F1,NUSAP1,OGN,OMD,ORC1,PADI1,PGR,PLA2G7,POC1A,PRLR,PTPRZ1,RRM2,SCNN1B,SEMA4D,SERTAD4,SETBP1,SLC24A3,SULF1,TGFBI,TMEM35A,TU…
	399	Cellular Development,Cellular Growth and Proliferation,Nervous System Development and Function,Tissue Development	Growth of neurites	4,76E-12		0,886	ACHE,ADORA2A,APOE,BASP1,BCL2,CD47,CDK1,CELSR1,CHN1,DCLK1,DNER,EGR1,ENPP2,EPHA2,ESR1,ETV4,GDNF,GJA1,GNAO1,GPM6A,GPR171,GRM7,IGF1,ITGB3,KIF23,LAMA1,LIF,LMNB1,MATK,NFKBIA,NINJ1,NTRK1,PLAT,PLPPR4,PRAG1,PTN,PTPRZ1,RND1,RND2,SCN1B,SEMA3D,SEMA4D,SERPINE1,SERPINE2,SLC12A2,SLIT2,TNFRSF19,TNN,VCAM1,VEGFA
	400	Cellular Growth and Proliferation	Outgrowth of cells	4,51E-11		0,899	ADORA2A,APOE,BASP1,BCL2,CD47,CDK1,CELSR1,CHN1,DNER,ENPP2,EPHA2,ESR1,ETV4,GDNF,GJA1,GNAO1,GPM6A,GPR171,GRM7,HOXD3,IGF1,IL23A,ITGB3,LAMA1,LIF,LMNB1,MATK,NINJ1,NTRK1,PLAT,PRAG1,PTN,PTPRZ1,RND1,RND2,SCN1B,SEMA3D,SEMA4D,SERPINE1,SERPINE2,SLC12A2,SLIT2,TNFRSF19,TNN,VCAM1,VEGFA
	401	Connective Tissue Disorders,Developmental Disorder,Gastrointestinal Disease,Organismal Injury and Abnormalities,Skeletal and Muscular Disorders	Cleft palate	6,41E-09		0,923	BLM,CCNE2,CDC45,CDC6,CDH1,CDKN1C,CEMIP,CENPN,CLSPN,DKK1,DTL,EXO1,HELLS,IRF6,ITGB8,MCM10,OSR2,PBX1,PRKN,RECQL4,RHPN2,SCNN1B,SERPINE2,SLC16A3,SNAI2,SOX5,VEGFA
	402	Cancer,Gastrointestinal Disease,Organismal Injury and Abnormalities	Gastrointestinal carcinoma	2,48E-60		0,926	ABCA6,ABCA8,ABCA9,ABLIM3,ACHE,ACKR3,ACTA1,ADA,ADAMTS12,ADAMTS15,ADAMTS16,ADAMTS5,ADAMTSL1,ADCY7,ADCYAP1R1,ADORA2A,AFF2,ALDH8A1,ALOX12,ALPL,AMOT,AMPD3,AMPH,ANKRD6,ANLN,ANO4,ANXA13,AOAH,APOD,APOE,ARHGAP6,ART3,ASPM,ASTN1,ATAD2,ATP12A,AURKB,AXIN2,B3GALT2,BACH2,BANP,BASP1,BCHE,BCL2,BDKRB1,BEX4,BGN,BHLHE22,BIRC3,BIRC5,BLM,BLNK,BMPER,BNIP3,BRINP2,BST2,BUB1,BUB1B,C1QTNF7,C1R,C7,CACNB2,CAPN6,CARD11,CASP1,…
	403	Cellular Movement,Immune Cell Trafficking	Leukocyte migration	4,59E-26		0,938	ACKR1,ACKR3,ADA,ADORA2A,ADORA2B,APOD,APOE,BACH2,BCL2,BDKRB1,BGN,BLM,CCL8,CD1D,CD44,CD47,CD55,CDC20,CDH1,CDH3,CFB,CH25H,CHI3L1,CXCL6,CXCL8,CYP26B1,CYP7B1,DEPTOR,DKK1,ECM1,EDNRA,EGLN3,EGR1,ENPP1,ENPP2,EPHA2,ESR1,FDCSP,FGR,FLOT1,FOS,FOXM1,GAS6,GCNT1,GDNF,GJA1,GNAO1,HBEGF,ID1,IKBKE,IL1A,IL23A,IL27RA,IL32,IL33,IL36G,IL7,INHBA,IRF6,ITGB3,KCNE3,KCNK2,KLF2,KNG1,LIF,LMNB1,LUM,MASP1,MCOLN2,MLLT11,MMP1,MMP1…
	404	Neurological Disease,Organismal Injury and Abnormalities	Neurogenic lesion	7,38E-41		0,939	ABCA6,ABCA8,ABLIM3,ACHE,ACKR1,ACKR3,ADA,ADAMTS12,ADAMTS15,ADAMTS16,ADAMTS5,ADAMTSL1,ADCY7,ADCYAP1R1,ADORA2A,AFF2,AK4,ALOX12,ALPL,AMOT,AMPD3,AMPH,ANKRD1,ANKRD6,ANLN,ANO4,AOAH,ARHGAP6,ART3,ASPA,ASPM,ASTN1,ATAD2,AXIN2,B3GALT2,BACH2,BANP,BASP1,BCHE,BCL2,BHLHE22,BIRC3,BIRC5,BLM,BUB1,BUB1B,C1QTNF7,C1R,CACNB2,CARD11,CASP1,CASS4,CCDC136,CCL8,CCN4,CCNA2,CCNB1,CCNE2,CD1D,CD44,CDC42EP2,CDC45,CDC6,CDCA2,CDCA…
	405	Embryonic Development,Organismal Development,Reproductive System Development and Function	Development of reproductive system	2,14E-13		0,951	ADA,ADAMTS16,AMPH,APLN,ASPM,BCL2,BIK,BLM,CCDC136,CCNE2,CD44,CDH1,CDH3,CDKN1C,CDKN2C,CFAP91,CGA,CHTF18,CYP26B1,CYP27B1,DDIAS,EGR1,ESR1,FADS2,FBN2,FHAD1,FHL5,FOS,FOSL1,FST,GATA6,GDNF,GJA1,GREB1L,HELLS,HEYL,HOOK1,HORMAD2,HOXA10,HOXA11,HOXD9,HPN,HUNK,ID1,ID4,IGF1,INHBA,IRS1,ITGB3,LIF,MMP15,MYBL1,NKX3-1,NPPC,NR4A3,NTRK1,PBX1,PGR,POC1A,PRLR,PTHLH,PTN,SERPINE1,SFRP1,SFRP2,SLC12A2,SLC8A1,SLIT2,SNAI2,STRA…
	406	Connective Tissue Disorders,Developmental Disorder,Gastrointestinal Disease,Organismal Injury and Abnormalities,Skeletal and Muscular Disorders	Orofacial cleft	6,06E-10		0,952	ADAMTSL1,AMPH,ANKDD1B,BLM,CCNE2,CDC45,CDC6,CDH1,CDKN1C,CEMIP,CENPN,CLSPN,DKK1,DTL,EXO1,FST,GRM7,HELLS,IRF6,ITGB8,JAZF1,MAFB,MCM10,OSR2,PBX1,PLCE1,PRKN,RECQL4,RHPN2,SCNN1B,SEMA4D,SERPINE2,SHROOM3,SLC16A3,SNAI2,SOX5,VEGFA
	407	Cancer,Hematological Disease,Immunological Disease,Organismal Injury and Abnormalities	Neoplasia of leukocytes	2,88E-33		0,953	ABCA8,ACHE,ADA,ADAMTS12,ADAMTS15,ADAMTS16,ADAMTSL1,ADCYAP1R1,ADORA2A,ALDH8A1,ALOX12,ALPL,AMOT,AMPH,ANLN,ANO4,APOE,ASF1B,ASPM,ATP12A,AURKB,AXIN2,BACH2,BASP1,BCHE,BCL2,BEX4,BHLHE22,BIRC3,BIRC5,BLM,BLNK,BMPER,BRINP2,BST2,BUB1,BUB1B,C1QTNF7,C1R,C7,CACNB2,CARD11,CASP1,CCL8,CCNA2,CCNB1,CCNB2,CCNE2,CD180,CD1D,CD44,CD47,CDC20,CDC42EP2,CDC45,CDC6,CDCA2,CDCA3,CDCA5,CDH1,CDH3,CDHR3,CDK1,CDKN1C,CDKN2C,CDKN3,…
	408	Connective Tissue Development and Function,Skeletal and Muscular System Development and Function,Tissue Morphology	Quantity of bone cells	2,67E-10		0,956	BCL2,BGN,CD44,CD47,CDK1,CEMIP,CTHRC1,CYP27B1,DKK1,EGR1,ESR1,FOS,HIVEP3,ID1,IGF1,IL1A,IL23A,IRS1,ITGB3,KIF9,LIF,PSTPIP2,PTHLH,SCUBE2,TRIM63,VEGFA
	409	Gastrointestinal Disease,Organismal Injury and Abnormalities	Colon lesion	5,25E-36		0,964	ABCA6,ABCA8,ABCA9,ABLIM3,ACKR3,ACTA1,ADA,ADAMTS12,ADAMTS15,ADAMTS16,ADAMTS5,ADORA2A,AFF2,ALDH8A1,ALPL,AMOT,AMPH,ANLN,ANXA13,AOAH,APOD,ART3,ASPM,ATAD2,AURKB,AXIN2,B3GALT2,BACH2,BANP,BCHE,BCL2,BEX4,BGN,BIRC5,BLM,BLNK,BST2,BUB1,BUB1B,C1R,C7,CACNB2,CAPN6,CARD11,CCDC136,CCDC3,CCDC69,CCDC85C,CCN4,CCNA2,CCNB1,CCNB2,CCNE2,CD44,CD55,CDC45,CDC6,CDCA5,CDCA8,CDH1,CDH3,CDHR3,CDK1,CDKN3,CDT1,CELSR1,CEMIP,CENPA…
	410	Cellular Development,Cellular Growth and Proliferation,Nervous System Development and Function,Tissue Development	Outgrowth of neurites	3,19E-12		0,968	ADORA2A,APOE,BASP1,BCL2,CD47,CDK1,CELSR1,CHN1,DNER,ENPP2,EPHA2,ESR1,ETV4,GDNF,GJA1,GNAO1,GPM6A,GPR171,GRM7,IGF1,ITGB3,LAMA1,LIF,LMNB1,MATK,NINJ1,NTRK1,PLAT,PRAG1,PTN,PTPRZ1,RND1,RND2,SCN1B,SEMA3D,SEMA4D,SERPINE1,SERPINE2,SLC12A2,SLIT2,TNFRSF19,TNN,VCAM1,VEGFA
	411	Skeletal and Muscular System Development and Function	Quantity of bone	6,72E-16		0,984	ALPL,APOE,BCL2,BGN,BMPER,CD44,CD47,CDK1,CEMIP,CGA,CTHRC1,CYP27B1,DKK1,ECM1,EGR1,ESR1,FOS,FST,HIVEP3,HOXA10,HOXA11,HOXD10,HOXD9,ID1,IGF1,IL1A,IL23A,IRS1,ITGB3,KIF9,LIF,MGP,PHF19,PSTPIP2,PTHLH,PTPRE,SCUBE2,SFRP1,SFRP2,TRIM63,VEGFA
	412	Cell-To-Cell Signaling and Interaction	Adhesion of tumor cell lines	5,14E-08		0,997	APOE,CD44,CD47,CDH1,CDH17,CDH3,CDK1,CLCA2,CXCL8,EGR1,EPHA2,ESR1,FOS,FOSL1,FOXM1,HMMR,ID4,IGF1,IRS1,ITGB3,KNG1,LIF,MMP19,NFKBIA,NOTCH3,NOX4,NPNT,PALMD,PGR,PTPRZ1,RCAN1,SERPINE1,SLIT2,VCAM1,VEGFA
	413	Cancer,Organismal Injury and Abnormalities,Renal and Urological Disease	Urinary tract cancer	3,73E-36		1,000	ABCA6,ABCA8,ABCA9,ABLIM3,ACHE,ACKR1,ADA,ADAMTS12,ADAMTS16,ADCY7,ADORA2A,ADORA2B,AFF2,ALPL,AMOT,AMPH,ANLN,ANO4,APOD,APOE,ARHGAP6,ART3,ASF1B,ASPM,ASTN1,ATAD2,ATP12A,AURKB,AXIN2,BACH2,BANP,BASP1,BCL2,BGN,BIRC3,BIRC5,BLM,BUB1B,C7,CAPN6,CARD11,CASP1,CCDC136,CCDC170,CCNB1,CCNE2,CD180,CD44,CDC20,CDC6,CDCA2,CDCA5,CDCA8,CDH1,CDH17,CDH3,CDHR3,CDK1,CDKN2C,CDT1,CELSR1,CEMIP,CENPE,CENPF,CENPL,CENPN,CENPT,CEP5…
	414	Cellular Function and Maintenance	Homeostasis of blood cells	5,56E-12		1,012	ACHE,ADA,ADCY7,ADORA2B,AMPD3,BACH2,BCL2,BIK,BIRC5,BLM,CARD11,CCNB2,CD1D,CD44,CDKN1C,CYP26B1,DKK1,E2F2,EGR1,EMCN,ENPP1,GAS6,GCNT4,HIVEP3,ID1,IGF1,IL1A,IL23A,IL27RA,IL33,IL4I1,IL7,INHBA,ITGB8,JAG1,KLF2,LIF,MAFB,MLLT11,MMP19,NFKBIA,NOTCH3,P2RY14,PBX1,PGR,PIMREG,PMAIP1,RHOH,RIGI,RUNX1,SCNN1B,SEMA4A,SFRP1,SLC46A2,SNAI2,SOX5,SPNS2,TK1,TNFAIP3,TNFSF10,TNFSF15,VEGFA,VNN1
	415	Cellular Function and Maintenance	Homeostasis of leukocytes	7,58E-11		1,012	ACHE,ADA,ADCY7,ADORA2B,BACH2,BCL2,BIK,BIRC5,BLM,CARD11,CCNB2,CD1D,CD44,CDKN1C,CYP26B1,DKK1,E2F2,EGR1,ENPP1,GAS6,GCNT4,HIVEP3,ID1,IGF1,IL1A,IL23A,IL27RA,IL33,IL4I1,IL7,INHBA,ITGB8,JAG1,KLF2,LIF,MAFB,MLLT11,MMP19,NFKBIA,NOTCH3,PBX1,PGR,PIMREG,PMAIP1,RHOH,RIGI,RUNX1,SEMA4A,SFRP1,SLC46A2,SNAI2,SOX5,SPNS2,TK1,TNFAIP3,TNFSF10,TNFSF15,VEGFA,VNN1
	416	Cellular Function and Maintenance	Lymphocyte homeostasis	8,60E-11		1,012	ACHE,ADA,ADCY7,ADORA2B,BACH2,BCL2,BIK,BIRC5,BLM,CARD11,CCNB2,CD1D,CD44,CDKN1C,CYP26B1,DKK1,E2F2,EGR1,ENPP1,GAS6,HIVEP3,ID1,IGF1,IL1A,IL23A,IL27RA,IL33,IL4I1,IL7,INHBA,ITGB8,JAG1,KLF2,LIF,MAFB,MLLT11,MMP19,NFKBIA,NOTCH3,PBX1,PGR,PIMREG,PMAIP1,RHOH,RIGI,RUNX1,SEMA4A,SFRP1,SLC46A2,SNAI2,SOX5,SPNS2,TK1,TNFAIP3,TNFSF10,TNFSF15,VEGFA,VNN1
	417	Cardiovascular Disease,Organismal Injury and Abnormalities	Peripheral vascular disease	3,49E-16		1,017	ACHE,ADA,ADAMTS12,ADAMTS5,ADORA2A,AMPH,ANKRD6,APOE,ATP12A,B3GALT2,BCHE,BEX4,C1R,CACNB2,CARD11,CASP1,CCN4,CD1D,CD47,CDH1,CDKN2C,CEMIP,CXCL8,DNER,DOCK9,EDNRA,ESM1,ESR1,EVI2A,FABP3,FBN2,FHL5,FILIP1,GJA1,GNAO1,GRM7,IGF1,IRS1,ITGB3,ITGB8,JAZF1,KCNK2,KCNMA1,KLF2,KNG1,MAFB,MARK1,MTUS1,NEFL,NEGR1,NOD2,NOTCH3,NOX4,NYNRIN,OLR1,OMD,P3H2,PDE11A,PDE4C,PELI2,PGR,PLA2G7,PLAT,PLB1,PLCE1,PTGES,RHPN2,RRM2,RUNX1,SC…
	418	Embryonic Development,Organ Development,Organismal Development,Reproductive System Development and Function,Tissue Development	Development of genital organ	1,48E-09		1,020	ADAMTS16,AMPH,APLN,ASPM,BCL2,BIK,BLM,CCDC136,CCNE2,CDH1,CDKN1C,CFAP91,CGA,CHTF18,CYP26B1,CYP27B1,DDIAS,EGR1,ESR1,FADS2,FHAD1,FHL5,FOS,FST,GATA6,GDNF,GJA1,GREB1L,HOOK1,HORMAD2,HOXA10,HOXA11,ID4,IGF1,INHBA,LIF,MYBL1,NKX3-1,NPPC,NR4A3,NTRK1,PGR,POC1A,PRLR,PTN,SERPINE1,SFRP1,SFRP2,SLC12A2,SNAI2,STRA6,SULF1,TBC1D21,TGFBR3,TK1,TRIP13,VEGFA
	419	Cellular Movement	Chemotaxis	3,77E-13		1,021	ACKR1,ACKR3,ADORA2A,AMOT,APLN,APOE,CCL8,CD44,CD47,CH25H,CHI3L1,CXCL6,CXCL8,CYP7B1,EDNRA,ENPP2,EPHA2,ETV4,FDCSP,FGR,FLOT1,FOSL1,GAS6,GDNF,GNAO1,HBEGF,IGF1,IL1A,IL23A,IL33,IL7,INHBA,ITGB3,KNG1,LIF,MTSS1,MTUS1,NINJ1,NOD2,NPR1,PIGR,PLA2G7,PLAT,PPM1F,PTGES,PTN,PTPRO,PTPRZ1,SCN1B,SEMA3D,SEMA4D,SERPINA3,SERPINE1,SLAMF8,SLIT2,SNAI2,TPBG,VCAM1,VEGFA
	420	Cell Morphology,Cellular Development	Branching of cells	6,56E-10		1,023	APLN,APOE,BASP1,BCL2,CD44,CDH1,CELSR1,CHN1,EGR1,ESR1,ETV4,FGF13,FOS,GAS6,GDNF,GEM,GNAO1,GPRIN3,HEY1,HOXA11,IGF1,IL33,ITGB3,KIFC1,LMNB1,MTSS1,NEFL,NFKBIA,NTRK1,PLAT,PRKN,PRLR,PRSS12,PTN,RGS4,RND1,RND2,SEMA3D,SEMA4D,SLIT2,SULF1,SYT17,TGFBI,TNFRSF21,TNN,TPBG,VEGFA
	421	Cancer,Gastrointestinal Disease,Organismal Injury and Abnormalities	Malignant neoplasm of large intestine	1,65E-60		1,029	ABCA6,ABCA8,ABCA9,ABLIM3,ACHE,ACKR3,ACTA1,ADA,ADAMTS12,ADAMTS15,ADAMTS16,ADAMTS5,ADAMTSL1,ADCY7,ADCYAP1R1,ADORA2A,AFF2,ALDH8A1,ALOX12,ALPL,AMOT,AMPD3,AMPH,ANKRD6,ANLN,ANO4,ANXA13,AOAH,APOD,APOE,ARHGAP6,ART3,ASPA,ASPM,ASTN1,ATAD2,ATP12A,AURKB,AXIN2,B3GALT2,BACH2,BANP,BASP1,BCHE,BCL2,BDKRB1,BEX4,BGN,BHLHE22,BIRC3,BIRC5,BLM,BLNK,BMPER,BNIP3,BRINP2,BST2,BUB1,BUB1B,C1QTNF7,C1R,C7,CACNB2,CAPN6,CARD11,C…
	422	Cancer,Gastrointestinal Disease,Organismal Injury and Abnormalities	Colorectal cancer	2,64E-44		1,029	ABCA6,ABCA8,ABCA9,ABLIM3,ACKR3,ACTA1,ADA,ADAMTS12,ADAMTS15,ADAMTS16,ADAMTS5,ADORA2A,AFF2,ALDH8A1,ALPL,AMOT,AMPD3,AMPH,ANKRD6,ANLN,ANXA13,AOAH,APOD,ART3,ASPA,ASPM,ASTN1,ATAD2,AURKB,AXIN2,B3GALT2,BACH2,BANP,BCHE,BCL2,BEX4,BGN,BIRC5,BLM,BLNK,BST2,BUB1,BUB1B,C1R,C7,CACNB2,CAPN6,CARD11,CASP1,CCDC136,CCDC3,CCDC69,CCDC85C,CCN4,CCNA2,CCNB1,CCNB2,CCNE2,CD44,CD55,CDC20,CDC45,CDC6,CDCA5,CDCA8,CDH1,CDH17,CDH…
	423	DNA Replication, Recombination, and Repair	Synthesis of DNA	8,12E-19		1,038	ADA,ADORA2A,ADORA2B,ALOX12,APOE,BCL2,BIRC5,CCNA2,CCNE2,CD180,CDKN1C,CDKN2C,CDT1,CXCL8,EREG,ESR1,EXO1,FOS,GDNF,GJA1,GNAO1,HBEGF,ID1,IGF1,IGFBP4,IL1A,IL7,INHBA,IRS1,KLF2,KNG1,LIF,MYBL1,MYBL2,NFKBIA,NPPC,NR4A3,NTRK1,PCLAF,PGR,PLCE1,PLK1,POLE,PTN,PTPRE,RECQL4,REV3L,RGS4,RRM2,STRA6,TBXA2R,TGFBR3,TNFSF10,TP53I3,UHRF1,VEGFA
	424	Organismal Injury and Abnormalities,Skeletal and Muscular Disorders	Limb defect	1,48E-11		1,043	ADAMTS12,ADAMTS16,ADAMTS5,ASPA,BGN,BMPER,CDH3,CDKN1C,CEMIP,COL21A1,COL27A1,CRABP2,CYP26B1,DKK1,ESR1,FBLN1,FBN2,FMOD,FST,GJA1,HELLS,HIVEP3,HOXA10,HOXA11,HOXD10,HOXD9,HPGD,HS3ST3A1,IRF6,IRS1,JAG1,LUM,MMP1,MMP15,MMP19,NPPC,PGR,PTHLH,PTPRE,RECQL4,SCUBE2,SFRP1,SFRP2,SULF1,SYNM,TGFBR3
	425	Endocrine System Disorders,Gastrointestinal Disease,Metabolic Disease,Organismal Injury and Abnormalities	Diabetes mellitus	8,02E-28		1,068	ACHE,ACKR1,ACTA1,ADA,ADAMTS12,ADAMTSL1,ADCYAP1R1,ADORA2A,ADORA2B,ALOX12,ALPL,AMPD3,ANKDD1B,ANO4,ANXA13,AOAH,APLN,APOD,APOE,ART3,ASPA,ATP12A,BACH2,BCL2,BST2,C1R,C7,CACNB2,CAPN6,CARD11,CASP1,CCDC69,CCN4,CD180,CD1D,CD44,CD47,CD55,CDH17,CDKN2C,CFB,CGNL1,CH25H,CHI3L1,CHST7,COBLL1,COL21A1,COL27A1,CP,CXCL8,CYP26B1,CYP27B1,CYP7B1,DCLK1,DHRS3,DKK1,DLGAP1,DNAH7,DNAJC6,DNER,DRP2,DTNA,E2F2,ECM1,EDNRA,EFCAB13…
	426	Cellular Movement	Cell movement of blood cells	2,92E-26		1,083	ACKR1,ACKR3,ADA,ADORA2A,ADORA2B,APOD,APOE,BACH2,BCL2,BDKRB1,BGN,BLM,CCL8,CD1D,CD44,CD47,CD55,CDC20,CDH1,CDH3,CFB,CH25H,CHI3L1,CXCL6,CXCL8,CYP26B1,CYP7B1,DEPTOR,DKK1,ECM1,EDNRA,EGLN3,EGR1,ENPP1,ENPP2,EPHA2,ESR1,FDCSP,FGR,FLOT1,FOS,FOXM1,GAS6,GCNT1,GDNF,GJA1,GNAO1,HBEGF,ID1,IKBKE,IL1A,IL23A,IL27RA,IL32,IL33,IL36G,IL7,INHBA,IRF6,ITGB3,KCNE3,KCNK2,KLF2,KNG1,LIF,LMNB1,LUM,MASP1,MCOLN2,MLLT11,MMP1,MMP1…
	427	Cardiovascular Disease,Organismal Injury and Abnormalities	Vaso-occlusion	1,26E-17		1,087	ABCA8,ADA,ALPL,APLN,APOE,ASTN1,ATP12A,BCL2,BDKRB1,BIRC3,BIRC5,BLNK,C7,CACNB2,CCDC170,CCDC3,CD1D,CD44,CD47,CD55,CDC6,CFB,CHI3L1,CORO6,CXCL8,CYP26B1,DKK1,DPYD,DTNA,EDNRA,EFCAB13,EGR1,ENPP1,EPHX1,EREG,ESR1,FADS2,FAM167A,FBN2,FHL5,FILIP1,FNDC1,FOS,FOSL1,FRMD3,GATA6,GJA1,GNAO1,IGF1,IL1A,IL33,IRS1,ITGB3,JAG1,KIF26B,KLF2,KNG1,LIPG,LRP1B,MAFB,MKI67,MTSS1,NFKBIA,NOTCH3,NPNT,NPPC,NPR1,OASL,OLR1,PDE11A,PDE4…
	428	Cancer,Organismal Injury and Abnormalities	Squamous-cell carcinoma	4,39E-51		1,089	ABCA6,ABCA9,ABLIM3,ACHE,ACKR1,ACTA1,ADA,ADAMTS12,ADAMTS15,ADAMTS16,ADAMTSL1,ADCY7,ALDH8A1,AMPH,ANLN,AOAH,APOD,APOE,ARHGAP6,ASPM,ASTN1,ATAD2,ATP12A,AXIN2,BACH2,BANP,BCL2,BDKRB1,BEX4,BGN,BHLHE22,BIRC5,BLM,BRINP2,BUB1,BUB1B,C7,CARD11,CCDC170,CCDC85C,CCL8,CCNA2,CCNB1,CCNE2,CD180,CD44,CD55,CDC20,CDC45,CDC6,CDCA2,CDCA5,CDH1,CDH17,CDK1,CDKN2C,CEMIP,CENPF,CENPL,CENPT,CEP55,CFAP91,CFB,CGNL1,CH25H,CHI3L1,C…
	429	Cancer,Organismal Injury and Abnormalities	Cancer of head	2,32E-26		1,091	ABCA6,ABCA8,ABCA9,ACHE,ACTA1,ADAMTS12,ADAMTS5,ADAMTSL1,ALOX12,ALPL,AMPH,ANLN,ANO4,ART3,ASPM,AURKB,BCL2,BDKRB1,BGN,BHLHE22,BIRC3,BIRC5,BUB1B,C1R,CACNB2,CARD11,CCDC136,CCL8,CCNA2,CCNB1,CD44,CDC45,CDC6,CDCA2,CDH1,CDKN1C,CDKN2C,CDKN3,CELSR1,CEMIP,CENPE,CENPL,CEP55,CHI3L1,CHN1,CHST7,CHTF18,CLSPN,COBLL1,COL21A1,COL27A1,CORO6,CRACD,CRISPLD2,CTHRC1,CXCL8,CYP26B1,CYP27B1,CYP7B1,DCLK1,DGKI,DLGAP5,DNAH7,DNA…
	430	Cancer,Neurological Disease,Organismal Injury and Abnormalities	Brain cancer	4,28E-13		1,091	ABCA8,ACHE,ADAMTS12,ADAMTS5,ADAMTSL1,ALOX12,ALPL,AMPH,ANLN,ANO4,ART3,ASPM,BCL2,BIRC5,BUB1B,C1R,CARD11,CCDC136,CD44,CDC45,CDCA2,CDKN1C,CDKN2C,CDKN3,CELSR1,CENPE,CENPL,CHI3L1,CHTF18,CLSPN,COBLL1,COL21A1,COL27A1,CORO6,CXCL8,CYP27B1,CYP7B1,DCLK1,DNAH7,DPYD,E2F2,EFCC1,EGFL6,EGR1,ENPP1,EPHA2,EPS8L1,ESPL1,ESR1,EVI2A,EVPL,FADS2,FBN2,FGR,FHAD1,FLRT2,FOS,FOXM1,FST,GAS6,GCNT4,GLRA4,GPR68,GREB1,HASPIN,HECW2,…
	431	Cancer,Organismal Injury and Abnormalities	Benign solid tumor	3,26E-32		1,093	ABCA8,ACHE,ACKR1,ACKR3,ACTN3,ADAMTS5,ADAMTSL1,ADCYAP1R1,AFF2,AK4,ALOX12,APOD,APOE,ATP12A,AURKB,AXIN2,BCL2,BDKRB1,BGN,BIRC5,BLM,BLNK,BST2,BUB1B,CACNB2,CAPN6,CCNB1,CCNB2,CD44,CDH1,CDH3,CDK1,CDKN2C,CEMIP,CFB,CGA,CHST7,COBLL1,COL21A1,CRABP2,CTHRC1,DCLK1,DNAH7,DPYD,ECM1,EDNRA,EGR1,EMCN,ENO3,ENTPD3,EREG,ESR1,ETHE1,ETV4,EXO1,FABP3,FADS2,FAT4,FBLN1,FGF13,FLRT2,FLRT3,FMOD,FNDC1,FOS,FOSL1,FOXM1,FST,GNAO1,G…
	432	Cell-mediated Immune Response,Cellular Development,Cellular Function and Maintenance,Cellular Growth and Proliferation,Embryonic Development,Hematological System Development and Function,Hematopoiesis,Lymphoid Tissue Structure and Development,Organ Development,Organismal Development,Tissue Development	T cell development	4,53E-10		1,101	ACHE,ADA,ADCY7,ADORA2B,BACH2,BCL2,BIK,BIRC5,BLM,CARD11,CD1D,CD44,CDKN1C,CYP26B1,DKK1,E2F2,EGR1,ENPP1,GAS6,HIVEP3,ID1,IGF1,IL1A,IL23A,IL27RA,IL33,IL4I1,IL7,INHBA,ITGB8,JAG1,KLF2,LIF,MAFB,MLLT11,MMP19,NFKBIA,NOTCH3,PGR,PIMREG,RHOH,RIGI,RUNX1,SEMA4A,SFRP1,SLC46A2,SNAI2,SOX5,TK1,TNFAIP3,TNFSF10,TNFSF15,VEGFA,VNN1
	433	Infectious Diseases,Organismal Injury and Abnormalities	Infection by coronavirus	4,64E-11		1,103	ADA,ADAMTSL1,ADCY7,ADORA2A,ALOX12,ALPL,ANKRD6,ANXA13,APOD,APOE,BACH2,CACNB2,CASS4,CCL8,CENPF,CFB,CHI3L1,CP,CRACD,CRYL1,CXCL6,CXCL8,DLGAP1,DPYD,DTNA,EDNRA,EGR1,EMCN,ESPL1,ESR1,FOS,GPM6A,HELLS,IL1A,IL32,IL7,ITGB3,KCNMA1,KIF26B,LMNB1,LRP1B,LSAMP,LTBP2,MGLL,MLPH,MMP1,MND1,MYOZ3,NEGR1,NINJ1,NOD2,NTN4,NTNG1,NTRK1,OIP5,OLFM1,P2RY14,PCDH9,PDE11A,PDE4C,PLAT,PLB1,PLCE1,PMAIP1,POC1A,PPM1H,PRKN,RECQL4,REPS2,…
	434	Cell-mediated Immune Response,Cellular Function and Maintenance,Hematological System Development and Function	T cell homeostasis	3,90E-11		1,104	ACHE,ADA,ADCY7,ADORA2B,BACH2,BCL2,BIK,BIRC5,BLM,CARD11,CCNB2,CD1D,CD44,CDKN1C,CYP26B1,DKK1,E2F2,EGR1,ENPP1,GAS6,HIVEP3,ID1,IGF1,IL1A,IL23A,IL27RA,IL33,IL4I1,IL7,INHBA,ITGB8,JAG1,KLF2,LIF,MAFB,MLLT11,MMP19,NFKBIA,NOTCH3,PGR,PIMREG,PMAIP1,RHOH,RIGI,RUNX1,SEMA4A,SFRP1,SLC46A2,SNAI2,SOX5,SPNS2,TK1,TNFAIP3,TNFSF10,TNFSF15,VEGFA,VNN1
	435	Cell Cycle	S phase of tumor cell lines	1,09E-09		1,112	BCL2,CCNA2,CDH1,CDK1,FOXM1,IGF1,LMNB1,MCM10,MCM3,MYBL2,PBX1,PCLAF,PGR,PLK1,PRKN,PRLR,REV3L,RRM2,SULF1,TACC3,TK1,TRIP13,VEGFA
	436	Organismal Injury and Abnormalities,Respiratory Disease	Fibrosis of respiratory system component	2,12E-09		1,113	ADA,ADORA2A,ADORA2B,CD44,CD55,CDH1,CDH3,CLDN1,CRABP2,CTHRC1,DEPTOR,EDNRA,EGR1,FBLN1,FNDC1,FOXM1,GJA1,HBEGF,ID1,IGF1,IL23A,IL32,IL33,IL7,ITGBL1,JAG1,KIF15,KNL1,LTBP2,MKI67,MMP1,MMP19,MOXD1,NFKBIA,NOX4,PDE11A,PKMYT1,PLAT,PRKN,SERPINE1,SFRP2,SLCO4A1,SLIT2,SULF1,TNFAIP3,TNFSF10,VEGFA
	437	Cellular Development,Cellular Growth and Proliferation,Hematological System Development and Function,Lymphoid Tissue Structure and Development	Proliferation of immune cells	8,23E-11		1,118	ADA,ADORA2A,APOE,AURKB,BACH2,BCL2,BIRC5,BLM,BLNK,BST2,CARD11,CD180,CD1D,CD44,CD47,CD55,CDH1,CDKN2C,CFB,CXCL8,E2F2,EGR1,EPHA2,ESR1,FOS,GAS6,GCNT1,GJA1,GPAM,GPR171,HOXA10,IGF1,IL1A,IL23A,IL27RA,IL33,IL4I1,IL7,INHBA,IRF6,ITGB3,JAG1,KLF2,LIF,MAFB,MMP19,MYBL1,NEFL,NFKBIA,NOTCH3,PBX1,PDK1,PMAIP1,PRLR,PTN,RAMP1,RCAN1,RHOH,RPS6KA5,RUNX1,SEMA4D,SERPINE1,SOX5,TANK,TFRC,TIMD4,TNFAIP3,TNFRSF21,TNFSF10,TNFSF1…
	438	Cellular Movement,Hematological System Development and Function,Immune Cell Trafficking,Inflammatory Response	Cell movement of macrophages	5,50E-09		1,123	ACKR1,ADORA2A,APOE,CD44,CD47,CD55,CHI3L1,CXCL8,EGLN3,ENPP1,GAS6,GJA1,IKBKE,IL1A,IL32,IL33,IRF6,ITGB3,LMNB1,MASP1,MTUS1,NINJ1,NOTCH3,NPR1,PTGES,PTN,SEMA4A,SEMA4D,SERPINE1,SFRP1,SLAMF8,SLIT2,SOD3,STC1,TNFAIP3,TNFRSF21,VCAM1,VEGFA
	439	Cellular Development	Maturation of cells	3,73E-16		1,123	ACHE,ADORA2A,APLN,BACH2,BCL2,BIRC5,BLNK,CARD11,CCNB1,CD44,CD47,CDC20,CDH1,CDK1,CDKN1C,CGA,DCLK1,DTNA,E2F2,EGR1,ENPP1,ENPP2,EREG,FOS,GDNF,GRB14,HBEGF,IGF1,IL1A,IL23A,IL33,IL36G,IL7,INHBA,IRS1,ITGB3,ITGB8,KCNMA1,KLF2,LDHA,LGI4,LIF,MMP19,NEFL,NPPC,PDK1,PGR,PTHLH,RHOH,RIGI,RUNX1,SLC12A2,SLIT2,SOD3,TNFRSF21,TNFSF10,TRIP13,VEGFA,WNT11
	440	Cell-To-Cell Signaling and Interaction,Hematological System Development and Function,Immune Cell Trafficking,Inflammatory Response	Activation of leukocytes	5,68E-08		1,129	ACHE,ADA,ADORA2A,ADORA2B,APOE,BACH2,BCL2,BLNK,CARD11,CASP1,CCL8,CD180,CD1D,CD44,CD47,CD55,CHI3L1,CXCL6,CXCL8,FOS,GDNF,GJA1,GPAM,IGF1,IL1A,IL23A,IL27RA,IL33,IL4I1,IL7,INHBA,IRF6,KLF2,KNG1,LECT2,MMP19,NFKBIA,NOD2,NR4A3,PBX1,PLAT,PRKN,PTGES,PTPRE,RHBDL2,RHOH,RIGI,RUNX1,SEMA4A,SEMA4D,SFRP1,SPON2,TBXA2R,TIMD4,TNFAIP3,TNFRSF21,TNFSF10,TNFSF15,VCAM1,VEGFA,ZBTB46
	441	Cell-To-Cell Signaling and Interaction,Hematological System Development and Function	Activation of blood cells	4,94E-09		1,132	ACHE,ADA,ADORA2A,ADORA2B,APLN,APOE,BACH2,BCL2,BLNK,CARD11,CASP1,CCL8,CD180,CD1D,CD44,CD47,CD55,CHI3L1,CXCL6,CXCL8,DGKI,FOS,GDNF,GJA1,GPAM,IGF1,IL1A,IL23A,IL27RA,IL33,IL4I1,IL7,INHBA,IRF6,ITGB3,KLF2,KNG1,LECT2,MMP1,MMP19,NFKBIA,NOD2,NR4A3,PBX1,PLAT,PRKN,PTGES,PTPRE,RHBDL2,RHOH,RIGI,RUNX1,SEMA4A,SEMA4D,SERPINE2,SFRP1,SPON2,TACC3,TBXA2R,TIMD4,TNFAIP3,TNFRSF21,TNFSF10,TNFSF15,VCAM1,VEGFA,ZBTB46
	442	Infectious Diseases,Organismal Injury and Abnormalities	Septic shock	4,08E-09		1,140	ACHE,ADCY7,ALPL,BDKRB1,CASP1,CD180,CD55,CDKN3,CEP55,CHI3L1,DHRS3,DLGAP5,ENPP2,FAM20A,FOXM1,GPR84,HMMR,KIF11,LDHA,LUM,MGLL,NELL2,NOD2,NOX4,NUSAP1,OLFM4,PTPRE,RHOH,RPS6KA5,RRM2,SCN1B,SERPINE1,SLC24A4,STRA6,TGFBR3,TLE3,TNFAIP3,VNN1
	443	Cellular Function and Maintenance	Cellular homeostasis	3,21E-17		1,143	ACHE,ACKR1,ADA,ADCY7,ADORA2A,ADORA2B,ALPL,AMOT,AMPD3,APLN,APOE,ATP12A,BACH2,BCL2,BDKRB1,BIK,BIRC5,BLM,BNIP3,BST2,C7,CARD11,CASP1,CCDC3,CCL8,CCN4,CCNB2,CD1D,CD44,CD47,CD55,CDH1,CDKN1C,CENPN,CLCA2,CLDN1,CP,CXCL8,CYP26B1,CYP27B1,DEPTOR,DKK1,DLGAP1,E2F2,EDNRA,EGR1,EMCN,ENPP1,EPHA2,ESR1,FAM20A,FBN2,FGR,FMOD,FOS,FOXM1,GAS6,GCNT4,GDNF,GJA1,GK,GPR171,GPR68,GRAMD2A,HIVEP3,ID1,IGF1,IGFBP4,IKBKE,IL1A,IL23A,…
	444	Cellular Development,Cellular Growth and Proliferation,Hematological System Development and Function,Hematopoiesis,Lymphoid Tissue Structure and Development,Tissue Development	Leukopoiesis	6,44E-16		1,143	ACHE,ADA,ADCY7,ADORA2B,BACH2,BCL2,BIK,BIRC5,BLM,BLNK,CARD11,CCNB1,CD1D,CD44,CD47,CDH17,CDKN1C,CHI3L1,CXCL8,CYP26B1,DIAPH3,DKK1,E2F2,EGR1,ENPP1,ESR1,FCAMR,FOS,FOSL1,FOXM1,FST,GAS6,GCNT1,GPR68,HELLS,HEY1,HIVEP3,HOXA10,ID1,IGF1,IL1A,IL23A,IL27RA,IL33,IL4I1,IL7,INHBA,IRS1,ITGB3,ITGB8,JAG1,KLF2,LIF,LUM,MAFB,MATK,MLLT11,MMP19,MSC,MYBL1,MYBL2,NFKBIA,NOTCH3,NTRK1,PBX1,PGR,PIMREG,PTHLH,RACGAP1,RHOH,RIGI,R…
	445	Cardiovascular Disease,Organismal Injury and Abnormalities	Arteriosclerosis	9,97E-17		1,149	ABCA8,ADA,APOE,ASTN1,BCL2,BDKRB1,BIRC3,BIRC5,BLNK,C7,CACNB2,CCDC3,CD1D,CD44,CD47,CD55,CDC6,CFB,CHI3L1,CORO6,CXCL8,CYP26B1,DKK1,DPYD,DTNA,EDNRA,EFCAB13,EGR1,EREG,ESR1,FAM167A,FBN2,FHL5,FNDC1,FOS,FOSL1,GJA1,IGF1,IL1A,IL33,IRS1,ITGB3,KLF2,KNG1,LIPG,LRP1B,MAFB,MGP,MKI67,MTSS1,NFKBIA,NPNT,NPR1,OASL,OLR1,PDE11A,PDE4C,PGR,PLA2G5,PLA2G7,PLAT,PLCE1,PTGES,PTPRO,SCARA5,SEMA4D,SERPINE1,SFRP1,SHROOM3,SLC22A3,…
	446	Cellular Movement	Cell movement of myeloid cells	8,70E-13		1,150	ACKR1,ADORA2A,APOE,BLM,CCL8,CD44,CD47,CD55,CFB,CHI3L1,CXCL6,CXCL8,CYP26B1,EDNRA,EGLN3,ENPP1,FGR,FLOT1,FOS,GAS6,GCNT1,GJA1,ID1,IKBKE,IL1A,IL23A,IL27RA,IL32,IL33,IL36G,INHBA,IRF6,ITGB3,KNG1,LMNB1,LUM,MASP1,MTUS1,NFKBIA,NINJ1,NOD2,NOTCH3,NPR1,OLFM4,PIGR,PLA2G7,PLAT,PTGES,PTN,PTPRO,RRM2,SEMA4A,SEMA4D,SERPINA3,SERPINE1,SFRP1,SLAMF8,SLIT2,SOD3,SPON2,STC1,TNFAIP3,TNFRSF21,TNFSF10,VCAM1,VEGFA,ZBP1
	447	Embryonic Development,Organismal Development	Development of genitourinary system	3,76E-18		1,152	ADA,ADAMTS16,AMPH,APLN,APOE,ASPM,ATP12A,BCL2,BIK,BLM,CCDC136,CCNE2,CD44,CDH1,CDH3,CDKN1C,CDKN2C,CENPF,CFAP91,CFB,CGA,CHTF18,CYP26B1,CYP27B1,DDIAS,DKK1,EDNRA,EGR1,ENPP1,EREG,ESR1,ETV4,EXO1,FADS2,FAT4,FBLN1,FBN2,FHAD1,FHL5,FOS,FOSL1,FST,GATA6,GCNT1,GCNT4,GDNF,GEM,GJA1,GPAM,GREB1L,HBEGF,HELLS,HEYL,HOOK1,HORMAD2,HOXA10,HOXA11,HOXD9,HPN,HUNK,ID1,ID4,IGF1,IGFBP4,INHBA,IRS1,ITGB3,JAG1,LIF,MAFB,MGP,MMP15…
	448	Cell-mediated Immune Response,Cellular Development,Cellular Function and Maintenance,Cellular Growth and Proliferation,Embryonic Development,Hematological System Development and Function,Hematopoiesis,Lymphoid Tissue Structure and Development,Organ Development,Organismal Development,Tissue Development	Differentiation of T lymphocytes	3,70E-08		1,156	ADA,ADORA2B,BACH2,BCL2,BIK,BLM,CARD11,CD1D,CD44,CDKN1C,CYP26B1,E2F2,EGR1,ENPP1,HIVEP3,ID1,IGF1,IL23A,IL27RA,IL33,IL4I1,IL7,INHBA,ITGB8,JAG1,LIF,MAFB,MLLT11,MMP19,PIMREG,RHOH,RIGI,RUNX1,SEMA4A,SFRP1,SLC46A2,SNAI2,SOX5,TNFAIP3,TNFSF15,VNN1
	449	Organismal Injury and Abnormalities,Skeletal and Muscular Disorders	Abnormality of the upper limb	3,54E-10		1,172	ADAMTS12,ADAMTS16,ADAMTS5,BMPER,CDH3,CDKN1C,COL21A1,COL27A1,CYP26B1,DKK1,ESR1,FST,HOXA10,HOXA11,HOXD10,HOXD9,HPGD,HS3ST3A1,JAG1,MMP1,MMP15,MMP19,PGR,PTHLH,SFRP2,SULF1,TGFBR3
	450	Cancer,Endocrine System Disorders,Organismal Injury and Abnormalities	Nonpituitary endocrine tumor	5,11E-62		1,176	ABCA6,ABCA8,ABCA9,ACHE,ACTA1,ADA,ADAMTS12,ADAMTS15,ADAMTS16,ADAMTS5,ADAMTSL1,ADCY7,ADCYAP1R1,ADORA2A,ADORA2B,AFF2,AK4,ALOX12,ALPL,AMOT,AMPD3,AMPH,ANKRD1,ANKRD37,ANKRD6,ANLN,ANO4,ANXA13,AOAH,APOD,APOE,ARHGAP6,ASB9,ASPA,ASPM,ASTN1,ATAD2,ATP12A,AURKB,AXIN2,BACH2,BANP,BASP1,BCHE,BCL2,BGN,BHLHE22,BIK,BIRC3,BIRC5,BLM,BLNK,BMPER,BNIP3,BRINP2,BUB1,BUB1B,C7,CACNB2,CAPN6,CARD11,CASP1,CCDC136,CCDC170,CCDC3,…
	451	Connective Tissue Disorders,Developmental Disorder,Gastrointestinal Disease,Organismal Injury and Abnormalities,Skeletal and Muscular Disorders	Orofacial dysmorphism	4,62E-09		1,180	ADAMTSL1,AMPH,ANKDD1B,BLM,CCNE2,CDC45,CDC6,CDH1,CDKN1C,CEMIP,CENPN,CLSPN,DKK1,DTL,EXO1,FILIP1,FST,GRM7,HELLS,IRF6,ITGB8,JAZF1,KIF15,MAFB,MCM10,MGP,MTSS2,OSR2,PBX1,PGM2L1,PLCE1,POC1A,POLE,PRKN,RECQL4,RHPN2,SCNN1B,SEMA4D,SERPINE2,SETBP1,SHROOM3,SLC16A3,SNAI2,SOX5,TACC3,VEGFA
	452	Cellular Growth and Proliferation,Tissue Development	Proliferation of neural cells	3,52E-13		1,182	ACHE,ADCYAP1R1,ADORA2A,ANKRD6,APLN,APOE,ASPM,BASP1,BCL2,CD47,CDK1,CDKN2C,CELSR1,CHN1,DCLK1,DKK1,DNER,EGR1,ENPP2,EPHA2,ESR1,ETV4,FOSL1,GDNF,GJA1,GNAO1,GPM6A,GPR171,GRM7,ID1,ID4,IGF1,IL33,ITGB3,JAG1,KIF23,LAMA1,LGI4,LIF,LMNB1,MATK,NEFL,NEGR1,NFKBIA,NINJ1,NTRK1,PLAT,PLPPR4,PRAG1,PRLR,PTN,PTPRZ1,RCAN1,RND1,RND2,RUNX1,SCN1B,SEMA3D,SEMA4D,SERPINE1,SERPINE2,SLC12A2,SLC1A2,SLC1A3,SLIT2,SOX5,TNFRSF19,TNN,…
	453	Cardiovascular System Development and Function,Hematological System Development and Function	Systolic pressure	2,74E-08		1,183	ADORA2A,ADORA2B,ALOX12,APLN,APOE,CD47,CDKN1C,CFB,E2F2,EGLN3,IGF1,IRS1,ITGB3,NPPC,NPR1,PTGES,PTHLH,RAMP1,S100A1,SERPINE1,SLC8A1,TNFSF10,VEGFA
	454	Embryonic Development,Organ Development,Organismal Development,Renal and Urological System Development and Function,Tissue Development	Formation of kidney	2,78E-14		1,184	ADAMTS16,APOE,ATP12A,BCL2,CD44,CDH1,CDKN1C,CENPF,DKK1,EDNRA,ENPP1,EREG,ETV4,FAT4,FBLN1,GCNT1,GCNT4,GDNF,GEM,GREB1L,HBEGF,HELLS,HOXA11,IGF1,IRS1,JAG1,LIF,MAFB,MGP,MTSS1,NPNT,PBX1,PLCE1,PTPRO,SFRP1,SLIT2,STRA6,SULF1,UPK3A,VEGFA,WNT11,WNT6
	455	Cellular Development,Cellular Growth and Proliferation,Connective Tissue Development and Function,Organismal Development,Tissue Development	Development of connective tissue cells	3,85E-17		1,189	AXIN2,BIRC5,CD44,CD47,CXCL8,DIAPH3,DKK1,ECM1,EGR1,ENPP1,FBLN1,FOS,FOSL1,FST,HEY1,HIVEP3,HOXA10,HOXA11,ID1,IL1A,IL23A,IL33,IL7,INHBA,ITGB3,ITGBL1,JAG1,LIF,MAFB,MATK,NFKBIA,PSTPIP2,PTHLH,RUNX1,SEMA4D,SERPINE1,SFRP1,SFRP2,SOX5,STC1,SULF1,TANK,TNFAIP3,TNFSF10,TNN,TNS3,VCAM1,VNN1
	456	Developmental Disorder,Organismal Injury and Abnormalities,Renal and Urological Disease	Congenital anomalies of kidney and urinary tract	6,03E-08		1,193	BCL2,BIK,BIRC3,BLM,CCNA2,CCNB1,CDKN1C,CP,EGR1,ESR1,ETV4,FAT4,FBLN1,FGF13,FST,GDNF,GEM,GREB1L,HOXA11,IGF1,JAG1,KIF14,MAFB,NPNT,OLFM1,PBX1,PCDH9,PIGR,PLCE1,RAMP1,RGS4,SLC1A3,SLIT2,SPNS2,UPK3A,VEGFA,WNT11
	457	Cellular Development,Cellular Growth and Proliferation,Hair and Skin Development and Function	Proliferation of epithelial cell lines	1,04E-12		1,194	ANLN,APLN,BCL2,BIRC5,CDH1,CLCA2,DLGAP5,EGR1,EPHA2,ESM1,ESR1,FBN2,FOS,FOSL1,FOXM1,GAS6,ID4,IER3,IGF1,IL1A,IL33,ITGB3,KCNMA1,KNG1,LDHA,MCM10,NFKBIA,NKX3-1,NTRK1,PBX1,PGR,PLEKHD1,PLK1,PRLR,PTGES,PTHLH,PTN,SERPINB7,SFRP1,SLIT2,TFRC,TGFBR3,TNS3,TRAIP
	458	Cancer,Organismal Injury and Abnormalities	Tumorigenesis of secondary tumor	1,74E-08		1,195	ACKR3,BCL2,CD47,CDH1,CXCL8,DPYD,EPHA2,ESR1,IL1A,IRS1,NTRK1,PGR,POLE,RRM2,SERPINE1,STC1,TOP2A,TUBB4A,VEGFA
	459	Neurological Disease,Organismal Injury and Abnormalities,Skeletal and Muscular Disorders	Neuromuscular disease	1,31E-14		1,195	ACHE,ACTA1,ACTN3,ADAMTSL1,ADCY7,ADORA2A,ADORA2B,APOD,APOE,ASPA,ATP12A,BACH2,BANP,BASP1,BCHE,BCL2,BIRC5,BST2,C7,CASP1,CD44,CD47,CD55,CDH3,CDKN1C,CFB,CHI3L1,CHN1,CLSTN2,CP,CYP26B1,CYP27B1,CYP7B1,DCLK1,DNAJC6,DPYD,DTNA,EGFL6,EGR1,ENO3,ENPP2,ESR1,ETHE1,ETV4,ETV7,FAM167A,FGF13,FILIP1,FLOT1,FLRT2,FOS,FRMD3,FST,GDNF,GJA1,GNAO1,GPAM,GPRIN3,HASPIN,HECW2,HIVEP3,HTR1D,ID4,IER3,IGF1,IL1A,INHBA,IRS1,ITGB3,JAZ…
	460	Cancer,Organismal Injury and Abnormalities	Connective or soft tissue tumor	1,36E-34		1,199	ABCA6,ABCA8,ABCA9,ACHE,ACKR1,ADA,ADAMTS12,ADAMTS16,ADAMTS5,ADAMTSL1,AFF2,AK4,ALOX12,ALPL,AMPD3,AMPH,ANKRD6,ANLN,ANO4,ANXA13,AOAH,ARHGAP6,ART3,ASPM,ASTN1,ATP12A,AURKB,AXIN2,BCL2,BDKRB1,BGN,BIRC5,BLM,BLNK,BST2,BUB1B,C7,CACNB2,CAPN6,CCDC136,CCDC170,CCDC69,CCN4,CCNA2,CCNB1,CCNE2,CD180,CD44,CD47,CDC6,CDCA2,CDCA5,CDH1,CDH17,CDH3,CDHR3,CDK1,CDKN2C,CDT1,CELSR1,CEMIP,CENPE,CENPF,CENPN,CENPT,CEP55,CFAP91,C…
	461	Cancer,Organismal Injury and Abnormalities	Extrahepatic metastasis	1,61E-20		1,199	ACKR3,ALPL,APOE,AURKB,BCL2,BEX4,BIRC5,C1R,CD44,CDKN2C,CEMIP,CEP55,COLEC12,CRABP2,DKK1,DLGAP5,DPYD,ENPP2,EPHA2,ESPL1,ESR1,FBN2,FGF13,FGR,FLRT2,FST,GATA6,GREB1,HMMR,HOXA10,HUNK,IL1A,IRS1,ITGB3,JAG1,KCNK2,KIF20A,LRRC17,MAFB,MLPH,MMP1,MSC,NR2F1,NTRK1,PAPSS2,PBK,PDK1,PDLIM3,PLAT,PLSCR4,POLE,PTPRZ1,REV3L,RGS4,RIGI,RRM2,SERPINE1,SLC16A3,SLC5A3,SLIT2,SNAI2,TGFBR3,TNFRSF21,TOP2A,TRAIP,TUBB4A,VCAM1,VEGFA
	462	Cancer,Endocrine System Disorders,Organismal Injury and Abnormalities	Neuroendocrine tumor	1,82E-27		1,204	ABCA6,ACHE,ACKR1,ADA,ADAMTS12,ADAMTS16,ADAMTS5,ADAMTSL1,ADCYAP1R1,ADORA2A,AFF2,ALOX12,ALPL,AMOT,AMPH,ANLN,APOE,ARHGAP6,ASF1B,ASPM,ASTN1,ATAD2,ATP12A,AURKB,BCHE,BCL2,BLM,BRINP2,BUB1,BUB1B,C7,CACNB2,CAPN6,CARD11,CASP1,CASS4,CCDC136,CCNA2,CCNB1,CCNB2,CCNE2,CD44,CDC6,CDCA2,CDCA3,CDCA5,CDH1,CDH3,CDHR3,CDKN2C,CDKN3,CELSR1,CENPE,CENPF,CENPI,CENPT,CEP55,CFAP45,CFAP91,CGA,CLDN1,COL21A1,COL27A1,CP,CRACD,CR…
	463	Molecular Transport	Transport of molecule	1,63E-09		1,207	ABCA8,ACHE,ADA,ADCYAP1R1,ADORA2A,ADORA2B,ANKRD1,ANO4,ANXA13,APLN,APOE,BCL2,BMPER,CACNB2,CCL8,CD44,CDH1,CDH17,CDK1,CENPF,CGA,CLCA2,CP,CXCL8,CYP27B1,DGKI,EDNRA,EGR1,ENPP1,ENPP2,EPHX1,ESR1,FABP3,FBN2,FGF13,FNDC1,FST,GAS6,GATA6,GDNF,GJA1,GK,GLP2R,GLRA4,GNAO1,GPAM,GRM7,HOOK1,HPN,IGF1,IKBKE,IL1A,IL33,INHBA,IRS1,ITGB3,KCNE3,KCNG1,KCNK2,KCNMA1,KNG1,LIF,LIPG,LRP1B,LTBP2,MCOLN2,MGLL,NEGR1,NELL2,NFKBIA,NKX3…
	464	Cellular Movement,Hematological System Development and Function,Immune Cell Trafficking	Cell movement of mononuclear leukocytes	5,24E-17		1,208	ACKR1,ACKR3,ADORA2A,APOD,APOE,BACH2,BCL2,BGN,CCL8,CD1D,CD44,CD47,CD55,CDC20,CDH3,CH25H,CXCL6,CXCL8,CYP26B1,CYP7B1,DEPTOR,DKK1,ECM1,ENPP2,ESR1,FDCSP,FLOT1,FOS,GAS6,GCNT1,GNAO1,IL1A,IL23A,IL33,IL7,INHBA,IRF6,ITGB3,KCNE3,KCNK2,KLF2,KNG1,MLLT11,NFKBIA,NINJ1,NOTCH3,NOX4,NTRK1,OLFM4,PLA2G7,PLCE1,PRKN,PTGES,PTPRO,RIGI,RRM2,RUNX1,SEMA4D,SERPINA3,SERPINE1,SERPINE2,SLAMF8,SLIT2,SPNS2,TNFRSF21,TNFSF10,VCAM1…
	465	Cardiovascular System Development and Function,Cellular Development,Cellular Function and Maintenance,Cellular Growth and Proliferation,Organismal Development,Tissue Development	Endothelial cell development	7,20E-13		1,209	ADORA2B,APLN,APOE,BMPER,CD44,CDK1,CXCL8,DKK1,E2F2,ECM1,EGFL6,EGR1,ENPP2,FGF13,FOSL1,FOXM1,GAS6,GATA6,GJA1,HBEGF,HEY1,HEYL,ID1,IGF1,IL1A,IL33,INHBA,ITGB3,KLF2,KNG1,MGP,MMP1,PLK1,PTN,RCAN1,RUNX1,SEMA4D,SERPINE1,SLC8A1,SNAI2,STC1,SULF1,TBXA2R,TNFSF10,TNFSF15,VASH2,VCAM1,VEGFA
	466	Cell Death and Survival,Organismal Injury and Abnormalities	Apoptosis of connective tissue cells	6,34E-17		1,212	APLN,BCL2,BGN,BIK,BIRC3,BIRC5,BLM,BNIP3,BST2,BUB1,CASP1,CD1D,CD44,CDH1,CDKN2C,CXCL8,DDIAS,DKK1,E2F2,ESR1,FAT4,GAS6,HBEGF,IGF1,IL1A,ITGB3,KLF2,LUM,MGP,MLLT11,MYBL2,NFKBIA,OGN,OLR1,PALMD,PLK1,PMAIP1,PRKN,PTHLH,RIGI,SERPINE1,SFRP1,SNAI2,STC1,TNFSF10,VEGFA
	467	Cancer,Organismal Injury and Abnormalities	Connective tissue tumor	4,65E-21		1,216	ABCA8,ADA,AFF2,ALPL,ARHGAP6,AURKB,AXIN2,BCL2,BIRC5,BLM,BUB1B,CACNB2,CCNA2,CCNB1,CCNE2,CD44,CD47,CDC6,CDCA5,CDH1,CDHR3,CDKN2C,CEMIP,CENPF,CENPT,CEP55,COL21A1,COL27A1,CRABP2,CTHRC1,DEPDC1,DEPTOR,DIAPH3,DLGAP1,E2F2,ECM1,EGR1,EPHA2,ERCC6L,EREG,ESPL1,ESR1,ETV4,EXO1,FAM118A,FAM131B,FAM20A,FILIP1,FOS,FOXM1,GAS6,GJA1,GPRIN3,GRB14,HECW2,HELLS,HMMR,IGF1,IL27RA,INHBA,IRF6,KCP,KIF11,KIF20B,KIF23,KIF2C,LDHA,L…
	468	Developmental Disorder,Hereditary Disorder,Organismal Injury and Abnormalities	Familial congenital malformation	5,75E-17		1,216	ACTA1,ADAMTS15,ADAMTSL1,AFF2,ALPL,ANKRD1,APOE,ASPA,ASPM,AXIN2,BCL2,BGN,BIK,BIRC3,BLM,BMPER,BUB1,C1R,CCNA2,CCNB1,CCNE2,CDC45,CDC6,CDH1,CDH3,CDKN1C,CDT1,CELSR1,CENPE,CENPT,CEP55,CFAP45,CHN1,COL27A1,CP,CYP26B1,DHRS3,DPYD,DTNA,EDNRA,EGR1,EPHA2,ESR1,ETHE1,FAM20A,FAT4,FBLN1,FBN2,FGF13,FILIP1,FST,G0S2,GATA6,GDNF,GEM,GJA1,GPR68,GREB1L,HECW2,HEY1,HOXA11,HOXD10,HPGD,ID1,ID4,IGF1,IL1A,IL32,INHBA,IRF6,ITGB3,…
	469	Cancer,Endocrine System Disorders,Organismal Injury and Abnormalities	Endocrine gland tumor	8,94E-66		1,222	ABCA6,ABCA8,ABCA9,ACHE,ACKR1,ACTA1,ADA,ADAMTS12,ADAMTS15,ADAMTS16,ADAMTS5,ADAMTSL1,ADCY7,ADCYAP1R1,ADORA2A,ADORA2B,AFF2,AK4,ALOX12,ALPL,AMOT,AMPD3,AMPH,ANKRD1,ANKRD37,ANKRD6,ANLN,ANO4,ANXA13,AOAH,APOD,APOE,ARHGAP6,ASB9,ASF1B,ASPA,ASPM,ASTN1,ATAD2,ATP12A,AURKB,AXIN2,BACH2,BANP,BASP1,BCHE,BCL2,BGN,BHLHE22,BIK,BIRC3,BIRC5,BLM,BLNK,BMPER,BNIP3,BRINP2,BUB1,BUB1B,C7,CACNB2,CAPN6,CARD11,CASP1,CASS4,CCDC…
	470	Cell Death and Survival,Organismal Injury and Abnormalities	Cell death of connective tissue cells	3,72E-17		1,226	APLN,BACH2,BANP,BCL2,BGN,BIK,BIRC3,BIRC5,BLM,BNIP3,BST2,BUB1,CASP1,CCNB1,CD1D,CD44,CDC20,CDH1,CDKN1C,CDKN2C,CENPE,CXCL8,DDIAS,DKK1,E2F2,EGR1,EPHX1,ESR1,FAT4,GAS6,HBEGF,ID1,IER3,IGF1,IKBKE,IL1A,ITGB3,KLF2,LDHA,LUM,MGP,MLLT11,MYBL2,NFKBIA,NTRK1,OGN,OLR1,PALMD,PLK1,PMAIP1,PRKN,PTHLH,PTN,REPS2,REV3L,RIGI,RPS6KA5,RUNX1,SERPINE1,SFRP1,SFRP2,SNAI2,STC1,TANK,TNFAIP3,TNFSF10,TOP2A,VEGFA,ZBP1
	471	Cell Death and Survival,Organismal Injury and Abnormalities	Apoptosis of fibroblasts	3,98E-11		1,230	BCL2,BIK,BIRC3,BIRC5,BLM,BUB1,CASP1,CD1D,CDH1,CDKN2C,DDIAS,E2F2,GAS6,IGF1,IL1A,KLF2,LUM,MYBL2,NFKBIA,OGN,OLR1,PLK1,PMAIP1,PRKN,RIGI,SERPINE1,SFRP1,SNAI2,STC1,TNFSF10,VEGFA
	472	Cell Cycle	G1 phase	4,62E-12		1,241	APOE,BCL2,BIRC5,CCNA2,CCNE2,CD180,CDC6,CDCA2,CDK1,CDKN1C,CDKN3,CENPL,CENPN,DDIAS,E2F2,EGLN3,EGR1,ESR1,ETV7,FOXM1,GJA1,HASPIN,HJURP,HOXA10,HOXD10,HOXD9,ID1,ID4,IGF1,IL1A,IL7,INHBA,IQGAP3,LDHA,LIF,LMNB1,MCM5,MND1,MYBL2,NFKBIA,OIP5,PCLAF,PDK1,POLE,PRKN,RECQL4,RRM2,RUNX1,SFRP1,SHCBP1,SYNM,TCF19,TFRC,TK1,TNFSF15,VEGFA
	473	Hematological System Development and Function,Inflammatory Response,Tissue Morphology	Quantity of macrophages	1,64E-11		1,245	ADA,ADORA2A,ADORA2B,APOE,BACH2,BCL2,BLM,CCL8,CD1D,CLDN1,ECM1,EPHA2,GPR68,HBEGF,IL1A,IL23A,IL27RA,IL33,IL36G,ITGB3,LDHA,LIF,LIPG,LUM,NEFL,NFKBIA,PLAT,PTN,SERPINE1,SHCBP1,SNAI2,SOD3,STC1,TNFAIP3,TNFSF10,TRPA1,VEGFA
	474	Cardiovascular Disease,Organismal Injury and Abnormalities	Occlusion of blood vessel	4,01E-17		1,252	ABCA8,ADA,ALPL,APOE,ASTN1,ATP12A,BCL2,BDKRB1,BIRC3,BIRC5,BLNK,C7,CACNB2,CCDC170,CCDC3,CD1D,CD44,CD47,CD55,CDC6,CFB,CHI3L1,CORO6,CXCL8,CYP26B1,DKK1,DPYD,DTNA,EDNRA,EFCAB13,EGR1,ENPP1,EPHX1,EREG,ESR1,FADS2,FAM167A,FBN2,FHL5,FNDC1,FOS,FOSL1,FRMD3,GATA6,GJA1,IGF1,IL1A,IL33,IRS1,ITGB3,JAG1,KIF26B,KLF2,KNG1,LIPG,LRP1B,MAFB,MKI67,MTSS1,NFKBIA,NOTCH3,NPNT,NPPC,NPR1,OASL,OLR1,PDE11A,PDE4C,PGR,PLA2G5,PLA2G…
	475	Cellular Development,Cellular Growth and Proliferation,Hematological System Development and Function,Lymphoid Tissue Structure and Development	Proliferation of lymphocytes	6,07E-10		1,253	ADA,ADORA2A,APOE,AURKB,BACH2,BCL2,BIRC5,BLM,BLNK,CARD11,CD180,CD1D,CD44,CD47,CD55,CDH1,CDKN2C,CFB,CXCL8,E2F2,EGR1,EPHA2,ESR1,FOS,GAS6,GCNT1,GJA1,GPAM,GPR171,HOXA10,IGF1,IL1A,IL23A,IL27RA,IL33,IL4I1,IL7,INHBA,IRF6,ITGB3,JAG1,KLF2,MMP19,MYBL1,NFKBIA,NOTCH3,PBX1,PDK1,PMAIP1,PRLR,RAMP1,RCAN1,RHOH,RPS6KA5,RUNX1,SEMA4D,SOX5,TANK,TFRC,TIMD4,TNFAIP3,TNFRSF21,TNFSF10,TNFSF15,VCAM1,VEGFA
	476	Cardiovascular Disease,Organismal Injury and Abnormalities	Occlusion of artery	8,30E-19		1,253	ABCA8,ADA,ALPL,APOE,ASTN1,BCL2,BDKRB1,BIRC3,BIRC5,BLNK,C7,CACNB2,CCDC3,CD1D,CD44,CD47,CD55,CDC6,CFB,CHI3L1,CORO6,CXCL8,CYP26B1,DKK1,DPYD,DTNA,EDNRA,EFCAB13,EGR1,ENPP1,EPHX1,EREG,ESR1,FADS2,FAM167A,FBN2,FHL5,FNDC1,FOS,FOSL1,FRMD3,GATA6,GJA1,IGF1,IL1A,IL33,IRS1,ITGB3,JAG1,KLF2,KNG1,LIPG,LRP1B,MAFB,MKI67,MTSS1,NFKBIA,NOTCH3,NPNT,NPPC,NPR1,OASL,OLR1,PDE11A,PDE4C,PGR,PLA2G5,PLA2G7,PLAT,PLCE1,PTGES,PTP…
	477	Cancer,Organismal Injury and Abnormalities	Lymphoid cancer	1,76E-33		1,254	ABCA8,ACHE,ADA,ADAMTS12,ADAMTS15,ADAMTS16,ADAMTSL1,ADCYAP1R1,ADORA2A,ALDH8A1,ALOX12,ALPL,AMOT,AMPH,ANLN,ANO4,APOE,ASF1B,ASPM,AURKB,AXIN2,BACH2,BASP1,BCHE,BCL2,BEX4,BGN,BHLHE22,BIRC3,BIRC5,BLM,BLNK,BMPER,BRINP2,BST2,BUB1,BUB1B,C1QTNF7,C1R,C7,CACNB2,CARD11,CCL8,CCNA2,CCNB1,CCNB2,CCNE2,CD180,CD1D,CD44,CD47,CDC20,CDC42EP2,CDC45,CDC6,CDCA2,CDCA3,CDCA5,CDH1,CDH3,CDHR3,CDK1,CDKN1C,CDKN2C,CDKN3,CDT1,CELS…
	478	Hematological System Development and Function,Hematopoiesis	Development of hematopoietic system	3,82E-09		1,261	ACHE,ACKR3,BCHE,BCL2,BIRC5,BLNK,CD44,CD47,DKK1,E2F2,EGR1,ENPP1,ESR1,FOS,FST,HIVEP3,HOXA10,IGF1,IL1A,IL33,IL7,INHBA,JAG1,LRRC17,MLLT11,NFKBIA,PBX1,PCLAF,PSTPIP2,PTHLH,RPS6KA5,RUNX1,TK1,TNFAIP3,TNFSF10,VEGFA,VNN1
	479	Cancer,Dermatological Diseases and Conditions,Organismal Injury and Abnormalities	Skin cancer	7,05E-58		1,262	ABCA6,ABCA8,ABCA9,ABLIM3,ACHE,ACKR1,ACKR3,ADA,ADAMTS12,ADAMTS15,ADAMTS16,ADAMTS5,ADAMTSL1,ADCY7,ADCYAP1R1,ADORA2A,AFF2,ALOX12,ALPL,AMOT,AMPD3,AMPH,ANKRD1,ANKRD6,ANO4,ANXA13,AOAH,APLN,APOD,APOE,ARHGAP6,ART3,ASB9,ASPA,ASPM,ASTN1,ATAD2,ATP12A,AXIN2,B3GALT2,BACH2,BASP1,BCHE,BCL2,BDKRB1,BEX4,BGN,BIK,BIRC3,BIRC5,BLM,BLNK,BMPER,BRINP2,BUB1,BUB1B,C1QTNF7,C1R,C7,CACNB2,CAPN6,CARD11,CASP1,CASS4,CCDC136,CCD…
	480	Cancer,Endocrine System Disorders,Organismal Injury and Abnormalities,Reproductive System Disease	Gonadal tumor	9,31E-29		1,264	ABCA6,ABCA8,ACHE,ADA,ADAMTS12,ADAMTS16,ADAMTSL1,ADCYAP1R1,ADORA2A,ADORA2B,ALPL,AMPH,ANLN,APOE,ARHGAP6,ASPM,ASTN1,ATAD2,AURKB,AXIN2,BCL2,BIRC5,BLM,BUB1,BUB1B,CAPN6,CARD11,CCDC136,CCDC170,CCN4,CCNA2,CCNB1,CCNB2,CD44,CD47,CDC6,CDCA5,CDH1,CDK1,CDKN2C,CDKN3,CENPE,CENPF,CENPL,CEP55,CFB,CGA,CHI3L1,COL21A1,CP,CTHRC1,CXCL8,DCLK1,DDIAS,DGKI,DNAH7,DOCK9,DRP2,DTNA,E2F2,ECM1,ENPP2,EPHA2,EPHX1,ERCC6L,ESPL1,ESR…
	481	Cancer,Organismal Injury and Abnormalities	Hematological or lymphatic system tumor	2,90E-46		1,274	ABCA6,ABCA8,ACHE,ACKR1,ADA,ADAMTS12,ADAMTS15,ADAMTS16,ADAMTS5,ADAMTSL1,ADCY7,ADCYAP1R1,ADORA2A,ALDH8A1,ALOX12,ALPL,AMOT,AMPH,ANLN,ANO4,APOE,ARHGAP6,ART3,ASF1B,ASPM,ATP12A,AURKB,AXIN2,BACH2,BANP,BASP1,BCHE,BCL2,BEX4,BGN,BHLHE22,BIRC3,BIRC5,BLM,BLNK,BMPER,BNIP3,BRINP2,BST2,BUB1,BUB1B,C1QTNF7,C1R,C7,CACNB2,CARD11,CASP1,CCDC170,CCDC3,CCL8,CCN4,CCNA2,CCNB1,CCNB2,CCNE2,CD180,CD1D,CD44,CD47,CDC20,CDC42E…
	482	Cell Cycle	M phase of cervical cancer cell lines	2,27E-11		1,290	ANLN,CDT1,CEP55,DIAPH3,FOXM1,GORASP1,KIF14,KIF20A,KIF20B,KIF23,KIF4A,KIFC1,MASTL,NDC80,NUF2,PLK1,RACGAP1,TOP2A
[truncated: 518 more rows]

## Sheet: Table S7
Table S7. Ingenuity Pathways Analysis (IPA) functional enrichment analysis concerning ingenuity canonical pathways for differentially expressed genes (DEGs; padjusted<0.05; log2FC≥1.0/log2FC≤−1.0) identified in equine endometrial fibroblasts after 96 hours of TNFα treatment (10 ng/ml)
[truncated: 873 more rows]

## Sheet: Table S8
Table S8. Ingenuity Pathways Analysis (IPA) functional enrichment analysis concerning upstream regulators for differentially expressed genes (DEGs; padjusted<0.05; log2FC≥1.0/log2FC≤−1.0) identified in equine endometrial fibroblasts after 96 hours of TNFα treatment (10 ng/ml)
[truncated: 4,422 more rows]

[truncated: 1 more sheets: Table S9]
